# Supplementary material for: Effects of cold-acclimation on gene expression in Fall field cricket (Gryllus pennsylvanicus) ionoregulatory tissues
Source: BMC Genomics. 2017 May 8;18:357. doi: 10.1186/s12864-017-3711-9 (PMC5422886; doi:10.1186/s12864-017-3711-9)
Supplement: Supplementary file 2 — Spreadsheet S1. Complete list of genes differentially regulated in the hindgut and Malpighian tubules (MTs) following cold acclimation. Gene identities (Contig description) and GO term IDs were assigned by Blast2GO based on the top BLAST hit (GenBank accession number) of each contig. P-values were adjusted for false discovery rate (FDR). CPM, counts per million; FC, fold-change. (XLSX 356 kb) [file 12864_2017_3711_MOESM2_ESM.xlsx]

## Sheet: Information
Fold change values are for cold-acclimated crickets relative to control (warm-acclimated) crickets
Contig descriptions and GO IDs are as listed according to BLAST2GO
P values are FDR (False Discovery Rate) corrected
GenBank accession numbers are given for top BLAST hit of each contig
CPM = Counts per million
FC = Fold change
- = no GO annotation available

## Sheet: Hindgut - Upregulated genes
GenBank accession #	Contig	logCPM	P value	logFC	FC	Contig description	GO ID
XP_003706297	comp117827_c0_seq1	2.94741	1.327e-89	4.99669	31.9266	protein toll-like	#N/A
XP_001648727	comp29459_c1_seq1	7.42498	7.71974e-108	4.69518	25.9053	cytochrome p450	F:metal ion binding; P:oxidation-reduction process; F:oxidoreductase activity, acting on paired donors, with incorporation or reduction of molecular oxygen; F:heme binding; F:oxidoreductase activity; F:electron carrier activity; F:iron ion binding; F:monooxygenase activity
EFA12567	comp29653_c0_seq7	6.43161	5.19201e-24	4.19247	18.2835	hypothetical protein TcasGA2_TC004196	F:RNA binding; F:nucleic acid binding; P:proteolysis; P:DNA integration; P:RNA-dependent DNA replication; F:aspartic-type endopeptidase activity; F:RNA-directed DNA polymerase activity
KDR14782	comp25537_c0_seq1	4.45401	2.67847e-79	3.69499	12.951	hypothetical protein L798_11575	F:ionotropic glutamate receptor activity; C:membrane; P:ionotropic glutamate receptor signaling pathway
XP_002034473	comp11304_c0_seq1	3.50053	4.04567e-68	3.5121	11.409	GM21900	#N/A
XP_008554249	comp31778_c0_seq1	4.90863	8.09453e-10	3.45038	10.9312	PREDICTED: uncharacterized protein LOC103576009	#N/A
XP_002044830	comp30763_c0_seq1	5.40809	1.10372e-09	3.41209	10.6449	GM19595	#N/A
XP_008187510	comp10093_c0_seq1	6.14704	6.95413e-11	3.40517	10.594	PREDICTED: uncharacterized protein LOC103310584	#N/A
XP_008549341	comp29523_c0_seq4	7.18179	8.14594e-10	3.28231	9.72912	PREDICTED: uncharacterized protein LOC103572489	#N/A
XP_008185508	comp29523_c0_seq3	6.78663	4.22639e-10	3.28014	9.71453	PREDICTED: uncharacterized protein LOC103310110	F:nucleic acid binding; F:zinc ion binding
EZA55363	comp29523_c0_seq6	4.03477	9.18563e-10	3.27285	9.66553	hypothetical protein X777_04816, partial	#N/A
KDR21542	comp19029_c0_seq1	3.34807	7.71451e-38	3.24655	9.49093	hypothetical protein L798_01695	P:proteolysis; F:serine-type endopeptidase activity
KDR10945	comp28081_c0_seq1	4.95039	3.35115e-46	3.209	9.2471	lipase 3	P:lipid metabolic process; F:hydrolase activity, acting on ester bonds; F:hydrolase activity; P:lipid catabolic process
XP_005191715	comp29523_c0_seq2	7.9657	1.17667e-09	3.18861	9.11735	PREDICTED: uncharacterized protein LOC101901387, partial	#N/A
KDR16296	comp23565_c0_seq1	3.25767	9.76126e-59	3.18566	9.09869	atp-binding cassette sub-family a member 5	F:ATP binding; C:integral component of membrane; P:transport; F:transporter activity
KDR15393	comp10572_c0_seq1	3.87237	3.00597e-27	3.17871	9.05498	lipase 3	P:lipid metabolic process; F:hydrolase activity, acting on ester bonds
XP_008548603	comp29086_c0_seq1	6.48813	1.96206e-10	3.17464	9.02947	PREDICTED: uncharacterized protein LOC103572001	#N/A
EZA62820	comp17978_c0_seq1	5.38082	7.14459e-11	3.16109	8.94503	hypothetical protein X777_01850	#N/A
XP_003699527	comp22632_c0_seq1	7.73483	1.85804e-09	3.15884	8.9311	PREDICTED: uncharacterized protein LOC100876895	#N/A
KDR24195	comp28970_c0_seq1	4.34261	3.44949e-12	3.14999	8.87651	multidrug resistance-associated protein partial	F:ATPase activity, coupled to transmembrane movement of substances; F:transporter activity; C:integral component of membrane; P:transport; F:nucleotide binding; F:ATP binding; F:ATPase activity; P:transmembrane transport; P:metabolic process
XP_004534049	comp29086_c0_seq2	4.66943	6.83644e-10	3.14989	8.87591	PREDICTED: uncharacterized protein LOC101456849, partial	#N/A
XP_008548603	comp29086_c0_seq1	6.67799	1.28522e-10	3.14912	8.87114	PREDICTED: uncharacterized protein LOC103572001	#N/A
XP_008551211	comp28647_c0_seq1	8.47587	2.07588e-10	3.14738	8.86043	PREDICTED: uncharacterized protein LOC103573783	#N/A
XP_008548603	comp29086_c0_seq1	6.97088	6.18741e-10	3.1323	8.76833	PREDICTED: uncharacterized protein LOC103572001	#N/A
XP_008548603	comp29086_c0_seq1	7.09327	6.0463e-10	3.12127	8.70154	PREDICTED: uncharacterized protein LOC103572001	#N/A
ETN16137	comp11456_c0_seq1	3.20122	9.71858e-62	3.09112	8.52157	hypothetical protein PPTG_06350	#N/A
EFA13453	comp29086_c0_seq5	5.7021	9.987e-10	3.09053	8.51808	hypothetical protein TcasGA2_TC010684	F:nucleic acid binding; F:zinc ion binding
KDR21542	comp19029_c0_seq1	3.12251	1.81602e-18	3.02478	8.13862	hypothetical protein L798_01695	P:proteolysis; F:serine-type endopeptidase activity
XP_008199956	comp29523_c0_seq1	5.25535	3.12762e-08	2.99911	7.99504	PREDICTED: uncharacterized protein LOC103314804	#N/A
EFA13453	comp29086_c0_seq5	5.2598	4.77447e-09	2.9891	7.93977	hypothetical protein TcasGA2_TC010684	F:nucleic acid binding; F:zinc ion binding
EFA12567	comp29653_c0_seq7	5.24319	4.07804e-24	2.97219	7.84726	hypothetical protein TcasGA2_TC004196	F:RNA binding; F:nucleic acid binding; P:proteolysis; P:DNA integration; P:RNA-dependent DNA replication; F:aspartic-type endopeptidase activity; F:RNA-directed DNA polymerase activity
XP_008205650	comp22632_c0_seq2	5.08083	1.8529e-08	2.96452	7.80564	PREDICTED: uncharacterized protein LOC103316000	#N/A
BAI47546	comp32094_c0_seq1	7.03889	1.18844e-65	2.89178	7.42184	period clock protein	F:signal transducer activity; P:signal transduction; P:regulation of transcription, DNA-templated
EFN75518	comp22559_c0_seq1	3.81144	2.93399e-45	2.88353	7.37952	hypothetical protein EAI_03542	#N/A
KER32509	comp19974_c0_seq1	3.52419	2.55338e-33	2.85938	7.25702	hypothetical protein T265_01387	#N/A
XP_008203613	comp26005_c0_seq1	3.48973	1.04059e-36	2.74854	6.72037	PREDICTED: uncharacterized protein LOC103315603	#N/A
XP_004930525	comp28647_c0_seq2	4.20024	8.19752e-10	2.74604	6.70871	PREDICTED: uncharacterized protein LOC101740833	#N/A
BAG48878	comp23304_c0_seq1	6.00556	1.58823e-50	2.71006	6.54349	period	F:signal transducer activity; P:signal transduction; P:regulation of transcription, DNA-templated
ETN67173	comp19793_c0_seq1	3.89432	4.83268e-18	2.63216	6.19954	gustatory receptor	C:integral component of membrane; C:membrane; P:sensory perception of taste; C:plasma membrane
KDR18112	comp22620_c0_seq1	4.50235	1.70421e-45	2.61608	6.13082	dual specificity protein phosphatase cdc14a	F:protein tyrosine phosphatase activity; F:protein tyrosine/serine/threonine phosphatase activity; P:peptidyl-tyrosine dephosphorylation
EFA01037	comp28813_c0_seq1	4.39851	3.78382e-26	2.59846	6.05641	hypothetical protein TcasGA2_TC003953	F:metal ion binding; F:nucleic acid binding; P:DNA integration; P:DNA recombination; F:DNA binding
EFA12306	comp15984_c0_seq1	3.07322	1.78603e-42	2.59579	6.04522	hypothetical protein TcasGA2_TC016101	F:RNA binding; P:RNA-dependent DNA replication; F:RNA-directed DNA polymerase activity
BAG48878	comp23304_c0_seq1	5.92655	5.98513e-49	2.58858	6.01506	period	F:signal transducer activity; P:signal transduction; P:regulation of transcription, DNA-templated
EZA54493	comp29670_c1_seq5	4.57879	4.53145e-12	2.58134	5.98495	hypothetical protein X777_05748	#N/A
XP_002422963	comp22277_c0_seq1	3.72647	6.82359e-24	2.55914	5.89358	reverse transcriptase, putative	F:RNA binding; P:RNA-dependent DNA replication; F:RNA-directed DNA polymerase activity
AFV31610	comp7163_c0_seq1	3.2966	7.33146e-47	2.47469	5.55847	oskar	#N/A
ACL36280	comp29087_c0_seq1	4.02085	1.47738e-26	2.47333	5.55324	kazal-type serine proteinase inhibitor 1	#N/A
EZA54457	comp19454_c0_seq1	3.06981	6.70496e-11	2.43713	5.41562	hypothetical protein X777_05723	#N/A
XP_008178392	comp33213_c0_seq1	5.14859	3.64966e-10	2.36731	5.15978	PREDICTED: uncharacterized protein LOC103307826	#N/A
EFA12567	comp29653_c0_seq7	5.03717	7.65844e-07	2.36314	5.1449	hypothetical protein TcasGA2_TC004196	F:RNA binding; F:nucleic acid binding; P:proteolysis; P:DNA integration; P:RNA-dependent DNA replication; F:aspartic-type endopeptidase activity; F:RNA-directed DNA polymerase activity
XP_008553167	comp29481_c0_seq1	3.36179	2.01145e-36	2.36005	5.13387	PREDICTED: uncharacterized protein LOC103575240	#N/A
XP_008553167	comp29481_c0_seq1	3.12789	2.87263e-33	2.29739	4.91569	PREDICTED: uncharacterized protein LOC103575240	#N/A
KDR23340	comp26524_c2_seq1	6.58553	3.8574e-21	2.28755	4.88228	solute carrier family facilitated glucose transporter member 8	F:transporter activity; P:transport
XP_008485738	comp22256_c0_seq1	3.1957	1.74275e-31	2.24365	4.73593	piggybac transposable element-derived protein 4- partial	#N/A
EHJ79045	comp23247_c0_seq1	3.89158	3.67503e-25	2.15479	4.45305	hypothetical protein KGM_15550	#N/A
KDR23340	comp26524_c2_seq1	6.68697	3.49618e-18	2.11895	4.34379	solute carrier family facilitated glucose transporter member 8	F:transmembrane transporter activity; P:carbohydrate transport; F:substrate-specific transmembrane transporter activity; C:integral component of membrane; C:membrane; P:transmembrane transport; P:transport; F:transporter activity
KDR07716	comp27733_c0_seq1	6.29341	3.28255e-30	2.10968	4.31595	aldo-keto reductase family 1 member b10	F:oxidoreductase activity; P:oxidation-reduction process
KDR15720	comp27068_c0_seq2	2.84489	5.27705e-31	2.06092	4.17252	microtubule-associated protein jupiter	-
AEK20837	comp44505_c0_seq1	4.26604	1.81447e-31	1.98962	3.97132	caspase-6	P:apoptotic process; P:proteolysis; F:cysteine-type peptidase activity; F:cysteine-type endopeptidase activity
KDR13883	comp18254_c0_seq1	6.03795	9.06649e-39	1.98755	3.96564	Caspase-8	P:apoptotic process; P:proteolysis; F:cysteine-type peptidase activity; F:cysteine-type endopeptidase activity
XP_004529364	comp29192_c0_seq1	3.99093	5.59914e-30	1.9657	3.90601	enzymatic poly	-
CAA35587	comp29402_c0_seq2	5.65884	2.0126e-27	1.96503	3.90421	unnamed protein product	-
T18197	comp28342_c0_seq1	5.6505	1.31992e-38	1.93028	3.81128	t18197reverse transcriptase-like protein - silkworm	F:metal ion binding; C:cytoplasmic membrane-bounded vesicle; P:RNA-dependent DNA replication; F:RNA-directed DNA polymerase activity
KDR02267	comp27291_c0_seq4	4.53341	6.51513e-34	1.91049	3.75938	g kinase-anchoring protein 1	P:cellular process
XP_004915414	comp29274_c0_seq1	3.26039	1.53865e-17	1.90683	3.74984	PREDICTED: uncharacterized protein LOC101733068	-
KDR10839	comp25734_c0_seq1	4.32923	1.33079e-19	1.90607	3.74787	hypothetical protein L798_14821	-
KDR08285	comp28974_c0_seq3	4.6835	3.12384e-36	1.88189	3.68557	hypothetical protein L798_01973	F:RNA binding
XP_008183884	comp27591_c0_seq1	8.30756	4.14933e-08	1.85915	3.62794	low quality protein: fatty acyl- reductase cg5065	-
XP_001813540	comp23957_c0_seq1	3.70332	1.8056e-10	1.82101	3.53329	methyltransferase-like protein 6	-
XP_004529364	comp29192_c0_seq1	3.78582	9.8836e-15	1.82038	3.53174	enzymatic poly	-
KDR13425	comp19142_c0_seq1	3.81449	3.72567e-15	1.81522	3.51913	atrial natriuretic peptide-converting enzyme	F:serine-type endopeptidase activity; P:proteolysis
KDR14380	comp16550_c0_seq1	4.59681	5.00423e-22	1.81152	3.51012	hypothetical protein L798_10414, partial	P:metabolic process; F:transferase activity, transferring phosphorus-containing groups
XP_002933455	comp28787_c0_seq1	3.7468	1.16595e-22	1.803	3.48946	dna mismatch repair protein mlh1	F:ATP binding; F:mismatched DNA binding; P:mismatch repair; C:nucleus
KDR16109	comp6630_c0_seq1	4.69099	1.8276e-30	1.79936	3.48066	1-phosphatidylinositol- -bisphosphate phosphodiesterase epsilon- partial	C:intracellular; F:phosphatidylinositol phospholipase C activity; F:signal transducer activity; F:guanyl-nucleotide exchange factor activity; P:small GTPase mediated signal transduction; P:lipid catabolic process; P:positive regulation of GTPase activity
KDR18044	comp18803_c0_seq1	5.01172	4.21687e-10	1.79394	3.46761	hypothetical protein L798_07720	-
XP_001655508	comp29160_c0_seq7	3.95556	3.43097e-10	1.76658	3.40247	hypothetical protein AaeL_AAEL000348	-
XP_008184553	comp27463_c0_seq1	6.69161	6.03355e-30	1.75799	3.38226	craniofacial development protein 2-like	-
KDR14381	comp17704_c0_seq1	4.41447	1.70607e-15	1.75053	3.36483	hypothetical protein L798_10415	P:metabolic process; F:transferase activity, transferring phosphorus-containing groups
XP_001813540	comp23957_c0_seq1	3.45902	5.13527e-10	1.74571	3.35361	methyltransferase-like protein 6	-
EFA13085	comp28099_c0_seq1	5.48472	1.49482e-09	1.73312	3.32447	hypothetical protein TcasGA2_TC011585	F:nucleic acid binding; P:DNA integration
XP_006813392	comp29441_c0_seq3	5.14659	2.12379e-23	1.72773	3.31206	PREDICTED: uncharacterized protein LOC102810040	-
AGA01579	comp17494_c0_seq1	3.92135	2.43588e-24	1.72529	3.30647	cryptochrome 2	F:DNA photolyase activity; P:DNA repair
EFN66525	comp15738_c0_seq1	4.24936	4.08492e-23	1.72119	3.29708	1-phosphatidylinositol- -bisphosphate phosphodiesterase epsilon-1	P:signal transduction
KDR16085	comp34880_c0_seq1	5.76268	6.51824e-07	1.71662	3.28666	fatty acyl- reductase	F:fatty-acyl-CoA reductase (alcohol-forming) activity; P:oxidation-reduction process
KDR14765	comp18481_c0_seq1	4.57357	9.40269e-25	1.71076	3.27332	leukocyte elastase inhibitor b	C:extracellular space
KDR19478	comp28676_c0_seq2	4.64929	4.20079e-27	1.70422	3.25853	kelch-like protein 20	-
KDR19067	comp22486_c0_seq1	3.26936	2.41661e-06	1.70037	3.24984	glycoprotein 3-alpha-l-fucosyltransferase a	C:Golgi apparatus; C:membrane; F:transferase activity, transferring glycosyl groups; P:glycosylation
KDR07528	comp45770_c0_seq1	4.51126	3.13602e-21	1.69469	3.23708	cytoplasmic polyadenylation element-binding protein 1-a	F:nucleotide binding; F:nucleic acid binding
XP_003723412	comp26213_c0_seq1	3.63057	8.92887e-13	1.69211	3.23128	PREDICTED: uncharacterized protein LOC100888373	-
BAC22720	comp28310_c0_seq2	3.02573	1.27731e-21	1.68507	3.21556	unnamed protein product	F:nucleic acid binding; F:zinc ion binding
AGA01579	comp17494_c0_seq1	5.05184	1.86301e-31	1.6741	3.1912	cryptochrome 2	F:DNA photolyase activity; P:DNA repair
KDR12222	comp24898_c0_seq1	4.99095	2.91268e-27	1.674	3.19099	hypothetical protein L798_13829, partial	-
KDR22682	comp44329_c0_seq1	4.11092	3.10737e-24	1.67303	3.18883	lymphoid-restricted membrane protein	-
XP_008195061	comp29369_c0_seq1	4.90198	3.6482e-21	1.66328	3.16737	PREDICTED: uncharacterized protein LOC100141786 isoform X1	-
KDR12259	comp26502_c0_seq1	2.96644	2.18623e-23	1.65575	3.15087	fas-binding factor 1	-
KDR19996	comp29164_c0_seq1	5.94051	3.87795e-31	1.64584	3.12931	microprocessor complex subunit dgcr8	-
KDR09457	comp11210_c0_seq1	6.27512	1.36881e-27	1.64079	3.11837	carbohydrate sulfotransferase 11	C:integral component of membrane; F:sulfotransferase activity; P:carbohydrate biosynthetic process
ESO82911	comp29419_c0_seq1	4.44553	1.49998e-20	1.64065	3.11806	hypothetical protein LOTGIDRAFT_155952	-
KDR02267	comp27291_c0_seq4	4.4827	1.25303e-26	1.64026	3.11721	g kinase-anchoring protein 1	C:Golgi apparatus; F:kinase activity; P:signal transduction; P:phosphorylation
XP_002429200	comp34749_c0_seq1	4.0686	3.04854e-06	1.6361	3.10825	male sterility domain-containing	F:fatty-acyl-CoA reductase (alcohol-forming) activity
ABA55502	comp27736_c0_seq1	3.78548	7.65842e-20	1.62312	3.0804	transposase	-
KDR23083	comp7153_c0_seq1	3.75411	2.98956e-22	1.62198	3.07798	hypothetical protein L798_14213	F:metal ion binding; F:nucleic acid binding
KDR17018	comp23448_c0_seq1	4.36016	1.79225e-24	1.61915	3.07194	centrosomal protein of 97 kda	-
ADI82745	comp38843_c0_seq1	3.24169	4.53269e-15	1.61144	3.05557	very low density lipoprotein receptor	F:hydrolase activity, acting on carbon-nitrogen (but not peptide) bonds; P:carbohydrate metabolic process
ADK64952	comp29778_c0_seq1	10.9062	1.68622e-28	1.60088	3.03328	heat shock protein 90	P:protein folding; P:response to stress; F:ATP binding; F:unfolded protein binding
KDR18357	comp36770_c0_seq1	4.62782	1.40385e-21	1.59811	3.02747	hypothetical protein L798_07481	C:extracellular region; F:chitin binding; F:hydrolase activity, acting on carbon-nitrogen (but not peptide) bonds; P:carbohydrate metabolic process; P:chitin metabolic process
XP_004920303	comp29034_c0_seq1	4.97289	7.72552e-25	1.59697	3.02506	PREDICTED: uncharacterized protein LOC101730720, partial	-
XP_798897	comp25863_c0_seq1	4.99849	1.3605e-25	1.58982	3.01011	PREDICTED: uncharacterized protein LOC594361, partial	-
KDR22916	comp24688_c0_seq2	4.09871	1.93137e-16	1.5867	3.00362	bifunctional atp-dependent dihydroxyacetone kinase fad-amp lyase	F:kinase activity; P:phosphorylation; F:glycerone kinase activity; F:lyase activity; P:glycerol metabolic process
EFA09839	comp64780_c0_seq1	4.11602	6.88565e-08	1.58431	2.99865	hypothetical protein TcasGA2_TC011986	P:negative regulation of peptidase activity; C:extracellular region; F:serine-type endopeptidase inhibitor activity; F:calcium ion binding
EFA09839	comp64780_c0_seq1	4.43132	5.82777e-08	1.56932	2.96765	hypothetical protein TcasGA2_TC011986	P:negative regulation of peptidase activity; C:extracellular region; F:serine-type endopeptidase inhibitor activity; F:calcium ion binding
XP_008195061	comp29369_c0_seq1	5.01835	3.67197e-23	1.56601	2.96085	PREDICTED: uncharacterized protein LOC100141786 isoform X1	-
KDR16432	comp34138_c0_seq1	6.49349	1.33188e-27	1.55715	2.94272	synaptotagmin-like protein 4	C:membrane
XP_008181765	comp18548_c0_seq1	6.12946	4.44649e-24	1.55121	2.93063	nuclease harbi1	-
KDR13927	comp18540_c0_seq1	7.9921	3.72451e-07	1.54391	2.91584	serine threonine-protein kinase rio3	F:kinase activity; P:phosphorylation
EFA09839	comp64780_c0_seq1	4.32106	1.44815e-07	1.54072	2.9094	hypothetical protein TcasGA2_TC011986	F:peptidase inhibitor activity
NP_048132	comp10332_c0_seq1	4.05835	5.06145e-22	1.53237	2.89261	orf msv061 line reverse caenorhabditis elegans gb:u00063	F:RNA binding; P:RNA-dependent DNA replication; F:RNA-directed DNA polymerase activity
XP_008482581	comp10121_c0_seq1	6.11221	1.55136e-27	1.53195	2.89177	ribonucleoprotein ptb-binding 2-like	-
XP_003396211	comp26965_c0_seq1	3.65719	9.15205e-18	1.52042	2.86875	low quality protein: regulator of telomere elongation helicase 1 homolog	-
NP_048132	comp10332_c0_seq1	3.32432	4.46447e-22	1.52039	2.86869	orf msv061 line reverse caenorhabditis elegans gb:u00063	F:RNA binding; P:RNA-dependent DNA replication; F:RNA-directed DNA polymerase activity
XP_008182662	comp79121_c0_seq1	3.82782	8.72333e-16	1.5125	2.85303	serine threonine-protein kinase sik3-like isoform x3	F:nucleic acid binding; F:protein dimerization activity
KDR15254	comp17314_c0_seq1	3.95333	6.5796e-19	1.50722	2.84261	eukaryotic translation initiation factor 4e partial	P:translational initiation; F:translation initiation factor activity
KDR22816	comp10229_c0_seq1	8.10471	6.15092e-08	1.49889	2.82625	heat shock protein hsp- hsp-	-
AAD32193	comp23692_c0_seq1	3.67606	2.69648e-21	1.495	2.81865	af132513_1 na+-k+ atpase alpha subunit	C:membrane
XP_008191539	comp26598_c0_seq1	3.55387	4.64158e-17	1.49469	2.81803	protein sprint isoform x1	-
KDR13119	comp29088_c0_seq1	5.58881	2.41076e-18	1.49044	2.80974	protein tanc2	F:zinc ion binding
XP_001353831	comp40052_c0_seq1	4.24532	1.31112e-11	1.48981	2.80852	GA10226	F:structural constituent of cuticle
KDR14273	comp19474_c0_seq1	5.07716	1.1708e-20	1.48229	2.79392	pou class transcription factor 2	C:nucleus; F:DNA binding; F:sequence-specific DNA binding transcription factor activity; P:regulation of transcription, DNA-templated
EFA12306	comp15984_c0_seq1	3.5527	2.68467e-15	1.48024	2.78995	hypothetical protein TcasGA2_TC016101	F:RNA binding; P:RNA-dependent DNA replication; F:RNA-directed DNA polymerase activity
XP_008183867	comp26170_c0_seq1	3.08039	2.58832e-18	1.47762	2.78488	PREDICTED: uncharacterized protein LOC103309652	-
ACE75266	comp29120_c0_seq1	3.68332	4.42891e-13	1.47056	2.7713	conserved hypothetical protein	-
EFX89692	comp14182_c0_seq1	3.74469	2.03328e-17	1.46896	2.76822	hypothetical protein DAPPUDRAFT_233115	F:kinase activity; P:glycerophospholipid biosynthetic process; P:phosphorylation; F:transferase activity, transferring phosphorus-containing groups
XP_008193401	comp7504_c0_seq1	4.01642	4.92972e-15	1.46709	2.76463	leucine-rich repeat-containing protein ddb_g0290503 isoform x3	-
KDR13435	comp13424_c0_seq1	6.29678	4.72703e-26	1.46056	2.75215	histone-lysine n-methyltransferase suv4-20	F:methyltransferase activity; F:histone methyltransferase activity (H4-K20 specific); P:histone H4-K20 trimethylation; F:transferase activity; P:methylation
KDR12871	comp27241_c0_seq1	4.34402	1.7684e-19	1.45858	2.74837	wd repeat-containing protein 51a	-
AHA42534	comp27120_c0_seq1	4.30089	2.56374e-16	1.45789	2.74706	mcm7 protein	C:nucleus; C:MCM complex; F:DNA binding; F:DNA helicase activity; F:ATP binding; P:DNA replication initiation; P:DNA duplex unwinding
XP_003707797	comp35674_c0_seq1	4.98036	1.21953e-19	1.4569	2.74518	PREDICTED: uncharacterized protein LOC100875319	-
KDR18363	comp39739_c0_seq1	3.94243	0.000215431	1.45034	2.73273	dual specificity tyrosine-phosphorylation-regulated kinase 2	F:protein kinase activity; F:ATP binding; P:protein phosphorylation
BAM19386	comp29012_c0_seq5	4.15965	0.000293667	1.44884	2.72989	innexin 3	C:membrane
XP_008195055	comp7134_c0_seq1	3.76	7.79891e-18	1.44579	2.72413	atp-binding cassette sub-family a member 5-like	F:ATPase activity; F:ATP binding; F:nucleotide binding; F:nucleoside-triphosphatase activity; P:obsolete ATP catabolic process
KDR17862	comp25019_c0_seq1	3.30236	1.59512e-16	1.44576	2.72407	trna-dihydrouridine synthase 4-like	F:catalytic activity; P:tRNA processing
XP_002432690	comp27048_c0_seq1	3.69723	4.2005e-19	1.44453	2.72174	hypothetical protein Phum_PHUM597190	-
KDR13435	comp13424_c0_seq1	4.84364	1.55766e-23	1.43921	2.71172	histone-lysine n-methyltransferase suv4-20	F:histone methyltransferase activity (H4-K20 specific); P:histone H4-K20 trimethylation
XP_001655508	comp29160_c0_seq7	4.77243	3.50831e-10	1.4376	2.70871	hypothetical protein AaeL_AAEL000348	-
BAM76759	comp7308_c0_seq1	3.28773	1.70194e-17	1.43663	2.70687	CLOCK	C:nucleus; C:transcription factor complex; C:cytoplasm; F:DNA binding; F:sequence-specific DNA binding transcription factor activity; F:signal transducer activity; F:protein dimerization activity; P:transcription, DNA-templated; P:regulation of transcription, DNA-templated; P:signal transduction
KDR15254	comp17314_c0_seq1	4.03575	1.77861e-16	1.43367	2.70134	eukaryotic translation initiation factor 4e partial	P:translational initiation; F:translation initiation factor activity
XP_004927459	comp24511_c0_seq1	5.64165	1.40693e-23	1.43275	2.69961	cysteine proteinase 7-like isoform x1	-
KDR16380	comp20057_c0_seq1	3.41187	1.50755e-18	1.43191	2.69804	protein charlatan	F:binding
KDR22086	comp81117_c0_seq1	3.89837	7.9318e-09	1.42592	2.68686	mushroom body large-type kenyon cell-specific protein 1	F:DNA binding
XP_004915414	comp29274_c0_seq1	3.77248	8.27491e-13	1.42559	2.68625	PREDICTED: uncharacterized protein LOC101733068	-
ETN63705	comp25627_c0_seq1	6.61664	9.04166e-22	1.42337	2.68211	mitochondrial ribosomal protein s11	C:ribosome; F:structural constituent of ribosome; P:translation
XP_004915414	comp29274_c0_seq1	3.77787	1.22056e-13	1.41662	2.6696	PREDICTED: uncharacterized protein LOC101733068	-
ENN74627	comp24883_c0_seq4	3.68696	8.53313e-10	1.41055	2.65839	hypothetical protein YQE_08747, partial	-
XP_008210807	comp23334_c0_seq1	4.17571	3.83153e-18	1.41043	2.65816	PREDICTED: uncharacterized protein LOC100117040	-
KDR10988	comp46381_c0_seq1	5.38645	4.78419e-20	1.40684	2.65155	dna repair protein complementing xp-g cells	F:catalytic activity
KDR18511	comp25782_c0_seq3	3.8265	3.29635e-18	1.40174	2.64219	histone-lysine n-methyltransferase pr-set7	F:histone-lysine N-methyltransferase activity; P:histone lysine methylation
KDR09211	comp61616_c0_seq1	3.98736	3.73693e-16	1.39343	2.62703	Atherin	F:binding
EFX90356	comp46435_c0_seq1	3.97118	3.24387e-12	1.39039	2.6215	hypothetical protein DAPPUDRAFT_300066	P:single-organism process
XP_008207913	comp27158_c0_seq2	4.9382	7.61727e-22	1.39005	2.62088	PREDICTED: uncharacterized protein LOC100113970	-
KDR18112	comp22620_c0_seq1	3.04595	5.22983e-16	1.3741	2.59206	dual specificity protein phosphatase cdc14a	F:protein tyrosine phosphatase activity; F:protein tyrosine/serine/threonine phosphatase activity; P:peptidyl-tyrosine dephosphorylation
KDR15614	comp24266_c0_seq3	4.09405	1.89406e-16	1.37267	2.58949	membrane-associated guanylate ww and pdz domain-containing protein 2	F:kinase activity; P:phosphorylation
KDR18646	comp12832_c0_seq1	3.21041	1.22894e-18	1.37168	2.58772	hypothetical protein L798_06627, partial	F:Rho guanyl-nucleotide exchange factor activity; P:positive regulation of GTPase activity
KDR15614	comp24266_c0_seq3	3.88275	3.02896e-15	1.37164	2.58764	membrane-associated guanylate ww and pdz domain-containing protein 2	F:kinase activity; P:phosphorylation
KDR16764	comp9727_c0_seq2	7.50362	7.3928e-23	1.35853	2.56425	hypothetical protein L798_09293	F:nucleotide binding; F:nucleic acid binding
KDR08285	comp28974_c0_seq3	3.75414	6.86734e-17	1.35393	2.55608	hypothetical protein L798_01973	F:RNA binding
KDR11829	comp18942_c0_seq1	5.95771	2.24137e-16	1.34562	2.5414	1-acyl-sn-glycerol-3-phosphate acyltransferase gamma	F:transferase activity, transferring acyl groups; P:metabolic process
ENN74627	comp24883_c0_seq4	3.63254	1.06148e-10	1.34222	2.5354	hypothetical protein YQE_08747, partial	-
EFN78743	comp9432_c0_seq1	5.27025	1.13505e-20	1.3387	2.52923	pleckstrin-like proteiny domain-containing family g member 5	F:phospholipid binding; F:Rho guanyl-nucleotide exchange factor activity; P:regulation of Rho protein signal transduction
XP_002423709	comp21984_c0_seq1	3.52874	6.76634e-07	1.32921	2.51265	protein lethal, putative	-
KDR18162	comp28681_c0_seq1	5.45875	1.46811e-17	1.32653	2.50799	dual 3 -cyclic-amp and -gmp phosphodiesterase 11	F:3',5'-cyclic-nucleotide phosphodiesterase activity; F:metal ion binding; P:signal transduction; P:metabolic process
XP_008183218	comp24439_c0_seq1	4.07784	2.37821e-14	1.32653	2.50799	atp-dependent dna helicase pif1-like	-
KDR15254	comp17314_c0_seq1	5.00532	2.07866e-18	1.32238	2.50078	eukaryotic translation initiation factor 4e partial	P:translational initiation; F:translation initiation factor activity
XP_008182985	comp25553_c0_seq1	3.14138	1.22611e-15	1.31741	2.49218	PREDICTED: uncharacterized protein LOC103309415	-
KDR08064	comp22925_c0_seq1	4.47652	1.11382e-15	1.30501	2.47085	hmg box transcription factor bbx	-
KDR24182	comp17323_c0_seq3	4.99917	6.97866e-19	1.30347	2.46822	hypothetical protein L798_07589	F:GTPase activator activity; P:positive regulation of GTPase activity
KDR18777	comp27332_c0_seq2	4.68177	4.4629e-11	1.30259	2.46672	serine protease partial	F:peptidase activity
KEH26114	comp28873_c0_seq1	6.04501	0.00656671	1.30078	2.46363	plant t31b5-30 protein	-
KDR18711	comp28506_c0_seq4	3.30984	1.1886e-13	1.29971	2.46179	adenylate cyclase type partial	C:intracellular; C:plasma membrane; F:nucleotide binding; F:adenylate cyclase activity; P:cAMP biosynthetic process; P:intracellular signal transduction
XP_002073010	comp25627_c0_seq2	6.59412	1.26221e-18	1.2927	2.44986	GK13384	C:ribosome; F:structural constituent of ribosome; P:translation
AAL40415	comp29167_c0_seq2	3.49908	2.88361e-14	1.29226	2.44912	af369891_4endonuclease reverse transcriptase	F:RNA binding; P:RNA-dependent DNA replication; F:endonuclease activity; F:RNA-directed DNA polymerase activity
KDR23950	comp28219_c0_seq1	6.03616	2.75206e-20	1.28385	2.43489	transcriptional adapter 2b	C:nucleus; F:DNA binding; F:chromatin binding; F:zinc ion binding; P:regulation of transcription from RNA polymerase II promoter; P:histone acetylation
KDR12017	comp21636_c0_seq1	3.9428	1.52303e-16	1.28055	2.42932	protein kinase c iota partial	C:intracellular; F:protein kinase C activity; F:ATP binding; F:metal ion binding; P:protein phosphorylation; P:intracellular signal transduction
KDR23478	comp24729_c0_seq1	4.31679	4.90127e-16	1.27804	2.42509	phosphatidylinositol 3-kinase catalytic subunit type 3	C:intracellular; F:ATP binding; F:1-phosphatidylinositol-3-kinase activity; P:phosphatidylinositol-3-phosphate biosynthetic process; P:phosphatidylinositol phosphorylation; P:phosphatidylinositol-mediated signaling
KDR12852	comp64270_c0_seq1	3.09243	3.2872e-14	1.27438	2.41895	dna polymerase eta	P:DNA repair; F:DNA-directed DNA polymerase activity; F:damaged DNA binding; P:DNA biosynthetic process
EHJ70000	comp8273_c0_seq1	3.16607	1.24427e-12	1.27417	2.41859	hypothetical protein KGM_20817	-
KDR11481	comp26248_c0_seq1	6.8375	7.01516e-16	1.27283	2.41635	Fumarylacetoacetase, partial	F:fumarylacetoacetase activity; P:aromatic amino acid family metabolic process
KDR09124	comp9570_c0_seq2	3.9312	3.74356e-16	1.27054	2.41252	fat-free-like protein	C:exocyst; P:Golgi to plasma membrane transport
KDR21508	comp39714_c0_seq1	3.61163	1.7632e-16	1.26752	2.40748	Nocturnin	-
XP_002055595	comp29923_c0_seq1	9.67872	1.19276e-20	1.26676	2.4062	GJ19445	C:nucleus; F:DNA binding
KDR15614	comp24266_c0_seq3	3.15546	1.1304e-14	1.26444	2.40234	membrane-associated guanylate ww and pdz domain-containing protein 2	F:kinase activity; P:phosphorylation
KDR18711	comp28506_c0_seq4	3.80409	2.64461e-14	1.26146	2.39739	adenylate cyclase type partial	C:intracellular; C:plasma membrane; F:nucleotide binding; F:adenylate cyclase activity; P:cAMP biosynthetic process; P:intracellular signal transduction
EFN70562	comp10905_c0_seq1	4.91257	4.12401e-19	1.2602	2.39529	eukaryotic translation initiation factor 2-alpha kinase 4	F:kinase activity; P:translational initiation; P:phosphorylation; F:eukaryotic translation initiation factor 2alpha kinase activity; F:translation initiation factor activity
KDR24182	comp17323_c0_seq3	4.0618	1.99843e-13	1.25863	2.39268	hypothetical protein L798_07589	F:GTPase activator activity; P:positive regulation of GTPase activity
KDR13167	comp24881_c0_seq1	4.08636	1.89829e-15	1.25417	2.3853	phospholipase d1	F:catalytic activity; P:regulation of localization; P:single-organism cellular process; P:regulation of cellular process
KDR23408	comp25407_c0_seq1	5.10449	1.49356e-10	1.25183	2.38144	chondroitin proteoglycan 2	C:extracellular region; F:chitin binding; P:chitin metabolic process
BAM76759	comp7308_c0_seq1	3.91502	2.14525e-13	1.25155	2.38098	CLOCK	C:nucleus; C:transcription factor complex; C:cytoplasm; F:DNA binding; F:sequence-specific DNA binding transcription factor activity; F:signal transducer activity; F:protein dimerization activity; P:transcription, DNA-templated; P:regulation of transcription, DNA-templated; P:signal transduction
KDR24400	comp18807_c0_seq1	3.34306	9.19108e-11	1.25046	2.37918	major facilitator superfamily domain-containing protein 6	C:integral component of membrane; P:transmembrane transport
BAA18917	comp27700_c0_seq2	4.28188	8.58079e-15	1.25024	2.37881	lectin-related protein	F:carbohydrate binding
ABM55590	comp11521_c0_seq1	7.79831	2.85692e-18	1.249	2.37676	nucleoplasmin isoform 1-like protein	F:nucleic acid binding
XP_008199868	comp17929_c0_seq1	5.49972	4.22369e-15	1.24877	2.37638	rna polymerase ii elongation factor ell	-
KDR17512	comp20251_c0_seq2	3.23192	1.1634e-14	1.24381	2.36823	dolichyl-p-man:man c -pp-dolichyl-alpha- 6-mannosyltransferase	F:transferase activity, transferring glycosyl groups; P:metabolic process
KDR13167	comp24881_c0_seq1	4.11741	5.22596e-15	1.24317	2.36717	phospholipase d1	F:catalytic activity; P:regulation of localization; P:single-organism cellular process; P:regulation of cellular process
KDR10617	comp20072_c0_seq1	3.86769	1.00293e-09	1.23884	2.36009	hypothetical protein L798_15145	-
KDR09153	comp28265_c0_seq2	4.55121	1.12937e-16	1.23511	2.35399	hypothetical protein L798_01269, partial	-
KDR16764	comp9727_c0_seq2	6.88756	1.27933e-18	1.23444	2.3529	hypothetical protein L798_09293	F:nucleotide binding; F:nucleic acid binding
EEZ98127	comp19927_c0_seq1	3.16441	4.00145e-11	1.23428	2.35264	hypothetical protein TcasGA2_TC000552	-
AAH92392	comp105346_c0_seq1	3.65532	2.79662e-15	1.23241	2.34959	ottmusg00000016325 protein	F:molecular_function; P:biological_process; C:cellular_component
KDR12414	comp25996_c0_seq1	8.41884	3.78934e-17	1.22522	2.33791	protein yellow	-
KDR24334	comp18525_c0_seq1	6.83236	3.88585e-17	1.22383	2.33566	zinc transporter partial	C:integral component of membrane; F:cation transmembrane transporter activity; P:cation transmembrane transport
KDR07543	comp25431_c0_seq1	5.08786	3.14082e-18	1.22243	2.33339	rhomboid family member 1	C:integral component of membrane; F:serine-type endopeptidase activity; P:proteolysis
KDR23496	comp8815_c0_seq1	3.53811	4.16672e-15	1.2205	2.33028	dna replication licensing factor mcm9	F:nucleotide binding
KDR18346	comp24665_c0_seq1	5.04249	1.78745e-10	1.21955	2.32875	progestin and adipoq receptor family member 3	C:integral component of membrane
XP_003705992	comp14011_c0_seq1	4.96504	1.23129e-13	1.21931	2.32835	serine threonine-protein kinase grp-like	-
XP_008197570	comp85716_c0_seq1	3.60039	1.34179e-15	1.21928	2.32831	protein isoforms b c isoform x2	-
KDR17022	comp17716_c0_seq2	6.00038	2.22216e-16	1.21138	2.31558	myotubularin-related protein 8	F:protein tyrosine phosphatase activity; F:metal ion binding; P:peptidyl-tyrosine dephosphorylation
EFA00763	comp9866_c0_seq1	4.18495	1.92076e-12	1.20837	2.31076	hypothetical protein TcasGA2_TC003649	P:metabolic process
KDR21554	comp58590_c0_seq1	3.66884	4.23776e-13	1.20721	2.30891	Alpha-catulin	C:intracellular; F:cadherin binding; F:actin filament binding; P:cell adhesion; P:Rho protein signal transduction
KDR18711	comp28506_c0_seq4	3.34974	3.89767e-14	1.20538	2.30598	adenylate cyclase type partial	C:intracellular; C:plasma membrane; F:nucleotide binding; F:adenylate cyclase activity; P:cAMP biosynthetic process; P:intracellular signal transduction
XP_001647959	comp18690_c0_seq1	3.88367	5.22281e-09	1.2014	2.29963	hypothetical protein AaeL_AAEL000551	F:peptidase inhibitor activity; P:negative regulation of peptidase activity
XP_971830	comp25581_c0_seq1	4.19678	8.36164e-14	1.19971	2.29694	ecto-nox disulfide-thiol exchanger 2	F:nucleic acid binding; F:nucleotide binding
KDR21742	comp20241_c0_seq1	4.27819	1.23855e-14	1.19968	2.29689	protein alpha isoform	F:DNA binding
KDR15735	comp28995_c0_seq1	4.11144	2.67587e-11	1.19935	2.29637	sugar transporter erd6-like 4	C:integral component of membrane; F:transmembrane transporter activity; P:carbohydrate transport; P:transmembrane transport
KDR18787	comp18749_c0_seq1	5.88676	5.21946e-18	1.19839	2.29484	peroxisomal n -acetyl-spermine spermidine oxidase	F:oxidoreductase activity; P:oxidation-reduction process
KDR20084	comp18968_c0_seq1	5.20497	4.30754e-17	1.19287	2.28607	calcium release-activated calcium channel protein 1	-
KDR24400	comp18807_c0_seq1	6.32586	5.83082e-13	1.19261	2.28565	major facilitator superfamily domain-containing protein 6	C:integral component of membrane; P:transmembrane transport
EFZ20541	comp18308_c0_seq1	5.70609	3.36514e-16	1.19232	2.2852	hypothetical protein SINV_07567	P:neurotransmitter transport; F:neurotransmitter:sodium symporter activity; P:perineurial glial growth; F:photoreceptor activity; C:integral component of membrane; P:transmission of nerve impulse; F:osmosensor activity
KDR21226	comp13489_c0_seq1	5.46346	2.80417e-17	1.19204	2.28476	cleavage and polyadenylation specificity factor subunit	F:nucleotide binding; F:nucleic acid binding
KDR07075	comp27768_c0_seq1	4.12974	7.10862e-08	1.19081	2.28281	protein giant- partial	-
KDR09153	comp28265_c0_seq2	3.65911	5.10307e-14	1.18769	2.27788	hypothetical protein L798_01269, partial	-
KDR10315	comp48742_c0_seq1	3.86239	1.37226e-12	1.18483	2.27337	poly rna polymerase gld-2-like protein a	-
KDR10081	comp19298_c0_seq1	3.8683	6.54771e-12	1.18369	2.27158	ring finger protein 145	F:metal ion binding; F:zinc ion binding
KDR18112	comp22620_c0_seq1	3.42852	8.70419e-16	1.18333	2.271	dual specificity protein phosphatase cdc14a	F:phosphatase activity; P:dephosphorylation
EFA01350	comp27498_c0_seq1	5.02234	1.12126e-17	1.17953	2.26503	zn finger homeodomain 2	F:nucleic acid binding
KDR18511	comp25782_c0_seq3	3.5288	4.35434e-14	1.17429	2.25681	histone-lysine n-methyltransferase pr-set7	F:methyltransferase activity; F:transferase activity; F:histone-lysine N-methyltransferase activity; P:methylation; P:histone lysine methylation
KDR03826	comp44994_c0_seq1	3.49781	3.02673e-08	1.17368	2.25586	carbonyl reductase	P:metabolic process
KDR13167	comp24881_c0_seq1	4.12503	3.11335e-12	1.17346	2.25553	phospholipase d1	F:catalytic activity; P:regulation of localization; P:single-organism cellular process; P:regulation of cellular process
KDR21201	comp22612_c0_seq1	5.48002	8.58057e-17	1.17274	2.2544	peptide methionine sulfoxide reductase	F:peptide-methionine (S)-S-oxide reductase activity; P:response to oxidative stress; P:protein repair; P:oxidation-reduction process
KDR21226	comp13489_c0_seq1	4.65797	7.71174e-14	1.17171	2.25278	cleavage and polyadenylation specificity factor subunit	F:nucleotide binding; F:nucleic acid binding
XP_002423320	comp10439_c0_seq1	4.11733	5.56025e-12	1.17034	2.25065	conserved hypothetical protein	-
KDR24229	comp26937_c0_seq1	3.76329	2.3079e-12	1.16674	2.24504	udp- c:beta- -n-acetylgalactosaminyltransferase 2	P:protein glycosylation; F:transferase activity; C:integral component of membrane; C:membrane; F:galactosyltransferase activity; C:Golgi apparatus; F:transferase activity, transferring glycosyl groups
XP_008199733	comp30635_c0_seq1	8.04284	4.78502e-17	1.16231	2.23816	daz-associated protein 2 isoform x2	-
XP_002426972	comp26719_c0_seq1	4.37276	2.24186e-13	1.16156	2.23699	rab gdp gtp exchange	P:signal transduction
KDR19215	comp42043_c0_seq1	4.39181	1.59479e-12	1.16122	2.23646	gdp-fucose protein o-fucosyltransferase 2	F:transferase activity; P:metabolic process; F:transferase activity, transferring glycosyl groups
KDR19736	comp39542_c0_seq1	4.82589	1.35268e-13	1.1612	2.23643	u5 small nuclear ribonucleoprotein 200 kda helicase	C:viral nucleocapsid; C:ribonucleoprotein complex; F:nucleic acid binding; F:helicase activity; F:ATP binding; P:metabolic process
EFN68817	comp11706_c0_seq2	4.89962	5.068e-16	1.15842	2.23213	transmembrane protein 41-like protein	C:integral component of membrane
KDR24193	comp13725_c0_seq1	5.97241	9.28957e-14	1.1554	2.22745	hypothetical protein L798_07600	C:extracellular region; F:chitin binding; F:hydrolase activity, acting on carbon-nitrogen (but not peptide) bonds; P:carbohydrate metabolic process; P:chitin metabolic process
KDR14990	comp20356_c0_seq1	4.10159	7.55725e-13	1.15421	2.22562	cysteine-rich motor neuron 1 protein	P:negative regulation of endopeptidase activity; P:negative regulation of catalytic activity; F:enzyme inhibitor activity; F:serine-type endopeptidase inhibitor activity
XP_001951628	comp25718_c0_seq1	6.59049	4.51574e-14	1.15358	2.22466	g-protein coupled receptor mth2-like	F:transmembrane signaling receptor activity; P:response to stress; C:integral component of membrane; F:G-protein coupled receptor activity; C:membrane; P:cell surface receptor signaling pathway; P:G-protein coupled receptor signaling pathway
KDR17022	comp17716_c0_seq2	6.01788	4.95721e-14	1.15284	2.22352	myotubularin-related protein 8	F:protein tyrosine phosphatase activity; F:metal ion binding; P:peptidyl-tyrosine dephosphorylation
KDR23583	comp22969_c0_seq1	5.16468	4.38745e-15	1.15135	2.22121	ras-related protein rab-32	C:intracellular; F:GTP binding; P:small GTPase mediated signal transduction; P:protein transport
ETN63584	comp23026_c1_seq1	5.57943	3.12859e-06	1.15124	2.22104	hypothetical protein AND_004704	-
ENN82002	comp24696_c0_seq1	3.27566	1.57618e-08	1.14816	2.2163	hypothetical protein YQE_01577, partial	-
KDR09124	comp9570_c0_seq2	3.79378	8.33577e-14	1.14757	2.2154	fat-free-like protein	C:exocyst; P:Golgi to plasma membrane transport
XP_007576310	comp26817_c0_seq1	3.89422	4.32955e-10	1.14658	2.21388	platelet-derived growth factor subunit a-like	F:growth factor activity; P:positive regulation of cell division; C:membrane
KDR22437	comp26635_c0_seq2	3.22477	4.55024e-14	1.14572	2.21256	mediator of rna polymerase ii transcription subunit 21	-
KDR21508	comp39714_c0_seq1	6.08706	1.84563e-15	1.14367	2.20943	Nocturnin	-
KDR23571	comp17483_c0_seq1	6.48984	1.59618e-13	1.14328	2.20882	nucleolar protein 58	-
KDR09658	comp13333_c0_seq1	4.26885	1.81242e-13	1.14278	2.20806	e3 ubiquitin-protein ligase sh3rf1	F:metal ion binding; F:ligase activity; P:metabolic process; F:zinc ion binding
XP_001858079	comp30572_c0_seq1	3.94523	6.92085e-09	1.14189	2.2067	pacifastin light chain	F:peptidase inhibitor activity; P:negative regulation of peptidase activity
KFD59948	comp27549_c0_seq1	3.85333	3.16167e-05	1.14124	2.2057	hypothetical protein M514_27867, partial	-
KDR14217	comp22428_c0_seq1	5.98818	3.54968e-16	1.13858	2.20164	mog interacting and ectopic p-granules protein 1	F:metal ion binding
XP_008209434	comp23438_c0_seq1	4.21826	5.1493e-12	1.13634	2.19823	wd repeat-containing protein 81 isoform x3	P:metabolic process; F:transferase activity, transferring phosphorus-containing groups
KDR20163	comp26046_c0_seq2	4.25946	8.31952e-13	1.13623	2.19806	hypothetical protein L798_05658, partial	P:autophagy
KDR20163	comp26046_c0_seq2	4.29608	6.88387e-12	1.13403	2.19471	hypothetical protein L798_05658, partial	P:autophagy
XP_006569588	comp20705_c0_seq1	4.03924	7.25349e-11	1.13301	2.19316	fat-like cadherin-related tumor suppressor homolog isoform x10	C:plasma membrane; C:integral component of membrane; F:calcium ion binding; P:homophilic cell adhesion via plasma membrane adhesion molecules
KDR13691	comp7512_c0_seq1	3.48556	2.05964e-11	1.13269	2.19268	hypothetical protein L798_12337, partial	F:GTPase activator activity; P:positive regulation of GTPase activity
KDR18511	comp25782_c0_seq3	4.28688	1.02813e-13	1.13115	2.19033	histone-lysine n-methyltransferase pr-set7	F:transferase activity
AGM32821	comp27940_c0_seq1	3.52097	5.56546e-11	1.12961	2.188	hypothetical protein	-
KDR21340	comp24903_c0_seq1	5.7888	1.71374e-13	1.12877	2.18672	tyrosine-protein phosphatase non-receptor type 23	F:protein tyrosine phosphatase activity; P:regulation of cell migration; P:peptidyl-tyrosine dephosphorylation; P:ubiquitin-dependent protein catabolic process via the multivesicular body sorting pathway; P:cilium morphogenesis
XP_004925517	comp27352_c0_seq4	6.26372	5.50118e-14	1.12864	2.18653	uridine phosphorylase 1-like isoform x2	C:cytoplasm; F:uridine phosphorylase activity; P:nucleoside metabolic process; P:nucleotide catabolic process
EZA50696	comp29381_c0_seq8	6.30033	7.83775e-16	1.12722	2.18438	hypothetical protein X777_10746	F:nucleic acid binding
KDR07454	comp10759_c0_seq1	5.38264	1.8106e-11	1.12711	2.1842	hypothetical protein L798_02823, partial	C:plasma membrane; F:calcium ion binding; P:homophilic cell adhesion via plasma membrane adhesion molecules
KDR13802	comp28579_c0_seq1	6.14184	4.93644e-14	1.12689	2.18387	histone-lysine n- h3 lysine-79 specific	F:methyltransferase activity
XP_001599239	comp70143_c0_seq1	4.51596	1.11959e-14	1.12582	2.18225	eukaryotic translation initiation factor 2-alpha kinase 4	-
KDR18711	comp28506_c0_seq4	3.41601	4.79014e-13	1.12505	2.18109	adenylate cyclase type partial	C:intracellular; C:plasma membrane; F:nucleotide binding; F:adenylate cyclase activity; P:cAMP biosynthetic process; P:intracellular signal transduction
EFN74754	comp29075_c0_seq1	4.26936	1.24838e-05	1.124	2.1795	hypothetical protein EAG_01936	F:RNA binding; P:RNA-dependent DNA replication; F:RNA-directed DNA polymerase activity
KDR07454	comp10759_c0_seq1	6.73023	1.80648e-13	1.12385	2.17928	hypothetical protein L798_02823, partial	C:plasma membrane; F:calcium ion binding; P:homophilic cell adhesion via plasma membrane adhesion molecules
KDR21981	comp28781_c0_seq2	4.10558	4.25837e-10	1.12322	2.17832	hypothetical protein L798_03287	-
KDR22329	comp20009_c0_seq1	4.08871	7.60777e-08	1.12216	2.17673	e3 ubiquitin-protein ligase hecw2	F:catalytic activity; P:metabolic process
KDR19389	comp24595_c0_seq1	7.80368	1.29075e-13	1.12104	2.17504	bag family molecular chaperone regulator 3	F:chaperone binding
KDR09708	comp18309_c0_seq2	5.79006	1.71389e-16	1.12056	2.17431	cytokine receptor	-
CDW61290	comp29781_c0_seq1	9.52684	0.0402235	1.11969	2.173	hypothetical protein TTRE_0000973901	-
EFA07743	comp29666_c0_seq5	4.43681	1.39539e-12	1.11736	2.1695	hypothetical protein TcasGA2_TC002223	F:binding
KDR07589	comp79243_c0_seq1	4.01737	4.32237e-12	1.11613	2.16764	forkhead box protein p4	C:nucleus; F:sequence-specific DNA binding transcription factor activity; F:sequence-specific DNA binding; P:transcription, DNA-templated; P:regulation of transcription, DNA-templated
KDR23417	comp10613_c0_seq1	3.07327	2.63693e-11	1.11551	2.16672	hypothetical protein L798_05389	C:transcription elongation factor complex; P:transcription elongation from RNA polymerase II promoter
KDR16416	comp57290_c0_seq1	2.9525	6.97412e-12	1.11209	2.16158	protein cramped	F:chromatin binding; C:nucleus; F:DNA binding
KDR21340	comp24903_c0_seq1	5.77013	1.23549e-13	1.1108	2.15966	tyrosine-protein phosphatase non-receptor type 23	F:protein tyrosine phosphatase activity; P:regulation of cell migration; P:peptidyl-tyrosine dephosphorylation; P:ubiquitin-dependent protein catabolic process via the multivesicular body sorting pathway; P:cilium morphogenesis
CAX20734	comp28613_c0_seq3	3.09108	5.04854e-12	1.10964	2.15792	5 -nucleotidase	F:hydrolase activity; P:nucleotide catabolic process
EFN68817	comp11706_c0_seq2	4.82332	8.24677e-15	1.10843	2.15611	transmembrane protein 41-like protein	C:integral component of membrane
KDR21340	comp24903_c0_seq1	5.74271	1.17523e-14	1.10643	2.15312	tyrosine-protein phosphatase non-receptor type 23	F:protein tyrosine phosphatase activity; P:regulation of cell migration; P:peptidyl-tyrosine dephosphorylation; P:ubiquitin-dependent protein catabolic process via the multivesicular body sorting pathway; P:cilium morphogenesis
KDR16164	comp26525_c0_seq2	5.56337	1.42523e-14	1.10397	2.14945	Parafibromin	-
EZA54144	comp23662_c0_seq1	3.78672	5.58822e-12	1.10312	2.14819	trna (guanine-n -)-methyltransferase	C:nucleus; F:tRNA binding; F:tRNA (guanine-N7-)-methyltransferase activity; P:tRNA methylation; P:RNA (guanine-N7)-methylation
ADT64887	comp21774_c0_seq1	3.75041	2.6834e-12	1.10262	2.14744	ecdysone receptor	P:steroid hormone mediated signaling pathway; F:zinc ion binding; P:regulation of transcription, DNA-templated; P:ecdysone receptor-mediated signaling pathway; F:steroid binding; F:sequence-specific DNA binding; P:transcription, DNA-templated; C:nucleus; F:ecdysteroid hormone receptor activity
XP_002430837	comp26216_c0_seq1	3.48957	4.34216e-08	1.10123	2.14537	conserved hypothetical protein	P:small GTPase mediated signal transduction; P:obsolete GTP catabolic process; F:GTPase activity; C:membrane; F:GTP binding
KDR23095	comp23502_c0_seq1	5.87048	5.46485e-15	1.10044	2.1442	protein yippee-like 1	-
XP_003697755	comp71410_c0_seq1	3.84636	1.03489e-10	1.09894	2.14197	y+l amino acid transporter 2-like	-
KDR11448	comp24748_c0_seq1	3.38504	4.4383e-12	1.09892	2.14195	n-acetylglucosaminyl-phosphatidylinositol biosynthetic protein	P:GPI anchor biosynthetic process
KDR20780	comp27330_c0_seq1	4.35336	9.44447e-13	1.09858	2.14144	metal regulatory transcription factor 1	C:nucleus; F:nucleic acid binding; F:sequence-specific DNA binding transcription factor activity; F:metal ion binding; P:regulation of transcription from RNA polymerase II promoter; P:response to metal ion; P:transition metal ion homeostasis
KDR14217	comp22428_c0_seq1	6.28251	3.76805e-15	1.0984	2.14118	mog interacting and ectopic p-granules protein 1	F:metal ion binding
XP_003242912	comp28601_c0_seq2	5.04793	6.20061e-11	1.09823	2.14091	PREDICTED: uncharacterized protein LOC100166314 isoform X2	-
KDR11944	comp29904_c0_seq1	10.0864	2.57007e-05	1.09777	2.14023	glutathione s-transferase d7	F:transferase activity; P:metabolic process
XP_002425306	comp26539_c0_seq1	5.44688	1.86785e-12	1.09661	2.13852	zfh4, putative	F:nucleic acid binding
XP_002079658	comp17700_c0_seq1	5.51132	1.45268e-14	1.09551	2.13689	GD24071	-
KDR17349	comp20212_c0_seq1	3.7759	9.86599e-12	1.09453	2.13544	lin-9-like protein	C:transcriptional repressor complex; P:transcription, DNA-templated; P:cell cycle
XP_008193326	comp29067_c0_seq2	5.70353	0.0057655	1.09296	2.13312	inter-alpha-trypsin inhibitor heavy chain h4 isoform x2	-
XP_004530598	comp28840_c0_seq1	7.5657	3.38903e-07	1.09254	2.13249	facilitated trehalose transporter tret1-like isoform x2	F:transmembrane transporter activity; F:substrate-specific transmembrane transporter activity; C:integral component of membrane; C:membrane; P:transmembrane transport; P:transport; F:transporter activity
AAO21473	comp29691_c0_seq1	11.8697	8.03417e-14	1.09056	2.12957	hsp70 family member	F:ATP binding
XP_004925519	comp27352_c0_seq2	6.10506	1.11207e-12	1.08698	2.12428	uridine phosphorylase 1-like isoform x4	-
KDR23554	comp6975_c0_seq1	3.9652	4.1879e-11	1.08665	2.12381	clathrin interactor partial	-
KDR20780	comp27330_c0_seq1	4.41303	3.78069e-13	1.08641	2.12345	metal regulatory transcription factor 1	F:metal ion binding; F:nucleic acid binding; P:transition metal ion homeostasis; P:response to metal ion; P:regulation of transcription from RNA polymerase II promoter; C:nucleus; F:sequence-specific DNA binding transcription factor activity
KDR21268	comp26776_c0_seq1	4.14583	3.82643e-11	1.07907	2.11267	alpha- -glucosyltransferase alg10-b	C:endoplasmic reticulum membrane; F:transferase activity; F:dolichyl-phosphate-glucose-glycolipid alpha-glucosyltransferase activity; P:dolichol-linked oligosaccharide biosynthetic process
XP_003690645	comp19373_c0_seq1	3.39532	1.69916e-13	1.07875	2.1122	PREDICTED: uncharacterized protein LOC100867428	-
KDR15580	comp28847_c0_seq2	3.55636	2.52423e-12	1.07772	2.1107	mediator of rna polymerase ii transcription subunit 11	P:transcription from RNA polymerase II promoter; F:RNA polymerase II transcription cofactor activity; C:mediator complex; P:regulation of transcription from RNA polymerase II promoter
KDR23456	comp29121_c0_seq2	7.19125	4.39573e-07	1.07713	2.10984	hypothetical protein L798_08658	-
XP_003707729	comp40654_c0_seq1	4.77562	2.10382e-13	1.07699	2.10963	probable rna polymerase ii nuclear localization protein slc7a6os-like	-
KDR21340	comp24903_c0_seq1	5.76345	1.05753e-13	1.075	2.10672	tyrosine-protein phosphatase non-receptor type 23	F:protein tyrosine phosphatase activity; P:regulation of cell migration; P:peptidyl-tyrosine dephosphorylation; P:ubiquitin-dependent protein catabolic process via the multivesicular body sorting pathway; P:cilium morphogenesis
KDR13420	comp74387_c0_seq1	3.62879	5.93581e-13	1.0719	2.1022	hypothetical protein L798_12495, partial	F:nucleic acid binding; F:metal ion binding
XP_004925517	comp27352_c0_seq4	6.20039	7.42919e-12	1.07156	2.1017	uridine phosphorylase 1-like isoform x2	C:cytoplasm; F:uridine phosphorylase activity; P:nucleoside metabolic process; P:nucleotide catabolic process
KDR20297	comp26254_c0_seq1	5.90746	2.47035e-12	1.06673	2.09468	zinc finger homeobox protein 3	F:DNA binding
KDR22840	comp24563_c0_seq1	4.12037	1.1947e-11	1.06175	2.08746	ef-hand calcium-binding domain-containing protein 4b	F:calcium ion binding
KDR18196	comp26180_c0_seq1	6.27267	4.20957e-06	1.05966	2.08445	wiskott-aldrich syndrome protein family member 3	C:cytoskeleton; F:actin binding; P:actin cytoskeleton organization
KDR19579	comp19133_c0_seq1	4.5325	2.99154e-12	1.05963	2.08439	rho gtpase-activating protein 19	P:signal transduction
EFN66794	comp27645_c0_seq2	3.49803	2.35276e-09	1.05866	2.083	hypothetical protein EAG_01806	-
ADI61823	comp27183_c0_seq2	6.96493	3.79454e-12	1.0584	2.08262	endonuclease-reverse transcriptase	F:RNA binding; P:RNA-dependent DNA replication; F:endonuclease activity; F:RNA-directed DNA polymerase activity
AAL40415	comp29167_c0_seq2	3.20676	2.80373e-11	1.05759	2.08145	af369891_4endonuclease reverse transcriptase	F:RNA binding; P:RNA-dependent DNA replication; F:endonuclease activity; F:RNA-directed DNA polymerase activity
KDR23330	comp20892_c0_seq1	3.39545	3.7814e-10	1.05655	2.07995	hypothetical protein L798_05291	-
KDR18043	comp10800_c0_seq1	6.91415	7.6883e-14	1.05618	2.07942	hypothetical protein L798_07719	C:tRNA-splicing ligase complex; F:RNA ligase (ATP) activity; F:ATP binding; F:metal ion binding; P:tRNA splicing, via endonucleolytic cleavage and ligation
EZA53519	comp29659_c0_seq4	4.58705	2.74814e-09	1.05489	2.07757	hypothetical protein X777_07029, partial	-
KDR18053	comp20224_c0_seq1	3.89368	1.24063e-10	1.05426	2.07665	autism susceptibility gene 2 protein	-
KDR09283	comp26413_c0_seq1	4.11531	2.66902e-11	1.05347	2.07551	gamma-tubulin complex component 6	C:spindle pole; P:microtubule cytoskeleton organization; C:microtubule organizing center
KDR08987	comp18376_c0_seq1	3.24885	2.88314e-11	1.05228	2.07381	thioredoxin domain-containing protein 12	P:cell redox homeostasis; C:cell
XP_008182117	comp29532_c0_seq2	5.13617	4.91905e-05	1.05062	2.07142	rna-directed dna polymerase from mobile element jockey-like	-
KDR22329	comp20009_c0_seq1	6.21042	6.68364e-11	1.04964	2.07001	e3 ubiquitin-protein ligase hecw2	F:ubiquitin-protein transferase activity; F:ligase activity; P:protein ubiquitination
KDR18363	comp39739_c0_seq1	4.88247	0.000953534	1.04903	2.06913	dual specificity tyrosine-phosphorylation-regulated kinase 2	F:nucleotide binding; F:kinase activity; P:phosphorylation
XP_008198062	comp22188_c0_seq1	6.8155	3.33146e-12	1.04821	2.06796	camp-specific 3 -cyclic isoform f isoform x2	-
ACI25370	comp28285_c0_seq1	3.83476	3.48156e-05	1.0481	2.06781	CYP4CD1	F:oxidoreductase activity; F:binding
KDR23888	comp18891_c0_seq1	6.02718	1.79901e-13	1.04594	2.06472	atp-dependent rna helicase ddx23	F:nucleic acid binding; F:helicase activity; F:ATP binding; P:metabolic process
XP_003399870	comp17578_c0_seq1	4.03199	0.0829015	1.04429	2.06234	PREDICTED: hypothetical protein LOC100644221	-
KDR22951	comp48601_c0_seq1	3.61887	2.27258e-11	1.04387	2.06175	3 -cyclic phosphodiesterase pde-5	F:phosphoric diester hydrolase activity
KDR18114	comp17434_c0_seq1	3.48419	3.54297e-11	1.03937	2.05534	hypothetical protein L798_07656	C:membrane
EZA48407	comp24820_c0_seq2	3.21378	4.75855e-11	1.03869	2.05437	thump domain-containing protein	F:RNA binding
XP_008552539	comp56100_c0_seq1	3.09087	8.81243e-10	1.03811	2.05353	sodium- and chloride-dependent gaba transporter ine	-
XP_004925519	comp27352_c0_seq2	6.21771	3.09246e-12	1.03742	2.05256	uridine phosphorylase 1-like isoform x4	-
KDR18196	comp26180_c0_seq1	5.29697	4.04873e-07	1.03689	2.0518	wiskott-aldrich syndrome protein family member 3	C:cytoskeleton; F:actin binding; P:actin cytoskeleton organization
KDR17355	comp39786_c0_seq1	4.31729	1.15901e-08	1.03662	2.05141	hypothetical protein L798_08557	F:nucleic acid binding; F:metal ion binding
KDR09062	comp20884_c0_seq1	4.98693	3.86773e-13	1.03408	2.04781	monocarboxylate transporter 12	C:integral component of membrane; P:transmembrane transport
XP_006562212	comp6722_c0_seq1	3.27629	2.19876e-09	1.03372	2.0473	histone-lysine n- h3 lysine-79 specific-like isoform x2	C:nucleus; F:histone methyltransferase activity (H3-K79 specific); P:histone H3-K79 methylation; P:regulation of cell cycle
KDR20395	comp42940_c0_seq1	5.7574	1.08434e-13	1.03308	2.04639	swi snf complex subunit smarcc2	C:nucleus; F:DNA binding; F:chromatin binding
KDR23112	comp10336_c0_seq1	4.25824	1.66309e-11	1.03165	2.04436	mediator of rna polymerase ii transcription subunit 13	C:mediator complex; F:RNA polymerase II transcription cofactor activity; P:regulation of transcription from RNA polymerase II promoter; P:transcription from RNA polymerase II promoter
XP_003399674	comp40817_c0_seq1	3.15843	2.47485e-10	1.0267	2.03736	PREDICTED: uncharacterized protein C9E9.15-like	-
KDR13798	comp31609_c0_seq1	7.73917	3.55569e-13	1.02543	2.03556	trans- -enoyl- reductase	C:cytoplasm; C:integral component of membrane; F:oxidoreductase activity, acting on the CH-CH group of donors; P:lipid metabolic process; P:oxidation-reduction process
XP_003489166	comp76749_c0_seq1	3.66517	2.93885e-11	1.02471	2.03456	zinc finger protein 161 homolog	-
KDR10981	comp24461_c0_seq1	5.06269	1.36072e-12	1.02439	2.03409	histone deacetylase complex subunit sap130	-
KDR23478	comp24729_c0_seq1	4.30427	2.90247e-11	1.02412	2.03372	phosphatidylinositol 3-kinase catalytic subunit type 3	C:intracellular; F:ATP binding; F:1-phosphatidylinositol-3-kinase activity; P:phosphatidylinositol-3-phosphate biosynthetic process; P:phosphatidylinositol phosphorylation; P:phosphatidylinositol-mediated signaling
NP_001161905	comp29504_c0_seq2	3.45413	4.37042e-09	1.02207	2.03084	cuticular protein analogous to peritrophins 1-c precursor	F:chitin binding; P:chitin metabolic process; C:extracellular region
ETN62317	comp22919_c0_seq1	5.97608	5.82878e-06	1.02152	2.03006	gamma-soluble nsf attachment protein	P:intracellular protein transport; C:intracellular
KDR13167	comp24881_c0_seq1	4.15198	2.89881e-09	1.02143	2.02992	phospholipase d1	F:catalytic activity; P:regulation of localization; P:single-organism cellular process; P:regulation of cellular process
XP_968534	comp6764_c0_seq1	3.91455	5.00534e-08	1.01952	2.02724	scavenger receptor class b member 1 isoform x1	C:integral component of membrane; P:cell adhesion; C:membrane
KDR22530	comp24347_c0_seq1	4.37948	7.20328e-05	1.01912	2.02669	cytochrome p450 4c1	F:binding; F:oxidoreductase activity
XP_001605760	comp35553_c0_seq1	5.35314	1.99413e-13	1.01786	2.02492	PREDICTED: synaptogyrin-2	C:integral component of membrane
KDR23663	comp7746_c0_seq1	4.07386	1.48175e-08	1.01609	2.02243	hypothetical protein L798_13353	F:metal ion binding
XP_003698912	comp29770_c0_seq1	9.95527	0.0317471	1.0159	2.02217	PREDICTED: uncharacterized protein LOC100865248	-
XP_008197755	comp26343_c0_seq2	3.67528	1.15088e-09	1.01578	2.02199	partitioning defective 3 homolog isoform x2	-
XP_005464674	comp29628_c0_seq1	7.02329	2.70247e-11	1.0143	2.01992	rna-directed dna polymerase from mobile element jockey-like	-
XP_003689916	comp18233_c0_seq1	5.0559	1.3391e-09	1.01363	2.01898	protein fam151b-like	-
KDR22104	comp25543_c0_seq1	3.23254	6.16246e-10	1.01336	2.01861	hypothetical protein L798_02067	-
XP_001309767	comp26891_c0_seq1	3.81319	1.48384e-06	1.01304	2.01816	ankyrin repeat protein	-
EFA09839	comp64780_c0_seq1	4.44658	0.000290261	1.01216	2.01692	hypothetical protein TcasGA2_TC011986	P:negative regulation of peptidase activity; C:extracellular region; F:serine-type endopeptidase inhibitor activity; F:calcium ion binding
KDR19845	comp28034_c0_seq2	4.1316	8.16308e-08	1.01165	2.01622	hypothetical protein L798_05911, partial	-
XP_001652029	comp28505_c0_seq1	4.34053	1.13632e-10	1.01092	2.01519	turtle isoform	-
EHJ74795	comp9301_c0_seq1	5.79675	2.34699e-11	1.01081	2.01504	hypothetical protein KGM_09264	-
KDR21465	comp24846_c0_seq2	4.66494	1.50454e-10	1.00876	2.01218	hypothetical protein L798_03918, partial	-
XP_001657591	comp9184_c0_seq2	4.3649	1.47114e-11	1.0077	2.01071	hypothetical protein AaeL_AAEL006227	P:regulation of transcription, DNA-templated
KDR19682	comp18220_c0_seq1	4.60033	1.66775e-11	1.00612	2.0085	phosphoglycolate phosphatase	F:phosphatase activity; P:dephosphorylation; P:metabolic process
KDR12603	comp23557_c0_seq1	5.0604	1.64969e-13	1.00609	2.00846	taf6-like rna polymerase ii p300 cbp-associated factor-associated factor 65 kda subunit 6l	P:DNA-templated transcription, initiation; P:regulation of sequence-specific DNA binding transcription factor activity; F:protein heterodimerization activity; C:nucleus
KDR24181	comp18472_c0_seq1	5.03705	3.341e-13	1.00521	2.00723	atp-dependent rna helicase ddx28	F:hydrolase activity; F:organic cyclic compound binding; F:heterocyclic compound binding
KDR18356	comp31479_c0_seq1	8.11303	2.2833e-09	1.00501	2.00696	hypothetical protein L798_07480	C:extracellular region; F:chitin binding; F:hydrolase activity, acting on carbon-nitrogen (but not peptide) bonds; P:carbohydrate metabolic process; P:chitin metabolic process
KDR09197	comp9932_c0_seq1	7.3145	2.71605e-12	1.0047	2.00653	cytoplasmic fmr1-interacting protein	-
KDR13790	comp23632_c0_seq1	5.25188	7.83745e-09	1.0023	2.00319	u3 small nucleolar ribonucleoprotein mpp10	C:ribonucleoprotein complex
KDR14653	comp24139_c0_seq1	4.2877	1.74437e-09	1.00149	2.00206	nf-kappa-b-repressing factor	F:nucleic acid binding
XP_008275255	comp24196_c0_seq1	3.74475	8.00799e-11	1.00081	2.00113	low quality protein: pogo transposable element with krab domain	-
NA	comp17935_c0_seq1	5.45862	1.50824e-78	5.87752	58.7907	No BLAST ID
NA	comp38083_c0_seq1	2.61369	9.3251e-74	4.29892	19.6836	No BLAST ID
NA	comp38334_c0_seq1	2.83446	7.19893e-52	4.25215	19.0557	No BLAST ID
NA	comp30881_c0_seq1	4.39499	1.49745e-10	4.18033	18.1303	No BLAST ID
NA	comp24597_c0_seq1	3.12822	4.25039e-67	4.0943	17.0808	No BLAST ID
NA	comp68894_c0_seq1	2.74819	9.23884e-73	4.03766	16.4231	No BLAST ID
NA	comp28832_c0_seq1	3.75223	1.69232e-70	3.99306	15.9232	No BLAST ID
NA	comp78063_c0_seq1	2.99366	4.08316e-65	3.98015	15.7814	No BLAST ID
NA	comp31964_c0_seq1	3.89767	1.31612e-13	3.80397	13.9672	No BLAST ID
NA	comp20958_c0_seq1	4.94781	7.17417e-28	3.74591	13.4163	No BLAST ID
NA	comp27604_c0_seq1	3.55612	1.1588e-63	3.72193	13.1951	No BLAST ID
NA	comp20897_c0_seq1	3.57214	6.40837e-55	3.64619	12.5202	No BLAST ID
NA	comp28498_c0_seq11	7.85733	1.18745e-10	3.58543	12.0039	No BLAST ID
NA	comp27980_c0_seq1	4.63359	2.56271e-51	3.54919	11.7061	No BLAST ID
NA	comp20958_c0_seq2	4.27377	3.85932e-22	3.5069	11.3679	No BLAST ID
NA	comp28498_c0_seq6	8.00507	3.73373e-11	3.41397	10.6588	No BLAST ID
NA	comp30979_c0_seq1	4.80933	1.47677e-09	3.41263	10.6489	No BLAST ID
NA	comp26664_c0_seq1	3.97942	7.94659e-70	3.40155	10.5674	No BLAST ID
NA	comp28498_c0_seq2	8.92891	1.3429e-10	3.36875	10.3299	No BLAST ID
NA	comp28498_c0_seq18	8.23497	3.02857e-10	3.34706	10.1757	No BLAST ID
NA	comp24101_c0_seq1	3.97575	3.46243e-53	3.33959	10.1232	No BLAST ID
NA	comp29632_c1_seq14	4.80542	1.83422e-07	3.32872	10.0472	No BLAST ID
NA	comp19721_c0_seq1	3.0536	4.17107e-41	3.30399	9.87641	No BLAST ID
NA	comp30788_c0_seq1	5.221	8.13039e-14	3.28674	9.75906	No BLAST ID
NA	comp27007_c0_seq1	3.18698	2.34784e-57	3.25182	9.5257	No BLAST ID
NA	comp29523_c0_seq5	7.47773	2.71037e-10	3.23279	9.40085	No BLAST ID
NA	comp28498_c0_seq19	7.44406	2.20809e-10	3.23059	9.38649	No BLAST ID
NA	comp41367_c0_seq1	4.05951	7.50048e-12	3.23051	9.38596	No BLAST ID
NA	comp27292_c0_seq1	5.77444	1.987e-12	3.2162	9.29338	No BLAST ID
NA	comp29523_c0_seq8	7.21924	7.06749e-10	3.20711	9.235	No BLAST ID
NA	comp22258_c0_seq1	3.4715	3.07372e-68	3.19675	9.16888	No BLAST ID
NA	comp28498_c0_seq9	4.06564	1.71341e-10	3.19409	9.152	No BLAST ID
NA	comp29523_c0_seq7	7.43531	2.84423e-10	3.16939	8.99663	No BLAST ID
NA	comp9652_c0_seq1	2.81076	1.10902e-55	3.13584	8.78989	No BLAST ID
NA	comp19602_c0_seq1	2.72169	3.8588e-52	3.13386	8.77778	No BLAST ID
NA	comp28498_c0_seq21	4.23386	2.11705e-12	3.09462	8.54227	No BLAST ID
NA	comp29086_c0_seq6	5.74615	6.19755e-09	3.06129	8.3472	No BLAST ID
NA	comp10380_c0_seq1	3.10489	1.14733e-57	2.98778	7.93251	No BLAST ID
NA	comp10099_c0_seq1	3.697	2.33892e-14	2.97209	7.8467	No BLAST ID
NA	comp22328_c0_seq1	3.15799	5.53147e-55	2.88425	7.38322	No BLAST ID
NA	comp100802_c0_seq1	2.82577	1.39201e-45	2.88393	7.3816	No BLAST ID
NA	comp21906_c0_seq1	3.01772	1.59568e-48	2.83904	7.15543	No BLAST ID
NA	comp26691_c0_seq2	4.23908	2.23119e-06	2.83391	7.13003	No BLAST ID
NA	comp32133_c0_seq1	4.6429	1.06605e-10	2.83202	7.12071	No BLAST ID
NA	comp104144_c0_seq1	2.98887	2.74884e-41	2.81859	7.05471	No BLAST ID
NA	comp27356_c0_seq1	2.81671	9.64034e-47	2.81509	7.03762	No BLAST ID
NA	comp9947_c0_seq1	4.20442	9.53275e-08	2.79636	6.94684	No BLAST ID
NA	comp21906_c0_seq2	3.01265	6.82337e-48	2.79554	6.9429	No BLAST ID
NA	comp9488_c0_seq1	3.86122	6.07344e-53	2.75242	6.73845	No BLAST ID
NA	comp28535_c0_seq1	3.52286	3.00233e-59	2.74956	6.72514	No BLAST ID
NA	comp38341_c0_seq1	4.60585	4.00707e-26	2.72796	6.6252	No BLAST ID
NA	comp19041_c0_seq1	3.08019	1.35902e-39	2.69174	6.46091	No BLAST ID
NA	comp9179_c0_seq1	3.84879	1.16356e-21	2.65879	6.31501	No BLAST ID
NA	comp26691_c0_seq1	5.47605	1.25423e-11	2.6425	6.24413	No BLAST ID
NA	comp29196_c0_seq4	5.96283	7.71016e-16	2.59484	6.0412	No BLAST ID
NA	comp26244_c0_seq1	4.38958	2.03542e-36	2.58931	6.01811	No BLAST ID
NA	comp29196_c0_seq1	7.08012	6.19322e-17	2.53892	5.81155	No BLAST ID
NA	comp28712_c0_seq2	2.71817	2.93341e-41	2.53517	5.79645	No BLAST ID
NA	comp27683_c0_seq1	3.52846	3.19402e-17	2.52039	5.73736	No BLAST ID
NA	comp27680_c0_seq1	3.86178	1.53613e-39	2.4931	5.62988	No BLAST ID
NA	comp10697_c0_seq1	2.74609	3.03071e-37	2.49085	5.62107	No BLAST ID
NA	comp27108_c0_seq2	6.68207	9.13742e-10	2.48608	5.60254	No BLAST ID
NA	comp29924_c0_seq1	6.26054	1.53654e-09	2.47025	5.54141	No BLAST ID
NA	comp18668_c0_seq1	4.19558	5.39105e-15	2.45355	5.47762	No BLAST ID
NA	comp29329_c1_seq1	4.36354	8.18559e-30	2.45163	5.47034	No BLAST ID
NA	comp22683_c0_seq1	3.24817	2.74779e-32	2.43464	5.40631	No BLAST ID
NA	comp11519_c0_seq1	4.2814	8.6283e-26	2.43399	5.40386	No BLAST ID
NA	comp27276_c0_seq1	4.18636	1.48992e-31	2.42737	5.37911	No BLAST ID
NA	comp22495_c0_seq1	3.3839	3.8671e-48	2.40303	5.28911	No BLAST ID
NA	comp34211_c0_seq1	3.60792	7.44616e-10	2.39549	5.26156	No BLAST ID
NA	comp25689_c0_seq1	3.01779	1.98259e-32	2.38136	5.21029	No BLAST ID
NA	comp26689_c0_seq1	3.50734	1.12237e-27	2.38133	5.21016	No BLAST ID
NA	comp18468_c0_seq1	4.39372	1.5749e-13	2.37019	5.17009	No BLAST ID
NA	comp29196_c0_seq2	4.19566	3.52793e-15	2.36067	5.13609	No BLAST ID
NA	comp27395_c0_seq3	3.83466	4.52735e-10	2.31476	4.97522	No BLAST ID
NA	comp9692_c0_seq1	3.44357	5.26292e-13	2.29901	4.92119	No BLAST ID
NA	comp28498_c0_seq3	4.3951	2.36212e-29	2.27545	4.84147	No BLAST ID
NA	comp29191_c0_seq2	4.32377	1.38367e-37	2.25846	4.78479	No BLAST ID
NA	comp29653_c0_seq4	5.15538	1.10972e-40	2.24459	4.73902	No BLAST ID
NA	comp21078_c0_seq1	3.3242	2.69753e-18	2.24235	4.73167	No BLAST ID
NA	comp24618_c0_seq1	3.85012	1.51678e-39	2.22427	4.67276	No BLAST ID
NA	comp37005_c0_seq1	4.69638	1.30338e-44	2.21656	4.64785	No BLAST ID
NA	comp6842_c0_seq1	2.84649	9.71005e-29	2.21363	4.63841	No BLAST ID
NA	comp54423_c0_seq1	3.52969	3.51456e-31	2.20508	4.61102	No BLAST ID
NA	comp28631_c0_seq10	2.94914	2.8448e-31	2.20096	4.59784	No BLAST ID
NA	comp29653_c0_seq12	3.82345	3.01729e-28	2.18814	4.55717	No BLAST ID
NA	comp22583_c0_seq1	3.88424	1.62068e-34	2.18068	4.53368	No BLAST ID
NA	comp9748_c0_seq1	6.3093	3.8272e-08	2.17007	4.50046	No BLAST ID
NA	comp27362_c0_seq1	3.2845	8.51741e-40	2.16227	4.47619	No BLAST ID
NA	comp32312_c0_seq1	2.97521	3.00144e-21	2.15663	4.45873	No BLAST ID
NA	comp26709_c0_seq1	3.11125	5.46881e-24	2.15165	4.44337	No BLAST ID
NA	comp28870_c0_seq1	4.9532	1.76491e-37	2.13968	4.40663	No BLAST ID
NA	comp34728_c0_seq1	3.20913	2.48676e-25	2.13877	4.40387	No BLAST ID
NA	comp16432_c0_seq1	3.31347	2.60082e-22	2.13098	4.38016	No BLAST ID
NA	comp25365_c0_seq1	3.89065	1.3253e-33	2.11107	4.32012	No BLAST ID
NA	comp24967_c0_seq1	5.50423	3.12997e-21	2.09383	4.26879	No BLAST ID
NA	comp28631_c0_seq8	3.04091	1.22707e-29	2.08502	4.24281	No BLAST ID
NA	comp20387_c0_seq1	5.23742	8.33053e-29	2.08219	4.23451	No BLAST ID
NA	comp28168_c0_seq1	3.83861	7.17885e-29	2.07952	4.22667	No BLAST ID
NA	comp25059_c0_seq3	4.29732	1.43146e-32	2.07562	4.21526	No BLAST ID
NA	comp28631_c0_seq4	3.48604	1.58303e-35	2.07225	4.20542	No BLAST ID
NA	comp21643_c1_seq1	3.65029	3.96459e-34	2.06982	4.19836	No BLAST ID
NA	comp25203_c0_seq1	3.23278	3.29258e-36	2.06636	4.18828	No BLAST ID
NA	comp28713_c0_seq2	3.40198	2.2327e-36	2.06521	4.18495	No BLAST ID
NA	comp26524_c1_seq1	7.24925	2.28776e-15	2.05967	4.1689	No BLAST ID
NA	comp25782_c0_seq1	3.86922	2.35982e-35	2.05652	4.15981	No BLAST ID
NA	comp27267_c0_seq2	3.61817	5.00502e-38	2.05568	4.1574	No BLAST ID
NA	comp25781_c0_seq1	6.60688	4.92357e-25	2.04729	4.13327	No BLAST ID
NA	comp26524_c0_seq1	5.41272	1.56288e-13	2.04711	4.13276	No BLAST ID
NA	comp25149_c0_seq1	5.25751	7.25846e-35	2.03801	4.1068	No BLAST ID
NA	comp19010_c0_seq1	4.38249	1.91848e-37	2.02863	4.08017	No BLAST ID
NA	comp23316_c0_seq1	6.3769	5.4065e-32	2.02484	4.06946	No BLAST ID
NA	comp28631_c0_seq9	3.50407	9.01017e-34	2.01508	4.04204	No BLAST ID
NA	comp18614_c0_seq1	4.54531	3.57712e-36	1.99201	3.9779	No BLAST ID
NA	comp22222_c0_seq1	3.58181	3.60161e-34	1.96624	3.90748	No BLAST ID
NA	comp136653_c0_seq1	3.21098	3.043e-17	1.95975	3.88996	No BLAST ID
NA	comp29210_c0_seq2	3.44466	4.96088e-08	1.926	3.8	No BLAST ID
NA	comp27183_c0_seq1	5.96419	1.31572e-28	1.91261	3.76489	No BLAST ID
NA	comp27267_c0_seq3	3.50984	1.64987e-31	1.89604	3.7219	No BLAST ID
NA	comp29756_c0_seq1	7.71977	3.14777e-25	1.89472	3.71849	No BLAST ID
NA	comp29814_c0_seq1	7.8392	4.39958e-31	1.89415	3.71703	No BLAST ID
NA	comp21250_c0_seq1	3.4322	5.04722e-29	1.89321	3.7146	No BLAST ID
NA	comp7426_c0_seq1	3.3043	1.03305e-29	1.86257	3.63654	No BLAST ID
NA	comp20863_c0_seq1	3.35268	3.33235e-23	1.8575	3.62378	No BLAST ID
NA	comp41192_c0_seq1	4.29846	1.03082e-27	1.85622	3.62057	No BLAST ID
NA	comp74317_c0_seq1	2.89195	7.09309e-17	1.84487	3.5922	No BLAST ID
NA	comp19231_c0_seq1	4.31051	3.41063e-16	1.8411	3.58284	No BLAST ID
NA	comp24718_c0_seq1	3.89863	1.99882e-23	1.83816	3.57553	No BLAST ID
NA	comp23989_c0_seq1	3.27483	4.60399e-23	1.82426	3.54126	No BLAST ID
NA	comp29460_c0_seq1	4.3103	7.8727e-27	1.8206	3.53227	No BLAST ID
NA	comp25847_c0_seq1	4.50264	2.42443e-23	1.81743	3.52453	No BLAST ID
NA	comp24935_c0_seq1	3.14268	2.31782e-23	1.81314	3.51405	No BLAST ID
NA	comp11094_c0_seq1	5.41135	8.91833e-29	1.80883	3.50357	No BLAST ID
NA	comp27537_c0_seq1	3.24655	5.59442e-27	1.8058	3.49623	No BLAST ID
NA	comp18646_c0_seq1	7.51931	4.00344e-29	1.80152	3.48587	No BLAST ID
NA	comp29441_c0_seq2	4.34986	4.55e-22	1.79666	3.47416	No BLAST ID
NA	comp25741_c0_seq1	4.36954	2.78336e-21	1.78867	3.45496	No BLAST ID
NA	comp20746_c0_seq1	4.36765	8.91774e-22	1.76924	3.40875	No BLAST ID
NA	comp82292_c0_seq1	3.11891	6.81168e-23	1.76435	3.3972	No BLAST ID
NA	comp19470_c0_seq1	4.51419	9.00654e-24	1.76119	3.38977	No BLAST ID
NA	comp28362_c0_seq2	4.42345	1.82627e-14	1.75383	3.37252	No BLAST ID
NA	comp26511_c0_seq2	2.98114	1.44842e-18	1.75095	3.36579	No BLAST ID
NA	comp29632_c1_seq9	3.16343	6.05279e-26	1.73847	3.33682	No BLAST ID
NA	comp11317_c0_seq1	3.6244	1.05912e-21	1.73329	3.32484	No BLAST ID
NA	comp16167_c0_seq1	3.17529	2.04791e-22	1.73204	3.32198	No BLAST ID
NA	comp28732_c0_seq1	5.14322	2.3859e-21	1.72605	3.30822	No BLAST ID
NA	comp42304_c0_seq1	3.19546	3.14764e-23	1.71018	3.27201	No BLAST ID
NA	comp18478_c0_seq2	3.8097	3.05555e-23	1.70395	3.25792	No BLAST ID
NA	comp79774_c0_seq1	3.08885	3.95017e-22	1.7015	3.25239	No BLAST ID
NA	comp19857_c0_seq1	3.06306	3.8561e-21	1.68992	3.22638	No BLAST ID
NA	comp29521_c0_seq2	4.12268	1.12726e-13	1.68546	3.21642	No BLAST ID
NA	comp40443_c0_seq1	3.05021	7.2847e-23	1.67773	3.19924	No BLAST ID
NA	comp26373_c0_seq1	4.32184	1.62791e-22	1.67317	3.18915	No BLAST ID
NA	comp40320_c0_seq1	5.29321	3.70124e-32	1.67167	3.18583	No BLAST ID
NA	comp33362_c0_seq1	5.2932	1.19757e-24	1.67109	3.18456	No BLAST ID
NA	comp35650_c0_seq1	4.07923	3.69972e-15	1.66994	3.18202	No BLAST ID
NA	comp27803_c0_seq1	3.82924	7.24589e-18	1.65817	3.15615	No BLAST ID
NA	comp21682_c0_seq1	3.27382	2.40055e-26	1.65445	3.14802	No BLAST ID
NA	comp25428_c0_seq1	3.5838	1.65208e-21	1.65194	3.14256	No BLAST ID
NA	comp19307_c0_seq1	2.97365	2.18797e-22	1.64364	3.12453	No BLAST ID
NA	comp25871_c0_seq2	3.81073	8.77888e-21	1.63736	3.11096	No BLAST ID
NA	comp58533_c0_seq1	3.73039	1.02017e-11	1.637	3.11018	No BLAST ID
NA	comp29495_c0_seq2	4.46084	1.07009e-23	1.63626	3.10859	No BLAST ID
NA	comp28112_c0_seq3	2.99853	5.37396e-19	1.63272	3.10098	No BLAST ID
NA	comp6872_c0_seq1	3.4889	1.30139e-16	1.63154	3.09844	No BLAST ID
NA	comp28790_c0_seq3	5.0452	6.13179e-29	1.62804	3.09093	No BLAST ID
NA	comp9864_c0_seq1	5.10829	4.03975e-29	1.6212	3.07632	No BLAST ID
NA	comp26373_c0_seq2	3.48203	1.1806e-20	1.61656	3.06642	No BLAST ID
NA	comp29521_c0_seq1	3.15808	4.10554e-16	1.61327	3.05945	No BLAST ID
NA	comp27009_c0_seq1	5.12317	1.89889e-13	1.61164	3.056	No BLAST ID
NA	comp29572_c0_seq8	3.05175	1.3962e-22	1.61102	3.05467	No BLAST ID
NA	comp54509_c0_seq1	3.56158	1.48394e-07	1.59634	3.02375	No BLAST ID
NA	comp7371_c0_seq1	3.04955	4.32711e-23	1.59241	3.01554	No BLAST ID
NA	comp19234_c0_seq1	4.47129	1.93601e-17	1.56955	2.96813	No BLAST ID
NA	comp9378_c0_seq1	5.40085	2.72991e-29	1.56692	2.96273	No BLAST ID
NA	comp22926_c0_seq1	5.09725	3.94028e-17	1.5648	2.95836	No BLAST ID
NA	comp29656_c0_seq4	3.53116	7.83389e-17	1.5611	2.9508	No BLAST ID
NA	comp64450_c0_seq1	3.39185	4.94654e-17	1.5532	2.93467	No BLAST ID
NA	comp26913_c0_seq1	4.40919	1.04934e-12	1.54966	2.92748	No BLAST ID
NA	comp29665_c0_seq3	2.93981	5.49695e-14	1.53972	2.90739	No BLAST ID
NA	comp19309_c0_seq1	3.14761	1.84036e-20	1.53488	2.89763	No BLAST ID
NA	comp18551_c0_seq1	3.85192	9.1601e-21	1.52707	2.882	No BLAST ID
NA	comp21157_c0_seq1	3.13253	5.89835e-17	1.52473	2.87732	No BLAST ID
NA	comp32981_c0_seq1	3.76764	6.64918e-20	1.5224	2.87268	No BLAST ID
NA	comp73065_c0_seq1	3.08862	3.24091e-17	1.52112	2.87014	No BLAST ID
NA	comp27580_c0_seq1	5.04158	1.44736e-18	1.51008	2.84827	No BLAST ID
NA	comp55716_c0_seq1	3.93791	2.88345e-21	1.50664	2.84148	No BLAST ID
NA	comp29558_c0_seq3	3.47261	2.16645e-13	1.50425	2.83677	No BLAST ID
NA	comp29670_c1_seq2	5.39153	2.7612e-16	1.49408	2.81685	No BLAST ID
NA	comp20934_c0_seq2	3.18196	1.37142e-16	1.49031	2.8095	No BLAST ID
NA	comp14828_c0_seq1	3.43946	1.0434e-15	1.4879	2.8048	No BLAST ID
NA	comp22926_c0_seq2	6.55779	6.61594e-15	1.4878	2.80461	No BLAST ID
NA	comp29495_c0_seq4	3.61756	3.00766e-18	1.4838	2.79684	No BLAST ID
NA	comp24990_c0_seq3	3.26985	1.17279e-15	1.47202	2.7741	No BLAST ID
NA	comp26531_c0_seq1	4.01228	5.18799e-20	1.46814	2.76665	No BLAST ID
NA	comp28632_c0_seq1	4.96191	1.29269e-05	1.46381	2.75836	No BLAST ID
NA	comp10505_c0_seq1	4.62404	3.16718e-22	1.46205	2.755	No BLAST ID
NA	comp27416_c0_seq2	5.36748	3.576e-08	1.46089	2.75278	No BLAST ID
NA	comp7606_c0_seq1	3.04609	1.60977e-16	1.45884	2.74888	No BLAST ID
NA	comp29665_c0_seq2	5.90956	1.01082e-22	1.45858	2.74838	No BLAST ID
NA	comp29388_c0_seq1	3.82853	2.53955e-18	1.45804	2.74736	No BLAST ID
NA	comp28629_c0_seq1	8.70063	6.55629e-13	1.4522	2.73624	No BLAST ID
NA	comp18982_c0_seq1	4.29977	1.33952e-16	1.44389	2.72053	No BLAST ID
NA	comp29449_c0_seq1	3.40717	3.37829e-12	1.44386	2.72048	No BLAST ID
NA	comp29495_c0_seq1	5.17661	4.98649e-22	1.44182	2.71664	No BLAST ID
NA	comp22734_c0_seq1	3.23572	2.31065e-19	1.43965	2.71255	No BLAST ID
NA	comp28678_c0_seq1	3.49391	1.11685e-17	1.42349	2.68234	No BLAST ID
NA	comp27416_c0_seq1	5.407	1.06425e-06	1.41866	2.67337	No BLAST ID
NA	comp24929_c0_seq1	6.87166	1.14312e-14	1.41636	2.66911	No BLAST ID
NA	comp27158_c0_seq1	3.14046	3.3691e-15	1.41534	2.66723	No BLAST ID
NA	comp29670_c1_seq1	4.94375	9.40268e-16	1.41282	2.66257	No BLAST ID
NA	comp10710_c0_seq1	3.25763	7.25749e-19	1.40927	2.65603	No BLAST ID
NA	comp13991_c0_seq1	4.30446	1.88567e-16	1.40656	2.65105	No BLAST ID
NA	comp23845_c0_seq1	3.76009	3.54e-16	1.40656	2.65105	No BLAST ID
NA	comp31809_c0_seq1	6.05905	1.27037e-21	1.38665	2.6147	No BLAST ID
NA	comp29495_c0_seq3	3.55428	1.47178e-18	1.38546	2.61255	No BLAST ID
NA	comp29252_c0_seq7	5.20875	7.85263e-17	1.38383	2.60959	No BLAST ID
NA	comp20934_c0_seq1	3.13391	1.54466e-15	1.38356	2.60911	No BLAST ID
NA	comp7621_c0_seq1	3.46676	3.62591e-13	1.38346	2.60893	No BLAST ID
NA	comp17287_c0_seq1	5.52869	9.48e-18	1.3785	2.59998	No BLAST ID
NA	comp29358_c0_seq2	4.21306	7.01384e-15	1.37634	2.59608	No BLAST ID
NA	comp28632_c0_seq2	4.88683	7.99608e-05	1.37281	2.58975	No BLAST ID
NA	comp10504_c0_seq1	3.8831	2.36449e-16	1.37131	2.58705	No BLAST ID
NA	comp18363_c0_seq1	4.44734	4.2072e-12	1.36815	2.5814	No BLAST ID
NA	comp40563_c0_seq1	4.49885	1.48826e-18	1.36759	2.5804	No BLAST ID
NA	comp18207_c0_seq1	3.88799	1.67876e-11	1.36534	2.57638	No BLAST ID
NA	comp8691_c0_seq1	3.13327	2.17446e-13	1.36169	2.56987	No BLAST ID
NA	comp18655_c0_seq1	4.09003	2.19824e-14	1.35612	2.55996	No BLAST ID
NA	comp24719_c0_seq1	2.96669	3.33552e-16	1.3529	2.55425	No BLAST ID
NA	comp9924_c0_seq1	4.21106	2.48684e-10	1.35112	2.5511	No BLAST ID
NA	comp23746_c0_seq1	3.79909	5.02199e-15	1.34486	2.54005	No BLAST ID
NA	comp28846_c0_seq3	4.34412	3.93174e-15	1.33575	2.52406	No BLAST ID
NA	comp29558_c0_seq2	3.27734	4.23748e-13	1.33206	2.51761	No BLAST ID
NA	comp18317_c0_seq2	3.31447	1.84617e-12	1.33125	2.5162	No BLAST ID
NA	comp29600_c1_seq2	3.18356	7.47818e-16	1.32888	2.51208	No BLAST ID
NA	comp31974_c0_seq1	5.28927	1.24468e-17	1.32399	2.50357	No BLAST ID
NA	comp25304_c0_seq1	4.65221	1.4063e-17	1.32114	2.49863	No BLAST ID
NA	comp44544_c0_seq1	4.63352	1.2874e-07	1.31746	2.49227	No BLAST ID
NA	comp25306_c0_seq3	3.22475	7.66608e-13	1.31669	2.49094	No BLAST ID
NA	comp23759_c0_seq1	3.61539	6.56838e-16	1.3145	2.48715	No BLAST ID
NA	comp43172_c0_seq1	4.75583	9.02114e-20	1.31391	2.48615	No BLAST ID
NA	comp22888_c0_seq1	3.39374	1.60866e-13	1.31365	2.48569	No BLAST ID
NA	comp29600_c1_seq6	3.96786	3.70285e-12	1.31163	2.48222	No BLAST ID
NA	comp27052_c0_seq1	3.25861	3.01231e-16	1.30896	2.47762	No BLAST ID
NA	comp17377_c0_seq1	4.26735	2.02475e-13	1.30671	2.47376	No BLAST ID
NA	comp12707_c0_seq1	3.53473	2.97531e-11	1.30663	2.47364	No BLAST ID
NA	comp29163_c0_seq1	3.47281	3.4529e-17	1.30314	2.46765	No BLAST ID
NA	comp20487_c0_seq1	2.99556	4.551e-16	1.29795	2.45879	No BLAST ID
NA	comp27730_c0_seq2	5.25663	2.80701e-19	1.29465	2.45318	No BLAST ID
NA	comp29571_c0_seq2	4.23302	3.06846e-16	1.29435	2.45266	No BLAST ID
NA	comp18180_c0_seq1	5.53089	3.63803e-13	1.28987	2.44506	No BLAST ID
NA	comp28515_c0_seq1	5.60968	5.18147e-09	1.28942	2.44429	No BLAST ID
NA	comp27298_c0_seq1	5.71142	2.37977e-19	1.28893	2.44347	No BLAST ID
NA	comp28805_c0_seq1	4.26974	3.60371e-15	1.28464	2.43621	No BLAST ID
NA	comp23217_c1_seq5	4.13317	9.42756e-09	1.28211	2.43195	No BLAST ID
NA	comp29571_c0_seq4	4.22292	1.29255e-14	1.281	2.43008	No BLAST ID
NA	comp20909_c0_seq1	3.13257	1.09276e-13	1.28065	2.42948	No BLAST ID
NA	comp29659_c0_seq3	3.25713	2.34841e-13	1.27766	2.42446	No BLAST ID
NA	comp29571_c0_seq3	4.14727	6.40579e-16	1.27389	2.41812	No BLAST ID
NA	comp28445_c0_seq1	6.88405	6.41553e-18	1.27243	2.41568	No BLAST ID
NA	comp28439_c0_seq1	6.3122	1.29826e-10	1.27007	2.41174	No BLAST ID
NA	comp29590_c0_seq1	4.81154	1.32475e-13	1.26946	2.41071	No BLAST ID
NA	comp9971_c0_seq1	4.91946	1.47088e-12	1.2692	2.41028	No BLAST ID
NA	comp27252_c0_seq2	4.36551	8.10952e-11	1.26659	2.40592	No BLAST ID
NA	comp29063_c1_seq1	3.4281	3.90305e-12	1.26134	2.39718	No BLAST ID
NA	comp28477_c0_seq1	3.69733	2.47038e-12	1.25382	2.38473	No BLAST ID
NA	comp29564_c0_seq4	4.42992	3.15148e-14	1.25356	2.38429	No BLAST ID
NA	comp26684_c0_seq1	6.27694	3.57918e-17	1.25267	2.38282	No BLAST ID
NA	comp29146_c0_seq3	6.83886	1.38119e-18	1.245	2.37019	No BLAST ID
NA	comp20415_c0_seq1	3.29237	9.15492e-16	1.24261	2.36626	No BLAST ID
NA	comp25176_c0_seq1	4.0382	3.99472e-15	1.23936	2.36094	No BLAST ID
NA	comp24215_c0_seq1	4.05227	4.51274e-14	1.23723	2.35746	No BLAST ID
NA	comp22419_c0_seq2	6.24283	7.69836e-11	1.23418	2.35248	No BLAST ID
NA	comp44609_c0_seq1	3.37045	4.83908e-12	1.23321	2.3509	No BLAST ID
NA	comp25242_c0_seq1	4.74919	1.99432e-14	1.23249	2.34972	No BLAST ID
NA	comp29571_c0_seq1	4.24426	8.59768e-16	1.23149	2.3481	No BLAST ID
NA	comp24530_c0_seq1	3.25828	9.80776e-10	1.23106	2.3474	No BLAST ID
NA	comp23584_c0_seq1	5.35289	4.08054e-17	1.22891	2.3439	No BLAST ID
NA	comp26308_c0_seq1	3.40721	1.27934e-15	1.22532	2.33807	No BLAST ID
NA	comp10085_c0_seq1	3.45545	3.14799e-14	1.22259	2.33364	No BLAST ID
NA	comp25299_c0_seq1	3.91744	5.32556e-10	1.22064	2.3305	No BLAST ID
NA	comp26959_c0_seq1	3.45172	1.71567e-09	1.21913	2.32806	No BLAST ID
NA	comp13521_c0_seq1	3.06689	3.9721e-13	1.21864	2.32727	No BLAST ID
NA	comp23430_c0_seq1	3.54844	1.31724e-07	1.21392	2.31967	No BLAST ID
NA	comp28294_c0_seq1	5.4919	2.58056e-16	1.21283	2.31793	No BLAST ID
NA	comp32987_c0_seq1	4.02818	5.14451e-13	1.21	2.31338	No BLAST ID
NA	comp16657_c0_seq1	3.40464	1.40549e-12	1.20961	2.31275	No BLAST ID
NA	comp11930_c0_seq1	3.96625	2.89796e-12	1.20838	2.31079	No BLAST ID
NA	comp20052_c0_seq2	3.31179	7.59586e-14	1.20801	2.31019	No BLAST ID
NA	comp25114_c0_seq1	5.40341	3.80412e-09	1.20389	2.3036	No BLAST ID
NA	comp9182_c0_seq1	4.4132	0.0111036	1.20371	2.30331	No BLAST ID
NA	comp25469_c0_seq1	4.60243	2.6516e-07	1.20284	2.30193	No BLAST ID
NA	comp49060_c0_seq1	5.2545	8.32859e-16	1.20243	2.30126	No BLAST ID
NA	comp28898_c0_seq1	4.81189	3.52422e-16	1.20217	2.30085	No BLAST ID
NA	comp19064_c0_seq1	3.77034	1.81334e-12	1.19736	2.2932	No BLAST ID
NA	comp26165_c0_seq4	3.08447	8.99885e-14	1.194	2.28787	No BLAST ID
NA	comp11312_c0_seq1	3.58365	5.43407e-09	1.1908	2.28279	No BLAST ID
NA	comp28498_c0_seq1	4.18072	4.47654e-05	1.18678	2.27644	No BLAST ID
NA	comp27110_c0_seq1	4.07666	3.34564e-11	1.1818	2.26859	No BLAST ID
NA	comp26144_c0_seq2	4.15854	1.16888e-10	1.17994	2.26567	No BLAST ID
NA	comp27730_c0_seq5	4.256	3.37345e-14	1.1797	2.26529	No BLAST ID
NA	comp10316_c0_seq1	3.42369	3.43195e-13	1.17844	2.26332	No BLAST ID
NA	comp29564_c0_seq2	3.58579	2.46874e-13	1.17337	2.25538	No BLAST ID
NA	comp32986_c0_seq1	3.46146	4.20509e-15	1.17289	2.25462	No BLAST ID
NA	comp22948_c0_seq1	5.63387	4.32045e-16	1.1662	2.24419	No BLAST ID
NA	comp26386_c0_seq1	4.96915	2.24573e-14	1.1642	2.24109	No BLAST ID
NA	comp16032_c0_seq1	5.21872	3.37295e-14	1.16192	2.23754	No BLAST ID
NA	comp26787_c0_seq1	3.61943	1.11504e-10	1.161	2.23612	No BLAST ID
NA	comp18640_c0_seq1	3.41123	4.15496e-15	1.15878	2.23269	No BLAST ID
NA	comp29504_c0_seq1	6.36241	3.09829e-15	1.15853	2.23229	No BLAST ID
NA	comp27584_c0_seq1	3.24779	4.69813e-13	1.15735	2.23047	No BLAST ID
NA	comp28065_c0_seq1	5.27772	1.46015e-12	1.1556	2.22778	No BLAST ID
NA	comp29659_c0_seq1	5.35789	5.67835e-14	1.15511	2.22701	No BLAST ID
NA	comp27711_c0_seq1	3.3252	5.53265e-14	1.15064	2.22012	No BLAST ID
NA	comp26588_c0_seq1	3.86168	7.19053e-11	1.14762	2.21547	No BLAST ID
NA	comp45101_c0_seq1	4.04656	3.76571e-12	1.14753	2.21534	No BLAST ID
NA	comp28198_c0_seq1	3.6352	3.83068e-07	1.14317	2.20866	No BLAST ID
NA	comp24668_c0_seq1	3.45761	1.42226e-13	1.1416	2.20625	No BLAST ID
NA	comp29163_c0_seq2	3.48076	7.59863e-11	1.14068	2.20485	No BLAST ID
NA	comp25468_c0_seq1	5.3805	2.17417e-12	1.13959	2.20319	No BLAST ID
NA	comp29031_c0_seq5	4.15751	3.07578e-10	1.13916	2.20253	No BLAST ID
NA	comp29373_c0_seq2	3.00763	1.70375e-12	1.13902	2.20231	No BLAST ID
NA	comp31975_c0_seq1	4.46084	1.02424e-11	1.13332	2.19363	No BLAST ID
NA	comp23848_c0_seq1	3.59907	3.15024e-10	1.12987	2.18839	No BLAST ID
NA	comp6729_c0_seq1	3.65948	1.00662e-09	1.11889	2.1718	No BLAST ID
NA	comp27252_c0_seq1	4.28335	2.53036e-09	1.11877	2.17162	No BLAST ID
NA	comp28107_c0_seq1	3.78128	4.6656e-11	1.11136	2.16049	No BLAST ID
NA	comp27127_c0_seq1	4.4018	1.20757e-07	1.11084	2.15971	No BLAST ID
NA	comp27207_c0_seq1	4.42599	1.50684e-13	1.10981	2.15817	No BLAST ID
NA	comp20500_c0_seq1	3.94253	3.20492e-10	1.1062	2.15278	No BLAST ID
NA	comp18446_c0_seq1	3.28121	1.06679e-10	1.10302	2.14803	No BLAST ID
NA	comp24496_c0_seq1	3.24474	1.29754e-10	1.10233	2.14702	No BLAST ID
NA	comp22519_c0_seq1	3.80245	1.58532e-09	1.10122	2.14536	No BLAST ID
NA	comp28515_c0_seq2	3.8883	7.21803e-05	1.09357	2.13402	No BLAST ID
NA	comp28213_c0_seq1	5.13929	1.2394e-13	1.09277	2.13283	No BLAST ID
NA	comp29383_c0_seq1	5.67692	1.15987e-09	1.08948	2.12798	No BLAST ID
NA	comp28173_c0_seq1	3.31454	3.95815e-13	1.08435	2.12042	No BLAST ID
NA	comp28961_c0_seq1	5.21562	0.00636079	1.08186	2.11677	No BLAST ID
NA	comp34787_c0_seq1	5.05305	0.00192102	1.07536	2.10725	No BLAST ID
NA	comp7723_c0_seq1	3.58306	1.6487e-10	1.07383	2.10501	No BLAST ID
NA	comp24682_c0_seq1	3.84644	3.00158e-05	1.06803	2.09657	No BLAST ID
NA	comp43301_c0_seq1	3.682	2.36801e-11	1.06693	2.09497	No BLAST ID
NA	comp26274_c0_seq1	3.87484	1.71009e-11	1.06385	2.0905	No BLAST ID
NA	comp28599_c0_seq2	3.51763	1.15309e-09	1.06157	2.08721	No BLAST ID
NA	comp26784_c0_seq1	3.83079	3.5441e-09	1.06129	2.0868	No BLAST ID
NA	comp29568_c0_seq6	3.25733	9.85723e-12	1.06086	2.08617	No BLAST ID
NA	comp27823_c0_seq1	4.36537	2.22956e-10	1.06084	2.08615	No BLAST ID
NA	comp28107_c0_seq2	4.31698	1.26649e-11	1.05761	2.08148	No BLAST ID
NA	comp27412_c0_seq1	3.80687	1.47938e-06	1.04936	2.06961	No BLAST ID
NA	comp11039_c0_seq1	3.41496	1.37883e-09	1.04731	2.06667	No BLAST ID
NA	comp24578_c0_seq1	4.34375	1.90113e-07	1.04725	2.06658	No BLAST ID
NA	comp28546_c0_seq1	5.2229	3.70151e-07	1.04078	2.05734	No BLAST ID
NA	comp23830_c0_seq2	3.17526	3.0524e-10	1.03846	2.05403	No BLAST ID
NA	comp20499_c0_seq1	3.2572	1.76441e-10	1.0384	2.05395	No BLAST ID
NA	comp19310_c0_seq1	3.20944	6.25217e-11	1.03836	2.05389	No BLAST ID
NA	comp28913_c0_seq1	6.92519	1.86885e-08	1.03829	2.05379	No BLAST ID
NA	comp10410_c0_seq1	6.91245	5.94759e-11	1.03438	2.04824	No BLAST ID
NA	comp18084_c0_seq1	6.06777	4.01217e-13	1.03346	2.04693	No BLAST ID
NA	comp29667_c0_seq1	4.69766	1.78972e-11	1.03316	2.0465	No BLAST ID
NA	comp27207_c0_seq2	4.6228	7.73749e-12	1.03286	2.04607	No BLAST ID
NA	comp29564_c0_seq3	3.38883	3.6195e-10	1.02523	2.03529	No BLAST ID
NA	comp29031_c0_seq7	4.47331	1.89861e-06	1.02348	2.03281	No BLAST ID
NA	comp40197_c0_seq1	3.4487	8.87422e-11	1.02115	2.02954	No BLAST ID
NA	comp29252_c0_seq2	4.30642	2.03683e-09	1.02017	2.02816	No BLAST ID
NA	comp28506_c0_seq9	5.02091	1.5968e-13	1.02004	2.02798	No BLAST ID
NA	comp80307_c0_seq1	3.38812	9.16824e-10	1.01837	2.02563	No BLAST ID
NA	comp11471_c0_seq1	3.92128	4.28308e-09	1.01677	2.02339	No BLAST ID
NA	comp27146_c0_seq1	4.29757	6.36545e-05	1.01655	2.02308	No BLAST ID
NA	comp26884_c0_seq1	3.43933	1.85927e-10	1.0164	2.02287	No BLAST ID
NA	comp9978_c0_seq1	5.36625	8.00512e-12	1.01537	2.02142	No BLAST ID
NA	comp23576_c0_seq1	4.18047	6.67774e-10	1.01091	2.01518	No BLAST ID
NA	comp27539_c0_seq2	3.99116	8.70668e-11	1.01049	2.0146	No BLAST ID
NA	comp24878_c0_seq2	4.0498	4.33292e-07	1.00881	2.01226	No BLAST ID
NA	comp17355_c0_seq1	4.32094	2.4868e-08	1.00817	2.01136	No BLAST ID
NA	comp10495_c0_seq1	5.88186	3.36261e-13	1.00315	2.00437	No BLAST ID
NA	comp26184_c0_seq1	3.28493	1.74607e-06	1.0016	2.00222	No BLAST ID
NA	comp46721_c0_seq1	4.66169	1.24466e-07	1.00117	2.00162	No BLAST ID
NA	comp25167_c0_seq1	4.43867	5.18624e-11	1.00059	2.00082	No BLAST ID
NA	comp29252_c0_seq11	4.37081	4.3424e-10	1.00057	2.00079	No BLAST ID

## Sheet: Hindgut - Downregulated genes
GenBank accession #	Contig	logCPM	P value	logFC	FC	Contig description	GO ID
KDR08915	comp30517_c0_seq1	7.99702	2.09518e-12	1.00344	-2.00477	Transaldolase	C:cytoplasm; F:sedoheptulose-7-phosphate:D-glyceraldehyde-3-phosphate glyceronetransferase activity; P:carbohydrate metabolic process; P:pentose-phosphate shunt
NP_729820	comp34752_c0_seq1	6.34693	4.364e-13	1.00397	-2.00551	isoform b	#N/A
KDR22618	comp24677_c0_seq1	6.00292	1.40832e-12	1.00457	-2.00635	serine threonine-protein kinase 12	F:nucleotide binding; F:kinase activity; P:phosphorylation
AAV73808	comp9628_c0_seq1	5.17887	1.64033e-12	1.00507	-2.00704	antioxidant enzyme	#N/A
AFZ78847	comp32682_c0_seq1	5.72525	1.24368e-10	1.00561	-2.00779	cysteine-rich protein 1	F:zinc ion binding
XP_008218082	comp18102_c0_seq1	5.39113	1.06259e-12	1.00612	-2.00851	malate synthase-like	F:catalytic activity
AGM32636	comp26357_c0_seq2	5.5488	1.84871e-09	1.00691	-2.0096	hypothetical protein	#N/A
XP_003487636	comp16433_c0_seq1	3.61732	4.28423e-11	1.00758	-2.01053	immediate early response 3-interacting protein 1-like	#N/A
XP_001813711	comp22463_c0_seq1	3.31291	5.12384e-10	1.00876	-2.01218	acyl- synthetase family member mitochondrial	P:metabolic process; F:catalytic activity
XP_002423716	comp28371_c0_seq1	3.70552	0.00130369	1.00931	-2.01295	hemicentin, putative	F:ATP binding; F:vascular endothelial growth factor-activated receptor activity; F:calcium ion binding; P:vascular endothelial growth factor receptor signaling pathway; P:protein phosphorylation; P:vascular endothelial growth factor signaling pathway; C:integral component of plasma membrane
EFZ18513	comp26941_c0_seq1	5.49312	2.05739e-12	1.00936	-2.01302	hypothetical protein SINV_14494	#N/A
KDR19684	comp29577_c0_seq5	5.77812	5.02602e-12	1.01061	-2.01476	mosc domain-containing protein mitochondrial	F:molybdenum ion binding; P:metabolic process; F:catalytic activity; F:pyridoxal phosphate binding
KDR22898	comp25028_c0_seq1	4.91439	2.36001e-13	1.01081	-2.01504	cysteinyl-trna mitochondrial	F:ATP binding; P:cysteinyl-tRNA aminoacylation; C:cytoplasm; F:aminoacyl-tRNA ligase activity; F:nucleotide binding; P:tRNA aminoacylation for protein translation; F:cysteine-tRNA ligase activity
KDQ88522	comp7159_c0_seq1	3.72831	2.78872e-07	1.01141	-2.01588	hypothetical protein L798_06649	#N/A
NP_001040431	comp30361_c0_seq1	5.61301	2.15003e-13	1.01175	-2.01635	cyclic amp-regulated protein	#N/A
AGI96739	comp29458_c0_seq1	8.84398	1.08125e-11	1.01182	-2.01645	aldehyde dehydrogenase 3-1 variant b	F:oxidoreductase activity, acting on the aldehyde or oxo group of donors, NAD or NADP as acceptor; P:single-organism metabolic process
KDR10557	comp9905_c0_seq1	5.04802	7.95856e-13	1.01188	-2.01654	complex i intermediate-associated protein mitochondrial	#N/A
KDR16207	comp28056_c0_seq1	5.84748	8.49744e-14	1.01227	-2.01708	sorting nexin-14	F:phosphatidylinositol binding; P:termination of G-protein coupled receptor signaling pathway
EZA52664	comp24602_c0_seq1	7.74154	9.82179e-08	1.01329	-2.01852	muscle lim protein mlp84b	F:zinc ion binding
BAN21692	comp13844_c0_seq1	3.85998	5.45262e-09	1.01464	-2.0204	epoxide partial	F:hydrolase activity; P:metabolic process; F:catalytic activity
XP_003494012	comp29505_c0_seq2	6.16155	4.41934e-08	1.01625	-2.02265	vesicular glutamate transporter 1-like	#N/A
XP_970721	comp22664_c0_seq1	7.75583	1.85367e-09	1.0175	-2.0244	patatin-like phospholipase domain-containing protein 2 isoform x2	#N/A
KDR23168	comp17691_c0_seq1	4.18053	1.69383e-10	1.01782	-2.02486	Dystroglycan, partial	P:cytoskeletal anchoring at plasma membrane; F:calcium ion binding; C:dystrophin-associated glycoprotein complex; C:membrane
KDR17792	comp18054_c0_seq1	6.02826	1.36348e-13	1.01874	-2.02615	helicase ski2w	F:hydrolase activity, acting on acid anhydrides
KDR07565	comp25451_c0_seq1	3.86797	6.59255e-10	1.01943	-2.02711	signal recognition particle receptor subunit beta	C:intracellular; F:GTP binding; P:small GTPase mediated signal transduction
KDR24484	comp18871_c0_seq1	4.014	3.7321e-10	1.01994	-2.02784	haloacid dehalogenase-like hydrolase domain-containing protein 2	F:hydrolase activity; P:metabolic process
XP_001949031	comp28743_c0_seq1	4.02126	3.66593e-09	1.02144	-2.02995	succinate-semialdehyde mitochondrial isoform x1	#N/A
ADB57042	comp29755_c0_seq1	11.2448	9.87179e-09	1.02163	-2.03021	acyl- dehydrogenase	#N/A
XP_309706	comp27774_c0_seq1	4.39254	2.1866e-06	1.02226	-2.0311	AGAP010987-PA	F:sulfotransferase activity
XP_002426068	comp23517_c0_seq1	3.49322	2.57871e-09	1.02426	-2.03392	conserved hypothetical protein	C:cytoplasm; P:autophagosome assembly
XP_975621	comp30229_c0_seq1	6.20035	8.24042e-14	1.02524	-2.0353	protein transport protein sec61 subunit gamma	#N/A
KDR18719	comp24880_c0_seq1	4.96025	5.65717e-13	1.02563	-2.03584	n-acetyltransferase cml3	F:transferase activity
EFA13638	comp29249_c0_seq2	3.63575	1.07141e-09	1.02578	-2.03606	hypothetical protein TcasGA2_TC005207	F:nucleic acid binding; F:zinc ion binding
KDR09491	comp27043_c2_seq1	4.16177	4.01446e-07	1.02633	-2.03684	hypothetical protein L798_00831	F:enzyme activator activity; P:digestion; P:positive regulation of catalytic activity; P:lipid catabolic process; C:extracellular region
XP_001655924	comp29692_c0_seq1	6.98976	1.45251e-10	1.02822	-2.03951	hypothetical protein AaeL_AAEL012161	#N/A
EZA61799	comp30278_c0_seq1	8.24519	5.43923e-13	1.02859	-2.04003	Thioredoxin, mitochondrial	C:cell; F:protein disulfide oxidoreductase activity; P:glycerol ether metabolic process; P:cell redox homeostasis; P:oxidation-reduction process
KDR18451	comp52832_c0_seq1	5.07521	5.60796e-13	1.02917	-2.04085	efr3-like protein cmp44e	#N/A
KDR11427	comp28405_c0_seq1	4.6476	1.3338e-10	1.03111	-2.0436	major facilitator superfamily domain-containing protein 6	#N/A
EFZ21422	comp34838_c0_seq1	4.38956	2.59734e-11	1.03124	-2.04378	hypothetical protein SINV_08416	#N/A
EFN89736	comp23492_c0_seq1	6.88586	2.33e-13	1.03153	-2.04419	hypothetical protein EAI_01984	#N/A
XP_002427544	comp17547_c0_seq2	3.53194	3.19917e-09	1.03194	-2.04478	conserved hypothetical protein	P:nitrogen compound metabolic process; F:hydrolase activity, acting on carbon-nitrogen (but not peptide) bonds; F:catalytic activity
KDR17626	comp25979_c0_seq1	3.91646	9.72366e-11	1.0343	-2.04813	atp-dependent dna helicase 2 subunit 1	F:damaged DNA binding; F:helicase activity; C:Ku70:Ku80 complex; P:telomere maintenance; F:DNA binding; C:nucleus; F:ATP-dependent DNA helicase activity; P:DNA duplex unwinding; P:double-strand break repair via nonhomologous end joining; F:telomeric DNA binding
KDR23276	comp17256_c0_seq1	4.7198	4.52084e-11	1.03479	-2.04881	hypothetical protein L798_15583	#N/A
KDR07977	comp31797_c0_seq1	7.44371	2.5923e-09	1.03516	-2.04935	cystathionine beta-synthase	C:cytoplasm; F:cystathionine beta-synthase activity; P:cysteine biosynthetic process from serine; P:cysteine biosynthetic process via cystathionine
XP_002431788	comp22562_c0_seq1	4.69766	2.2235e-07	1.036	-2.05053	papilin, putative	#N/A
KDR21150	comp39410_c0_seq1	4.90812	4.23991e-10	1.03709	-2.05209	mannose-1-phosphate guanyltransferase alpha-a	F:nucleotidyltransferase activity; P:biosynthetic process
AGM32194	comp9798_c0_seq1	8.50147	1.29913e-13	1.03761	-2.05282	bax inhibitor 1	C:integral component of membrane; P:negative regulation of apoptotic process
KDR09065	comp18467_c0_seq1	7.52107	2.00912e-13	1.03887	-2.05462	hydroxyacylglutathione mitochondrial	F:hydroxyacylglutathione hydrolase activity; F:zinc ion binding; P:glutathione biosynthetic process
KDQ78911	comp10089_c0_seq1	8.00059	1.04645e-12	1.04233	-2.05955	methylmalonate-semialdehyde dehydrogenase	F:methylmalonate-semialdehyde dehydrogenase (acylating) activity; P:oxidation-reduction process
EZA61904	comp10365_c0_seq1	3.75351	2.89659e-07	1.0424	-2.05966	zinc transporter	P:cation transport; P:transmembrane transport
KDR22351	comp30416_c0_seq1	7.60188	2.10738e-14	1.04246	-2.05974	Vigilin	F:RNA binding
KDR22109	comp18252_c0_seq1	3.70526	4.99797e-08	1.04348	-2.0612	hypothetical protein L798_02072, partial	F:NAD+ kinase activity; P:NADP biosynthetic process; P:phosphorylation; P:NAD metabolic process
AHC08050	comp22580_c2_seq1	9.0823	7.78902e-11	1.04379	-2.06164	epsilon glutathione s-transferase	F:transferase activity; P:metabolic process; F:glutathione transferase activity
KDR12702	comp51107_c0_seq1	4.30182	2.30023e-11	1.04416	-2.06216	carbohydrate sulfotransferase 11	P:carbohydrate biosynthetic process; F:transferase activity; C:integral component of membrane; F:sulfotransferase activity
KDR10939	comp19021_c0_seq1	5.09384	1.55934e-07	1.04421	-2.06224	cytochrome p450 9e2	F:metal ion binding; P:oxidation-reduction process; F:oxidoreductase activity, acting on paired donors, with incorporation or reduction of molecular oxygen; F:heme binding; F:oxidoreductase activity; F:iron ion binding; F:monooxygenase activity
XP_973530	comp30714_c0_seq1	8.70256	2.31699e-13	1.04486	-2.06317	trifunctional enzyme subunit mitochondrial	#N/A
KDR18618	comp49476_c0_seq1	3.31866	9.26164e-11	1.04642	-2.0654	hypothetical protein L798_06598, partial	F:transferase activity
KDR17851	comp31950_c0_seq1	7.2329	8.81521e-12	1.04699	-2.06622	adipor-like partial	C:integral component of membrane
XP_002427544	comp17547_c0_seq2	3.79789	3.38642e-10	1.04717	-2.06647	conserved hypothetical protein	P:nitrogen compound metabolic process; F:hydrolase activity, acting on carbon-nitrogen (but not peptide) bonds; F:catalytic activity
KDR16972	comp25832_c0_seq3	3.27949	4.81213e-12	1.04782	-2.0674	nadph-dependent diflavin oxidoreductase 1	F:nucleotide binding; F:oxidoreductase activity, acting on NAD(P)H; F:anion binding; F:coenzyme binding; P:metabolic process
KDR24519	comp24048_c0_seq1	3.74311	1.01714e-08	1.04813	-2.06784	leucine-rich repeat-containing protein 40	#N/A
EHJ67199	comp27202_c0_seq1	3.93326	4.72188e-10	1.04814	-2.06786	hypothetical protein KGM_10804	#N/A
NP_001280393	comp28644_c0_seq4	4.8863	9.00545e-12	1.04867	-2.06862	uncharacterized protein LOC100168850	#N/A
XP_001605577	comp27062_c0_seq2	3.59819	2.26414e-12	1.05	-2.07053	probable phenylalanine--trna mitochondrial	F:organic cyclic compound binding; F:heterocyclic compound binding; P:gene expression; P:tRNA aminoacylation
KDR17564	comp19159_c0_seq1	3.70081	5.37015e-10	1.0502	-2.07081	rna-binding protein 40	F:nucleic acid binding; F:nucleotide binding
AFG23315	comp29675_c0_seq1	13.8594	3.33645e-12	1.05855	-2.08284	nadh dehydrogenase subunit 4	#N/A
KDR18169	comp26486_c0_seq1	6.76471	5.30697e-14	1.06119	-2.08665	hypothetical protein L798_06919	#N/A
KDR21732	comp19048_c0_seq1	4.44739	3.61193e-11	1.06248	-2.08852	glutamyl-trna amidotransferase subunit mitochondrial	C:intracellular part; F:nucleotide binding; F:carbon-nitrogen ligase activity, with glutamine as amido-N-donor; P:translation; P:single-organism metabolic process; P:single-organism cellular process
AFG23313	comp29690_c0_seq1	9.97836	9.08372e-14	1.06349	-2.08998	nadh dehydrogenase subunit 3	#N/A
KDR18436	comp24887_c0_seq2	4.22186	3.16696e-09	1.06408	-2.09083	valacyclovir hydrolase	F:hydrolase activity; P:metabolic process
KDR07202	comp37460_c0_seq1	4.00875	7.62297e-12	1.06548	-2.09287	phosphatidylinositol -bisphosphate 5-phosphatase a	P:phosphatidylinositol dephosphorylation
KDR23934	comp33777_c0_seq1	5.88098	3.06451e-12	1.06573	-2.09323	hypothetical protein L798_10807	#N/A
EFZ21809	comp40993_c0_seq1	4.1012	6.61293e-08	1.06646	-2.09428	hypothetical protein SINV_15156	F:translation release factor activity; P:translational termination
XP_001601673	comp24854_c0_seq1	8.20106	3.72171e-09	1.06677	-2.09473	glutaminase liver mitochondrial	F:glutaminase activity; P:glutamine metabolic process
XP_003486719	comp9517_c0_seq1	4.2938	2.69672e-08	1.0668	-2.09478	sodium-dependent neutral amino acid transporter slc6a17-like isoform 2	#N/A
KDR24519	comp24048_c0_seq1	3.3918	1.19466e-12	1.06776	-2.09618	leucine-rich repeat-containing protein 40	#N/A
KDR09238	comp18855_c0_seq1	4.2517	7.09278e-11	1.06779	-2.09622	adp-ribosylation factor-like protein 6-interacting protein 4	#N/A
KDR18081	comp18283_c0_seq1	7.13106	1.01909e-11	1.06824	-2.09687	myotubularin-related protein 2	F:protein tyrosine phosphatase activity; P:peptidyl-tyrosine dephosphorylation
EHJ66719	comp20369_c0_seq2	4.30749	6.69335e-08	1.06842	-2.09714	hypothetical protein KGM_11084	#N/A
KDR19442	comp18269_c0_seq1	5.31667	6.77812e-14	1.06897	-2.09793	angiotensin-converting enzyme	C:membrane; F:carboxypeptidase activity; F:metallopeptidase activity; F:peptidyl-dipeptidase activity; F:metal ion binding; P:proteolysis
WP_007302981	comp28594_c0_seq2	4.46024	1.42466e-07	1.07018	-2.09969	ankyrin repeat domain protein	#N/A
KDR10015	comp18374_c0_seq1	5.53281	6.24093e-14	1.07057	-2.10026	d-2-hydroxyglutarate mitochondrial	F:UDP-N-acetylmuramate dehydrogenase activity; F:flavin adenine dinucleotide binding; P:oxidation-reduction process
KDR16768	comp26236_c0_seq1	4.33914	1.18525e-11	1.07097	-2.10085	conserved oligomeric golgi complex subunit 2	C:membrane; P:protein transport; P:Golgi organization
XP_001605577	comp27062_c0_seq2	3.5924	1.38546e-12	1.07415	-2.10548	probable phenylalanine--trna mitochondrial	F:nucleotide binding; F:aminoacyl-tRNA ligase activity; F:ion binding; P:tRNA aminoacylation for protein translation
KDR11978	comp7757_c0_seq1	3.48171	5.24223e-11	1.07508	-2.10684	trna pseudouridine synthase 2	P:RNA modification
KDR08860	comp22242_c0_seq1	6.87989	4.5117e-14	1.07754	-2.11044	tumor protein d54	#N/A
XP_310380	comp28509_c0_seq1	3.67147	2.60278e-10	1.07761	-2.11053	AGAP003819-PA	#N/A
KDR12490	comp28854_c0_seq1	6.73188	3.32877e-09	1.07814	-2.11132	heat shock protein 67b2	#N/A
KDR14785	comp48716_c0_seq1	4.5197	1.20889e-08	1.07948	-2.11328	hypothetical protein L798_11579	P:metabolic process; F:transferase activity, transferring phosphorus-containing groups
KDR10939	comp19021_c0_seq1	5.99313	2.35943e-08	1.08027	-2.11444	cytochrome p450 9e2	F:metal ion binding; P:oxidation-reduction process; F:oxidoreductase activity, acting on paired donors, with incorporation or reduction of molecular oxygen; F:heme binding; F:oxidoreductase activity; F:iron ion binding; F:monooxygenase activity
KDR21265	comp18348_c0_seq1	3.25027	3.13044e-12	1.08115	-2.11572	coiled-coil-helix-coiled-coil-helix domain-containing protein 1	#N/A
EGI70729	comp26339_c0_seq1	5.18802	1.15707e-08	1.08235	-2.11748	sodium-coupled monocarboxylate transporter 1	C:integral component of membrane; C:membrane; P:transmembrane transport; P:transport; F:transporter activity
AGM32642	comp32349_c0_seq1	5.07082	1.43365e-14	1.08307	-2.11854	c-1-tetrahydrofolate synthase	F:formate-tetrahydrofolate ligase activity; F:ATP binding; P:folic acid-containing compound biosynthetic process
KDR15365	comp10327_c0_seq1	7.3514	1.52285e-14	1.08461	-2.1208	neutral alpha-glucosidase ab	F:hydrolase activity, hydrolyzing O-glycosyl compounds; F:carbohydrate binding; P:carbohydrate metabolic process
XP_006619018	comp26744_c0_seq2	3.92798	8.9851e-09	1.08491	-2.12125	titin- partial	#N/A
KDR16854	comp25970_c0_seq2	3.24227	5.52083e-13	1.08825	-2.12615	Sulfiredoxin-1	F:sulfiredoxin activity; P:oxidation-reduction process
ETN64198	comp34579_c0_seq1	5.66934	6.47888e-13	1.08828	-2.1262	alcohol dehydrogenase	F:zinc ion binding; F:oxidoreductase activity; P:oxidation-reduction process
KDR22581	comp18193_c0_seq1	7.7913	4.11981e-15	1.0886	-2.12668	citrate synthase mitochondrial	F:citrate (Si)-synthase activity; P:tricarboxylic acid cycle; P:cellular carbohydrate metabolic process
KDR15812	comp24340_c0_seq1	4.88356	1.44456e-14	1.0914	-2.13081	xylosyltransferase oxt	F:UDP-glycosyltransferase activity
KDR09114	comp21226_c0_seq1	3.60313	6.63062e-11	1.09188	-2.13152	leucine-rich repeat-containing protein 57	#N/A
KDR24485	comp17336_c0_seq1	5.10734	2.94666e-09	1.09566	-2.13711	oxidoreductase yajo	P:oxidation-reduction process; F:oxidoreductase activity
KDR23582	comp29305_c0_seq2	5.25773	3.22017e-14	1.09758	-2.13996	mitochondrial folate transporter carrier	C:integral component of membrane; P:transmembrane transport
XP_969249	comp17382_c0_seq1	5.42638	8.67176e-16	1.09812	-2.14076	venom serine carboxypeptidase	P:proteolysis; F:serine-type carboxypeptidase activity
KDR16972	comp25832_c0_seq3	3.28095	3.54162e-12	1.09886	-2.14186	nadph-dependent diflavin oxidoreductase 1	F:nucleotide binding; F:oxidoreductase activity, acting on NAD(P)H; F:anion binding; F:coenzyme binding; P:metabolic process
XP_003689589	comp32982_c0_seq1	6.81256	2.80356e-12	1.10018	-2.14382	low quality protein: nuclear migration protein nudc-like	#N/A
KDR08050	comp7422_c0_seq1	3.82977	7.44605e-06	1.10086	-2.14483	pancreatic lipase-related protein 2	P:lipid metabolic process; F:hydrolase activity; F:triglyceride lipase activity; C:extracellular region; F:carboxylic ester hydrolase activity
4HB5_A	comp31035_c0_seq1	4.19582	0.000503202	1.10164	-2.14599	achain crystal structure of engineered northeast structural genomics consortium target	#N/A
KDR11303	comp65904_c0_seq1	3.37656	8.59556e-13	1.10282	-2.14773	hypothetical protein L798_14946	#N/A
XP_003729086	comp25423_c0_seq1	4.02548	1.71598e-06	1.10318	-2.14828	serine threonine-protein phosphatase 6 regulatory ankyrin repeat subunit b- partial	#N/A
XP_003708040	comp25068_c0_seq1	4.88568	3.80179e-11	1.1053	-2.15144	2-aminoadipate transaminase-like	#N/A
KDR21365	comp22374_c0_seq1	5.05162	5.82797e-14	1.10896	-2.15691	Gephyrin	P:molybdopterin cofactor biosynthetic process
XP_974607	comp30254_c0_seq1	9.28747	6.79221e-09	1.11073	-2.15955	retinaldehyde-binding protein 1	P:transport; C:intracellular; F:transporter activity
KDR13503	comp24112_c0_seq1	3.60109	9.68384e-13	1.11109	-2.16009	28s ribosomal protein mitochondrial	C:ribosome
KDR12191	comp19002_c0_seq1	6.88584	1.41268e-15	1.11265	-2.16243	hypothetical protein L798_13927, partial	#N/A
KDR11463	comp9298_c0_seq1	4.51702	1.85384e-12	1.1137	-2.164	39s ribosomal protein mitochondrial	C:ribosome
KDR23477	comp22324_c0_seq1	9.37073	7.20968e-14	1.11406	-2.16454	aldehyde mitochondrial	F:oxidoreductase activity, acting on the aldehyde or oxo group of donors, NAD or NADP as acceptor; P:oxidation-reduction process
KDR09851	comp11276_c0_seq1	6.23167	4.53573e-10	1.11712	-2.16913	multifunctional protein partial	F:phosphoribosylaminoimidazolesuccinocarboxamide synthase activity; F:ATP binding; P:'de novo' IMP biosynthetic process
KDR22351	comp30416_c0_seq1	8.62694	9.07763e-15	1.11774	-2.17007	Vigilin	F:RNA binding
XP_002435076	comp11513_c0_seq1	5.42389	3.31049e-06	1.11794	-2.17038	protein GTLF3B, putative	#N/A
XP_004518447	comp37449_c0_seq1	4.4075	1.08152e-12	1.11963	-2.17291	PREDICTED: uncharacterized protein LOC101457175	C:mitochondrial ribosome; C:ribosome
CAJ01476	comp26458_c0_seq2	6.61276	2.3128e-13	1.11967	-2.17298	hypothetical protein	#N/A
KDR14423	comp39231_c0_seq1	4.53378	3.173e-11	1.12001	-2.17348	nadh dehydrogenase	F:NADH dehydrogenase (ubiquinone) activity; F:metal ion binding; F:quinone binding; F:4 iron, 4 sulfur cluster binding; P:oxidation-reduction process
KDR09028	comp27079_c0_seq1	9.01893	1.14864e-10	1.12012	-2.17365	selenium-binding protein 1-a	F:selenium binding
EGI57488	comp33703_c0_seq1	4.03822	3.90302e-12	1.12065	-2.17445	nadh dehydrogenase	P:cellular metabolic process; F:catalytic activity; F:coenzyme binding
KDR22582	comp29011_c0_seq1	3.49807	7.68003e-13	1.12137	-2.17553	Secernin-2	F:dipeptidase activity; P:proteolysis
NP_001280393	comp28644_c0_seq4	5.97765	1.42815e-11	1.12148	-2.1757	uncharacterized protein LOC100168850	#N/A
KDR18838	comp9319_c0_seq1	5.06574	1.57612e-15	1.12176	-2.17612	n-terminal domain-containing protein	F:nucleotide binding; F:metal ion binding; F:NADHX epimerase activity; P:metabolic process
NP_001089728	comp55059_c0_seq1	3.65524	4.22023e-13	1.12233	-2.17698	ubiquitin-like modifier-activating enzyme 5	#N/A
KDR09028	comp27079_c0_seq1	9.62685	4.03763e-12	1.12581	-2.18223	selenium-binding protein 1-a	F:selenium binding
XP_003398230	comp17338_c0_seq1	7.40746	4.80219e-11	1.12791	-2.18541	solute carrier organic anion transporter family member 5a1-like	#N/A
XP_006562244	comp21778_c0_seq2	4.49761	7.94691e-07	1.12866	-2.18655	papilin-like isoform x3	F:metalloendopeptidase activity; F:chitin binding; F:zinc ion binding; F:metallopeptidase activity; C:proteinaceous extracellular matrix; C:extracellular matrix; F:peptidase inhibitor activity; P:negative regulation of endopeptidase activity; C:extracellular region; F:peptidase activity; P:proteolysis; F:serine-type endopeptidase inhibitor activity; P:chitin metabolic process; P:negative regulati…
KDR19625	comp14879_c0_seq1	5.83425	1.01492e-16	1.12903	-2.18711	trans-2-enoyl- mitochondrial	P:oxidation-reduction process; F:oxidoreductase activity; F:zinc ion binding
KDR21365	comp22374_c0_seq1	4.9787	3.0591e-15	1.1326	-2.19254	Gephyrin	P:molybdopterin cofactor biosynthetic process
KDR11763	comp76353_c0_seq1	3.38236	2.85649e-13	1.13308	-2.19326	dimethyladenosine transferase mitochondrial	F:transferase activity; P:metabolic process
KDR22400	comp17595_c0_seq1	5.13801	1.97902e-15	1.13308	-2.19326	hypothetical protein L798_02492, partial	#N/A
AFM78642	comp28644_c0_seq5	3.53609	3.45741e-09	1.13321	-2.19346	glutathione s-transferase sigma 1	F:glutathione transferase activity; P:metabolic process
KDR19825	comp26422_c0_seq1	3.97597	5.9103e-09	1.13362	-2.19409	proton-coupled amino acid transporter 4	C:integral component of membrane; C:membrane
ELT92884	comp8940_c0_seq1	3.59569	1.0562e-11	1.13783	-2.2005	hypothetical protein CAPTEDRAFT_204931	F:metal ion binding; F:nucleic acid binding
KDR09847	comp17845_c0_seq2	3.95949	4.00588e-11	1.138	-2.20076	xaa-pro aminopeptidase 3	F:aminopeptidase activity; F:manganese ion binding; P:proteolysis
EFA00484	comp25146_c0_seq1	7.80874	4.95987e-10	1.13886	-2.20206	hypothetical protein TcasGA2_TC003344	#N/A
KDR09148	comp29371_c0_seq1	7.30564	1.88772e-15	1.14005	-2.20389	Adrenodoxin, mitochondrial	F:iron-sulfur cluster binding
KDR21388	comp25250_c0_seq1	4.86694	1.99702e-13	1.14033	-2.20431	n-terminal acetyltransferase b complex catalytic subunit nat5	F:N-acetyltransferase activity; P:metabolic process
CDO39388	comp17484_c0_seq1	6.53618	8.28293e-06	1.14217	-2.20713	ornithine-delta-transaminase	F:transaminase activity; F:pyridoxal phosphate binding; P:metabolic process
AGM32502	comp36429_c0_seq1	4.6321	9.02169e-13	1.14262	-2.20781	hypothetical protein	#N/A
XP_006607853	comp26178_c0_seq1	4.58669	5.90662e-12	1.14488	-2.21128	glycogenin-1-like isoform x3	#N/A
XP_005190721	comp9527_c0_seq1	4.35845	7.52846e-12	1.14657	-2.21386	l-2-hydroxyglutarate mitochondrial-like	#N/A
KDR13466	comp26228_c0_seq1	9.27739	5.83257e-15	1.14709	-2.21467	hydroxyacid-oxoacid mitochondrial	F:oxidoreductase activity; F:metal ion binding; P:oxidation-reduction process
KDR12501	comp23118_c0_seq1	5.83417	3.61599e-09	1.14909	-2.21774	Spondin-1	P:negative regulation of endopeptidase activity; F:serine-type endopeptidase inhibitor activity
KDR16854	comp25970_c0_seq2	3.40361	5.33619e-12	1.15095	-2.22059	Sulfiredoxin-1	F:sulfiredoxin activity; P:oxidation-reduction process
XP_002425156	comp24458_c0_seq1	4.07839	7.52889e-14	1.1522	-2.22252	conserved hypothetical protein	F:transferase activity, transferring glycosyl groups
EZA52595	comp33085_c0_seq1	6.2445	1.34547e-16	1.15279	-2.22343	phosphoglycerate mutase	F:phosphoglycerate mutase activity; P:glycolytic process
KDR06366	comp26175_c0_seq1	7.52739	8.42923e-16	1.15807	-2.23159	cd63 antigen	C:membrane
AGN70857	comp25919_c0_seq1	3.25852	5.37321e-13	1.1651	-2.24248	c-type lectin	F:carbohydrate binding
KDR09098	comp30107_c0_seq1	4.78662	1.71543e-08	1.16633	-2.24439	putative arylformamidase	P:tryptophan catabolic process; F:arylformamidase activity; F:hydrolase activity; P:metabolic process; P:tryptophan catabolic process to kynurenine
KDR10359	comp27991_c0_seq1	5.25212	3.57132e-16	1.16669	-2.24496	e3 ubiquitin-protein ligase herc4	F:ubiquitin-protein transferase activity; F:ligase activity; P:protein ubiquitination
KDR23964	comp26360_c0_seq1	3.79686	1.20962e-12	1.16725	-2.24583	fk506-binding protein 4	#N/A
KDR18451	comp52832_c0_seq1	3.62166	7.47029e-12	1.16789	-2.24683	efr3-like protein cmp44e	#N/A
KDR20553	comp22990_c0_seq1	5.50135	3.42357e-12	1.16917	-2.24883	litaf-like protein	#N/A
KDR21166	comp26323_c0_seq1	4.43816	1.36946e-14	1.17074	-2.25127	l-aminoadipate-semialdehyde dehydrogenase-phosphopantetheinyl transferase	F:transferase activity
XP_974629	comp27571_c0_seq2	5.38327	7.84641e-15	1.17213	-2.25345	alpha-methylacyl- racemase	P:metabolic process; F:catalytic activity
KDR16565	comp18909_c0_seq1	6.08596	1.72216e-14	1.17371	-2.25591	protein charybde	C:cytoplasm; P:negative regulation of signal transduction
BAM73834	comp27621_c0_seq2	3.25708	3.40268e-13	1.1753	-2.2584	cytochrome partial	#N/A
3AHZ_A	comp30631_c0_seq1	3.55492	4.02539e-11	1.17535	-2.25848	achain crystal structure of beta-glucosidase from termite neotermes koshunensis in complex with tris	#N/A
EFX82586	comp11014_c0_seq1	6.08422	5.59951e-15	1.17719	-2.26135	hypothetical protein DAPPUDRAFT_302347	#N/A
KDR22424	comp39409_c0_seq1	4.78898	2.22704e-14	1.17748	-2.26181	endoplasmic reticulum protein erp29	C:endoplasmic reticulum lumen; P:protein secretion
KDR10082	comp18316_c0_seq1	6.14599	2.93194e-17	1.1775	-2.26184	lysophospholipid acyltransferase 7	C:membrane; F:transferase activity
EZA62096	comp18083_c0_seq1	5.89084	3.11621e-14	1.1778	-2.26231	fatty acyl- reductase	F:fatty-acyl-CoA reductase (alcohol-forming) activity; P:oxidation-reduction process
XP_003700632	comp21609_c0_seq1	4.04303	6.4075e-13	1.18215	-2.26914	probable palmitoyltransferase zdhhc24-like	#N/A
KDR10015	comp18374_c0_seq1	4.98371	9.41513e-15	1.18391	-2.27191	d-2-hydroxyglutarate mitochondrial	F:UDP-N-acetylmuramate dehydrogenase activity; F:flavin adenine dinucleotide binding; P:oxidation-reduction process
XP_002424361	comp22435_c0_seq1	5.71184	1.92429e-16	1.18411	-2.27223	NADH kinase, putative	#N/A
KDR23258	comp11413_c0_seq1	3.29432	1.05034e-14	1.18966	-2.28099	thiamin pyrophosphokinase 1	F:transferase activity, transferring phosphorus-containing groups; F:small molecule binding; F:organic cyclic compound binding; F:heterocyclic compound binding; P:cellular aromatic compound metabolic process; P:sulfur compound metabolic process; P:phosphate-containing compound metabolic process; P:pyrimidine-containing compound metabolic process
XP_003490734	comp17989_c0_seq1	7.60072	6.69682e-16	1.19235	-2.28524	ran-specific gtpase-activating	#N/A
KDR20636	comp20850_c0_seq1	3.29806	8.82039e-13	1.1924	-2.28533	kdel motif-containing protein 1	#N/A
KDR15605	comp31246_c0_seq1	7.77762	2.41168e-14	1.19487	-2.28924	solute carrier family 41 member 2	F:cation transmembrane transporter activity; P:cation transmembrane transport
KDR14152	comp18700_c0_seq1	7.61284	6.28545e-18	1.19848	-2.29497	alcohol dehydrogenase class-3	F:zinc ion binding; F:S-(hydroxymethyl)glutathione dehydrogenase activity; P:ethanol oxidation
KDR17703	comp43644_c0_seq1	4.96269	1.50511e-07	1.19928	-2.29625	frataxin-like mitochondrial	P:metabolic process
XP_006273087	comp22989_c0_seq1	7.28351	7.55771e-18	1.19942	-2.29647	dipeptidyl peptidase 1	#N/A
AGC84405	comp11209_c0_seq1	7.65543	4.33944e-14	1.20668	-2.30805	nadp-dependent malic enzyme-like protein	F:malate dehydrogenase (decarboxylating) (NAD+) activity; F:metal ion binding; F:NAD binding; P:malate metabolic process; P:oxidation-reduction process
KDR11544	comp11547_c0_seq1	3.14807	8.28789e-15	1.21051	-2.31419	phosphatidylinositol-glycan biosynthesis class x protein	C:endoplasmic reticulum membrane; P:GPI anchor biosynthetic process
KDR19731	comp25500_c0_seq1	3.50395	1.10428e-12	1.21184	-2.31633	limulus clotting factor c	P:proteolysis; F:serine-type endopeptidase activity; F:G-protein coupled receptor activity; C:membrane; P:G-protein coupled receptor signaling pathway
KDR15455	comp28247_c0_seq1	3.43893	5.29579e-14	1.21291	-2.31805	hypothetical protein L798_09160	#N/A
KDR15118	comp29265_c0_seq1	4.17537	4.74195e-13	1.2134	-2.31883	glycerol kinase 3	F:glycerol kinase activity; P:carbohydrate metabolic process; P:glycerol-3-phosphate metabolic process; P:phosphorylation
XP_006564744	comp40561_c0_seq1	4.30075	1.56722e-13	1.21456	-2.3207	procollagen- -oxoglutarate 5-dioxygenase 3-like isoform x2	#N/A
KDR10174	comp9533_c0_seq1	5.03983	4.46179e-19	1.22077	-2.33072	hypothetical protein L798_00228	#N/A
XP_001944814	comp23672_c0_seq1	4.08087	4.08402e-15	1.22107	-2.3312	methyltransferase-like protein 25 isoform x1	#N/A
EFX63892	comp22897_c0_seq1	6.94162	6.84103e-16	1.22555	-2.33844	hypothetical protein DAPPUDRAFT_305931	#N/A
KDR13306	comp9889_c0_seq1	7.36305	6.90791e-18	1.2256	-2.33853	aldehyde dehydrogenase family 3 member partial	F:aldehyde dehydrogenase [NAD(P)+] activity; P:cellular aldehyde metabolic process; P:oxidation-reduction process
KDR21371	comp28636_c0_seq1	4.94861	8.48868e-19	1.22596	-2.3391	non-hepatic 1	F:hydrolase activity, acting on carbon-nitrogen (but not peptide) bonds, in linear amidines; P:cellular metabolic process; P:small molecule metabolic process; P:single-organism cellular process; P:organonitrogen compound metabolic process
KDR20503	comp27764_c1_seq1	6.7025	3.86152e-14	1.2263	-2.33965	hypothetical protein L798_04891, partial	F:adenylylsulfate kinase activity; F:sulfate adenylyltransferase (ATP) activity; F:ATP binding; P:sulfate assimilation; P:phosphorylation
KDR17149	comp27761_c0_seq1	8.17952	2.50658e-18	1.22649	-2.33998	serine incorporator	C:membrane
KDR10910	comp35691_c0_seq1	10.6253	4.38242e-13	1.22661	-2.34016	cytochrome p450 6a14	F:binding; F:oxidoreductase activity
KDR07686	comp10081_c0_seq1	3.94104	1.50726e-14	1.22813	-2.34262	xenotropic and polytropic retrovirus receptor 1	C:integral component of membrane
XP_002423723	comp27972_c0_seq2	4.73802	1.01494e-15	1.22857	-2.34335	NADH pyrophosphatase, putative	F:hydrolase activity; F:NAD+ diphosphatase activity
KDR10216	comp18287_c0_seq1	8.50796	1.62826e-17	1.23026	-2.34609	hypothetical protein L798_15715	P:metabolic process
KDR18436	comp24887_c0_seq2	5.25395	1.1626e-17	1.23277	-2.35017	valacyclovir hydrolase	F:hydrolase activity; P:metabolic process
XP_008195517	comp22194_c0_seq1	6.19938	5.0084e-12	1.23373	-2.35174	PREDICTED: uncharacterized protein LOC658443 isoform X2	#N/A
KDR07716	comp25965_c0_seq2	3.96765	7.12406e-08	1.23395	-2.35211	aldo-keto reductase family 1 member b10	F:oxidoreductase activity; P:oxidation-reduction process
AGM32349	comp23175_c0_seq2	3.90401	2.00858e-13	1.23514	-2.35404	transcription elongation factor elf1 like protein	F:translation elongation factor activity; P:translational elongation
XP_973673	comp23741_c0_seq1	5.35895	8.31644e-17	1.23837	-2.35931	protein transport protein sec31a	#N/A
KDR17891	comp38446_c0_seq1	5.79934	1.1163e-19	1.23866	-2.35979	hypothetical protein L798_08198	#N/A
XP_008207829	comp28721_c0_seq1	4.15738	1.77273e-13	1.23879	-2.36	n-acetylglucosamine-6-phosphate deacetylase	F:N-acetylglucosamine-6-phosphate deacetylase activity; P:N-acetylglucosamine metabolic process
KDR11132	comp35294_c0_seq1	6.48066	1.03211e-16	1.23921	-2.36069	ganglioside-induced differentiation-associated protein 1	#N/A
KDR17636	comp29027_c0_seq1	5.15681	4.01987e-13	1.23979	-2.36164	nose resistant to fluoxetine protein partial	P:metabolic process; F:transferase activity, transferring acyl groups other than amino-acyl groups
KDR19442	comp18269_c0_seq1	3.85791	1.15938e-11	1.24018	-2.36228	angiotensin-converting enzyme	F:peptidase activity, acting on L-amino acid peptides
KDR21527	comp23416_c0_seq1	6.81617	2.70504e-17	1.24034	-2.36254	hypothetical protein L798_01679	#N/A
KDR19769	comp25874_c0_seq1	6.0271	2.05378e-11	1.24145	-2.36436	leukocyte elastase inhibitor c	C:extracellular space
KDR14796	comp9911_c0_seq1	7.76884	2.64354e-18	1.24205	-2.36534	delta( )-delta( )-dienoyl- mitochondrial	F:isomerase activity; P:metabolic process
KDR21123	comp35883_c0_seq1	3.36361	1.78687e-15	1.24296	-2.36684	39s ribosomal protein mitochondrial	C:ribosome
KDR09847	comp17845_c0_seq2	4.24048	1.0938e-13	1.24502	-2.37022	xaa-pro aminopeptidase 3	F:aminopeptidase activity; F:manganese ion binding; P:proteolysis
AGN56418	comp26186_c0_seq1	4.27878	1.08897e-14	1.24545	-2.37093	udp n-acetylglucosamine pyrophosphorylases 1	F:uridylyltransferase activity; P:metabolic process
XP_970604	comp36132_c0_seq1	3.43163	8.94803e-13	1.24644	-2.37255	pterin-4-alpha-carbinolamine dehydratase	#N/A
ENN83301	comp38964_c0_seq1	3.49805	1.76419e-14	1.24703	-2.37352	hypothetical protein YQE_00340, partial	#N/A
EHJ76849	comp20955_c0_seq1	3.71212	4.33314e-15	1.24972	-2.37795	hypothetical protein KGM_17317	#N/A
XP_001329422	comp27170_c0_seq1	5.97423	0.000180398	1.25032	-2.37894	ankyrin repeat protein	#N/A
NP_001191889	comp24644_c0_seq2	5.39688	3.27621e-09	1.25151	-2.3809	juvenile hormone binding precursor	#N/A
KDR20894	comp10933_c0_seq1	3.753	7.64642e-13	1.2517	-2.38122	abhydrolase domain-containing protein partial	F:hydrolase activity; P:metabolic process
KDR22947	comp16390_c0_seq1	3.31441	7.10087e-13	1.25177	-2.38133	vacuolar protein sorting-associated protein 13b	#N/A
XP_003708605	comp9251_c0_seq1	3.56579	3.43356e-13	1.25339	-2.38401	PREDICTED: astakine-like	#N/A
XP_001949031	comp28743_c0_seq1	4.04736	2.72594e-14	1.25881	-2.39299	succinate-semialdehyde mitochondrial isoform x1	#N/A
XP_006029730	comp35380_c0_seq1	5.48766	1.8302e-17	1.25887	-2.39309	histone-lysine n-methyltransferase setmar-like	#N/A
KDR14543	comp26655_c0_seq1	3.90234	6.57783e-14	1.26126	-2.39705	autophagy-related protein 2-like protein b	P:autophagy
KDR13209	comp33790_c0_seq1	5.20625	2.44703e-19	1.26429	-2.4021	hig1 domain family member 2a	C:membrane
XP_001813711	comp22463_c0_seq1	4.75369	1.8808e-15	1.268	-2.40828	acyl- synthetase family member mitochondrial	P:metabolic process; F:catalytic activity
KDR08561	comp7682_c0_seq1	3.37971	5.54635e-17	1.26848	-2.40908	hypothetical protein L798_01356	#N/A
EFA09738	comp10781_c0_seq1	3.60555	1.69821e-14	1.27304	-2.41671	hypothetical protein TcasGA2_TC011873	P:integrin-mediated signaling pathway; C:integral component of membrane; P:cell adhesion; C:membrane; C:integrin complex
XP_623221	comp22634_c0_seq1	5.97679	3.9271e-16	1.27306	-2.41673	elongation of very long chain fatty acids protein aael008004-like	P:lipid metabolic process
XP_972946	comp30396_c0_seq1	7.42549	2.36992e-20	1.27494	-2.41988	protein creg1	P:oxidation-reduction process; F:oxidoreductase activity; F:FMN binding
XP_967659	comp28446_c0_seq1	3.65701	9.71275e-15	1.27701	-2.42336	39s ribosomal protein mitochondrial	#N/A
KDR10164	comp25511_c0_seq2	6.78205	1.36994e-16	1.27715	-2.4236	dehydrogenase reductase sdr family member 11	P:oxidation-reduction process; F:oxidoreductase activity; P:metabolic process
KDR21790	comp11686_c0_seq1	5.49182	1.41251e-19	1.27765	-2.42445	gtp:amp phosphotransferase mitochondrial	C:mitochondrion; F:phosphotransferase activity, phosphate group as acceptor; F:nucleobase-containing compound kinase activity; F:purine ribonucleoside binding; F:purine ribonucleotide binding; F:purine ribonucleoside triphosphate binding; P:purine ribonucleotide metabolic process; P:purine ribonucleoside monophosphate metabolic process; P:purine ribonucleoside triphosphate metabolic process; P:ph…
ESO87862	comp40137_c0_seq1	4.16036	1.79411e-09	1.27984	-2.42811	hypothetical protein LOTGIDRAFT_234868	F:phosphatase activity; P:dephosphorylation
XP_008197001	comp34084_c0_seq1	7.49225	2.28027e-16	1.28189	-2.43157	gamma-glutamyltranspeptidase 1-like isoform x2	#N/A
KDR10993	comp21845_c0_seq1	4.75685	1.14818e-19	1.28496	-2.43675	protein asteroid	#N/A
XP_005533172	comp27972_c0_seq1	4.6725	1.95304e-16	1.28766	-2.44131	nucleoside diphosphate-linked moiety x motif 13	#N/A
XP_974629	comp27571_c0_seq2	5.48008	1.34562e-16	1.29392	-2.45194	alpha-methylacyl- racemase	P:metabolic process; F:catalytic activity
XP_004208101	comp10479_c0_seq1	4.30624	4.84355e-14	1.29454	-2.45298	PREDICTED: uncharacterized protein LOC100198129, partial	#N/A
AAV31410	comp26835_c0_seq1	4.82477	1.6774e-13	1.29542	-2.45448	glutathione s-transferase-like protein	F:transferase activity
KDR22771	comp27384_c0_seq1	3.82311	1.06182e-08	1.29777	-2.45848	udp-glucuronosyltransferase partial	F:transferase activity
KDR23079	comp18530_c0_seq1	6.4589	6.35521e-20	1.29797	-2.45883	hypothetical protein L798_10943, partial	F:adenosine kinase activity; F:phosphotransferase activity, alcohol group as acceptor; P:purine ribonucleoside salvage; P:AMP biosynthetic process
XP_974615	comp24760_c0_seq1	4.36749	7.69924e-13	1.29908	-2.46073	fggy carbohydrate kinase domain-containing protein	#N/A
XP_321827	comp25730_c0_seq1	5.70957	1.91573e-20	1.30431	-2.46965	AGAP001319-PA	#N/A
KDR07187	comp26914_c0_seq2	3.62783	2.15013e-17	1.30489	-2.47065	Beta-sarcoglycan	C:sarcoglycan complex; C:integral component of membrane; P:muscle organ development
AAR97606	comp28012_c0_seq1	5.12987	9.53181e-19	1.30728	-2.47475	cytochrome p450 9e1	F:metal ion binding; P:oxidation-reduction process; F:oxidoreductase activity, acting on paired donors, with incorporation or reduction of molecular oxygen; F:heme binding; F:oxidoreductase activity; F:electron carrier activity; F:iron ion binding; F:monooxygenase activity
XP_966999	comp29642_c0_seq7	4.28984	1.40967e-15	1.3079	-2.47581	PREDICTED: arginase-1	#N/A
XP_006619090	comp20670_c0_seq1	5.32647	2.86923e-17	1.30906	-2.47779	PREDICTED: titin-like	#N/A
XP_002432901	comp28892_c0_seq2	5.44968	1.92762e-20	1.30955	-2.47864	conserved hypothetical protein	F:sulfotransferase activity
KDR09454	comp9723_c0_seq1	4.09696	6.06648e-06	1.31447	-2.48711	udp-glucuronosyltransferase 2b4	F:transferase activity; P:metabolic process; F:transferase activity, transferring hexosyl groups; F:transferase activity, transferring glycosyl groups
KDR07158	comp23375_c0_seq1	7.46172	5.77502e-21	1.31867	-2.49436	phospholipid scramblase 2	#N/A
KDR07686	comp10081_c0_seq1	3.77738	1.0602e-17	1.32084	-2.49812	xenotropic and polytropic retrovirus receptor 1	C:integral component of membrane
CDO39385	comp26134_c1_seq1	8.59489	1.8844e-19	1.32227	-2.5006	glutamine synthetase	F:glutamate-ammonia ligase activity; F:ATP binding; P:glutamine biosynthetic process
P86733	comp17744_c0_seq1	6.94471	3.23886e-16	1.32455	-2.50455	kcp_halai ame: full=bpti kunitz domain-containing protein	#N/A
XP_006564375	comp7655_c0_seq1	4.06578	5.00744e-17	1.33484	-2.52247	titin isoform x13	#N/A
AFM78642	comp28644_c0_seq5	3.37446	2.24655e-11	1.33672	-2.52576	glutathione s-transferase sigma 1	F:glutathione transferase activity; P:metabolic process
XP_002428448	comp28266_c0_seq1	7.70616	1.90918e-15	1.33746	-2.52706	glucosidase 2 subunit beta	F:calcium ion binding; P:N-glycan processing
KFB52386	comp35546_c0_seq1	3.28702	1.97068e-18	1.33877	-2.52935	agap013467-pa-like protein	P:metabolic process; F:transferase activity, transferring phosphorus-containing groups
XP_008550325	comp28644_c0_seq6	6.3595	2.28273e-15	1.34081	-2.53294	glutathione s-transferase-like	#N/A
KDR07014	comp27335_c0_seq1	4.50782	5.9643e-15	1.34135	-2.53388	nadph:adrenodoxin mitochondrial	C:mitochondrion
AFM78642	comp28644_c0_seq5	3.76439	2.07597e-10	1.34157	-2.53428	glutathione s-transferase sigma 1	F:glutathione transferase activity; P:metabolic process
KDR13701	comp29888_c0_seq1	9.55566	4.0574e-21	1.35097	-2.55083	cytochrome b5	F:heme binding; F:metal ion binding
XP_003723412	comp23523_c0_seq1	4.38327	2.05739e-10	1.35185	-2.55239	PREDICTED: uncharacterized protein LOC100888373	#N/A
AFZ78839	comp30062_c0_seq1	4.28031	0.00119002	1.35796	-2.56323	prolixicin antimicrobial protein	C:extracellular region
KDR22122	comp18103_c0_seq1	5.45138	2.10455e-21	1.36053	-2.56779	hypothetical protein L798_02086, partial	F:iron ion binding; F:oxidoreductase activity, acting on paired donors, with incorporation or reduction of molecular oxygen, 2-oxoglutarate as one donor, and incorporation of one atom each of oxygen into both donors; F:L-ascorbic acid binding; P:oxidation-reduction process
KDR07704	comp38026_c0_seq1	4.01488	1.23782e-17	1.36302	-2.57223	39s ribosomal protein mitochondrial	C:ribosome
ESP03965	comp10556_c0_seq1	7.46986	4.22903e-14	1.36792	-2.58098	hypothetical protein LOTGIDRAFT_110173, partial	P:oxidation-reduction process; F:oxidoreductase activity; P:metabolic process
KDR21095	comp10146_c0_seq1	8.0021	1.53816e-20	1.37077	-2.58609	atp-binding cassette sub-family d member 3	C:integral component of membrane; F:ATP binding; F:ATPase activity, coupled to transmembrane movement of substances; P:metabolic process; P:transmembrane transport
KDR22625	comp27966_c0_seq1	6.16375	2.23973e-20	1.37089	-2.5863	hypothetical protein L798_12755	P:metabolic process; F:transferase activity, transferring phosphorus-containing groups
KDR11806	comp28910_c0_seq1	7.93839	4.21813e-19	1.37121	-2.58687	organic cation transporter protein	F:transmembrane transporter activity; C:integral component of membrane; P:transmembrane transport
EFN88722	comp26342_c0_seq1	6.70484	5.99269e-22	1.37477	-2.59327	hypothetical protein EAI_03286	#N/A
KDR13589	comp22187_c0_seq1	4.8052	1.0988e-20	1.37588	-2.59526	transmembrane and coiled-coil domain-containing protein 4	C:integral component of membrane
NP_001164243	comp29038_c0_seq1	4.75691	3.19383e-11	1.37941	-2.60163	angiotensin-converting enzyme 3 precursor	#N/A
KDR22256	comp18501_c0_seq1	4.9857	2.14054e-22	1.38172	-2.60578	protein dek	F:DNA binding
KDR20625	comp26758_c0_seq1	3.37746	4.21672e-15	1.38354	-2.60908	hypothetical protein L798_04391	C:endoplasmic reticulum membrane; P:GPI anchor biosynthetic process; F:transferase activity; C:integral component of membrane; C:membrane; C:endoplasmic reticulum; F:transferase activity, transferring acyl groups
XP_563637	comp37864_c0_seq1	3.30368	9.93742e-20	1.38714	-2.6156	AGAP002526-PA	#N/A
KDR09436	comp17248_c0_seq1	5.12966	7.45352e-17	1.3905	-2.6217	calcium-independent phospholipase a2-gamma	P:metabolic process
KDR23212	comp18762_c0_seq1	4.35977	3.11509e-18	1.39394	-2.62795	-like protein 2	F:catalytic activity; P:metabolic process
KDR15674	comp25850_c0_seq1	4.39099	1.19863e-19	1.39684	-2.63324	copper chaperone for superoxide dismutase	P:superoxide metabolic process; P:single-organism metabolic process
AAX18657	comp9773_c0_seq1	10.0694	4.25016e-17	1.40198	-2.64264	peroxiredoxin	#N/A
AEB91980	comp9877_c1_seq2	6.66282	1.87546e-18	1.40617	-2.65032	glutathione s-transferase theta 1	F:transferase activity
AGM32892	comp9610_c0_seq1	4.06397	2.51172e-12	1.40894	-2.65543	kazal domain-containing peptide	#N/A
EFX88098	comp17758_c0_seq1	6.65989	2.55457e-19	1.40912	-2.65575	hypothetical protein DAPPUDRAFT_42659	#N/A
EFX63600	comp23269_c0_seq1	4.72032	6.42761e-20	1.41025	-2.65783	hypothetical protein DAPPUDRAFT_306997	#N/A
EFN71148	comp35578_c0_seq1	7.76366	2.94688e-23	1.41093	-2.65908	Uncharacterized protein KIAA0564-like protein	#N/A
KDR15582	comp28317_c0_seq1	4.02901	2.90991e-19	1.41277	-2.66248	hypothetical protein L798_10527	P:biosynthetic process; F:transferase activity
KDR11482	comp17976_c0_seq1	4.44916	1.43376e-18	1.41856	-2.67319	dihydrofolate reductase	P:single-organism metabolic process
KDR15961	comp35153_c0_seq1	3.23926	2.64686e-18	1.41884	-2.67371	hypothetical protein L798_09889	F:metal ion binding; P:oxidation-reduction process; F:oxidoreductase activity, acting on paired donors, with incorporation or reduction of molecular oxygen; F:heme binding; F:oxidoreductase activity; F:iron ion binding; F:monooxygenase activity
EGI60283	comp9950_c0_seq1	3.09133	1.4798e-16	1.42026	-2.67634	tumor suppressor candidate 4	#N/A
KDR15680	comp15558_c0_seq1	4.73354	1.25811e-22	1.42059	-2.67695	protein memo1	#N/A
XP_003707897	comp26518_c0_seq1	6.22617	3.56967e-14	1.42501	-2.68517	sodium-coupled monocarboxylate transporter 2-like	#N/A
XP_308397	comp30670_c0_seq1	6.78506	1.32686e-20	1.42541	-2.6859	AGAP007475-PA	#N/A
NP_001191889	comp24644_c0_seq2	5.54947	9.71961e-10	1.43242	-2.69899	juvenile hormone binding precursor	#N/A
EFN69281	comp25387_c0_seq1	4.31206	2.16112e-16	1.43433	-2.70256	protein fam173b	#N/A
AFZ78849	comp23302_c0_seq1	5.32704	0.000606434	1.43465	-2.70316	defense protein	#N/A
ELT97088	comp26595_c0_seq2	3.47327	7.35963e-19	1.43477	-2.70339	hypothetical protein CAPTEDRAFT_196341	F:metal ion binding; F:nucleic acid binding
XP_006567726	comp26740_c0_seq2	3.76849	4.37587e-14	1.43662	-2.70685	synaptosomal-associated protein 25-like isoform x11	C:neuron projection
AGM32524	comp29738_c0_seq1	10.4902	1.80267e-24	1.43698	-2.70754	cyclohex-1-ene-1-carboxyl-coa partial	F:catalytic activity; P:metabolic process
KDR20535	comp22517_c0_seq1	6.6127	1.18759e-16	1.43712	-2.70779	carnitine o-palmitoyltransferase liver isoform	F:transferase activity, transferring acyl groups; P:metabolic process
KDR12104	comp31895_c0_seq1	5.18976	2.36298e-24	1.44029	-2.71376	lyr motif-containing protein 5	#N/A
KDR09514	comp38328_c0_seq1	5.34926	7.11416e-22	1.44103	-2.71514	zinc finger ccch domain-containing protein 15-like protein	F:metal ion binding
KDR16428	comp26546_c0_seq1	3.53675	2.24667e-19	1.44162	-2.71625	lipase 3	P:lipid metabolic process; F:hydrolase activity, acting on ester bonds; F:hydrolase activity; P:lipid catabolic process
NP_048132	comp25314_c0_seq1	3.57857	4.66491e-18	1.44245	-2.71781	orf msv061 line reverse caenorhabditis elegans gb:u00063	F:RNA binding; P:RNA-dependent DNA replication; F:RNA-directed DNA polymerase activity
EHJ64841	comp30237_c1_seq1	8.30365	1.68867e-21	1.44326	-2.71934	amp dependent coa ligase	#N/A
AGM32527	comp27628_c0_seq1	4.00447	2.1661e-05	1.44372	-2.72021	hemolymph juvenile hormone binding protein	#N/A
KDR21342	comp11722_c0_seq1	6.16098	4.55165e-24	1.44995	-2.73199	protein transport protein sec61 subunit beta	C:Sec61 translocon complex; P:intracellular protein transport
XP_003696458	comp25025_c0_seq1	3.73133	1.75785e-15	1.45003	-2.73214	synaptic vesicle membrane protein vat-1 homolog-like	F:zinc ion binding; F:oxidoreductase activity; P:oxidation-reduction process
XP_798116	comp17812_c0_seq1	4.53131	5.17845e-19	1.4507	-2.73341	PREDICTED: galactokinase-like	#N/A
EFA12819	comp17758_c1_seq1	8.82907	1.01414e-20	1.45577	-2.74304	hypothetical protein TcasGA2_TC001886	#N/A
XP_006620742	comp17805_c0_seq1	4.73438	6.79999e-23	1.45792	-2.74712	proline synthase co-transcribed bacterial homolog	#N/A
KDR18484	comp17879_c0_seq2	5.65298	5.42469e-21	1.45835	-2.74795	glutamine synthetase 2 cytoplasmic	F:glutamate-ammonia ligase activity; F:ATP binding; P:glutamine biosynthetic process
ENN80433	comp136189_c0_seq1	3.19653	6.04377e-16	1.45944	-2.75002	hypothetical protein YQE_03144, partial	F:nucleic acid binding; F:metal ion binding
AEB91980	comp9877_c1_seq2	6.63784	2.48014e-21	1.46851	-2.76737	glutathione s-transferase theta 1	F:transferase activity
XP_002604991	comp9840_c0_seq1	4.97262	4.37162e-25	1.47027	-2.77074	hypothetical protein BRAFLDRAFT_241140	#N/A
KDR12460	comp27646_c0_seq1	4.54704	0.00490256	1.47036	-2.77091	hypothetical protein L798_13513	#N/A
KDR13370	comp23670_c0_seq1	4.48971	1.43992e-17	1.47423	-2.77836	leukotriene a-4 hydrolase	C:cytoplasm; F:leukotriene-A4 hydrolase activity; F:metallopeptidase activity; F:zinc ion binding; P:proteolysis; P:leukotriene biosynthetic process
KDR16997	comp26649_c0_seq1	6.12184	3.66434e-27	1.48132	-2.79204	Calumenin	F:calcium ion binding
AFG23314	comp9819_c0_seq1	11.1014	2.54171e-20	1.48162	-2.79262	nadh dehydrogenase subunit 5	#N/A
KDR11477	comp9510_c0_seq1	6.02965	1.25666e-26	1.48227	-2.79388	Cullin-1	C:cullin-RING ubiquitin ligase complex; F:ubiquitin protein ligase binding; P:ubiquitin-dependent protein catabolic process
XP_001861472	comp26992_c0_seq1	5.5939	1.43315e-23	1.48264	-2.7946	ptpla domain protein	#N/A
XP_003703451	comp10344_c0_seq1	4.75288	2.03951e-19	1.48295	-2.7952	zinc finger protein zpr1-like	#N/A
WP_005922760	comp29099_c0_seq1	4.04618	0.0105092	1.48341	-2.79608	hypothetical protein	#N/A
XP_003705574	comp18995_c0_seq1	4.68346	1.85026e-12	1.48455	-2.7983	sodium-independent sulfate anion transporter-like	#N/A
KDR18660	comp10143_c0_seq1	4.87987	1.24938e-22	1.4846	-2.79839	3-oxoacyl-	F:oxidoreductase activity; P:oxidation-reduction process
KDR22120	comp32132_c0_seq1	8.64722	1.03225e-13	1.48909	-2.80712	solute carrier family facilitated glucose transporter member 1	C:integral component of membrane; F:substrate-specific transmembrane transporter activity; P:carbohydrate transport; P:transmembrane transport
KDR24470	comp23341_c0_seq1	5.73985	4.16384e-25	1.49321	-2.81514	serine palmitoyltransferase 1	F:transferase activity; F:pyridoxal phosphate binding; P:biosynthetic process
ABC68516	comp65580_c0_seq1	3.48857	1.19717e-05	1.494	-2.8167	alpha-amylase	#N/A
CAD24807	comp30548_c0_seq1	5.31999	1.57448e-12	1.50013	-2.82869	pacifastin-related peptide precursor	F:peptidase inhibitor activity; P:negative regulation of peptidase activity
XP_003424410	comp29108_c0_seq1	5.06098	4.12948e-14	1.50025	-2.82891	lysophospholipid acyltransferase 1 isoform x1	#N/A
KDR18484	comp17879_c0_seq2	5.63304	3.71015e-25	1.50125	-2.83087	glutamine synthetase 2 cytoplasmic	F:glutamate-ammonia ligase activity; F:ATP binding; P:glutamine biosynthetic process
XP_004545168	comp25859_c0_seq1	3.77551	7.41481e-22	1.5056	-2.83942	glycosyltransferase 8 domain-containing protein 1-like	#N/A
EFN68362	comp27211_c0_seq1	3.9482	3.6246e-09	1.51422	-2.85644	serine protease gd	P:proteolysis; F:serine-type endopeptidase activity; F:catalytic activity; F:peptidase activity
KEP52388	comp29336_c0_seq4	3.92025	1.35436e-20	1.51593	-2.85983	kinesin light chain	P:lipid metabolic process; C:kinesin complex; F:ADP binding; P:metabolic process; F:microtubule motor activity
KDR18108	comp31996_c0_seq1	6.85227	4.02403e-23	1.5178	-2.86355	succinyl- ligase	F:ATP binding; F:ligase activity; P:metabolic process
XP_008198454	comp7947_c0_seq1	3.73828	4.95408e-16	1.519	-2.86593	beta- -glucosyltransferase isoform x1	#N/A
BAN20618	comp30176_c0_seq1	9.3465	2.4356e-27	1.5224	-2.8727	non-specific lipid-transfer	F:transferase activity, transferring acyl groups other than amino-acyl groups; P:metabolic process
KDR19573	comp25856_c0_seq1	7.96622	7.08044e-24	1.52322	-2.87432	c-1-tetrahydrofolate cytoplasmic	F:formate-tetrahydrofolate ligase activity; F:methylenetetrahydrofolate dehydrogenase (NADP+) activity; F:ATP binding; P:folic acid-containing compound biosynthetic process; P:oxidation-reduction process
XP_002604991	comp9840_c0_seq1	4.5806	2.15841e-22	1.52335	-2.87457	hypothetical protein BRAFLDRAFT_241140	#N/A
EFX73045	comp22176_c0_seq1	8.66658	1.43671e-26	1.524	-2.87587	hypothetical protein DAPPUDRAFT_188919	#N/A
XP_004930039	comp17566_c0_seq1	5.34808	1.78599e-12	1.52737	-2.8826	monocarboxylate transporter 9-like	#N/A
KDR10319	comp28299_c0_seq1	8.59176	6.92423e-25	1.53365	-2.89518	bumetanide-sensitive sodium- -chloride partial	C:integral component of membrane; F:cation:chloride symporter activity; P:chloride transmembrane transport
KDR18399	comp11204_c0_seq1	5.15218	8.26533e-23	1.53417	-2.89622	acylamino-acid-releasing enzyme	P:proteolysis; F:serine-type peptidase activity
XP_008213877	comp30459_c0_seq1	8.18758	1.70002e-26	1.5378	-2.90351	triosephosphate isomerase isoform x2	F:triose-phosphate isomerase activity; P:gluconeogenesis; P:glycolytic process
KDR19311	comp29273_c0_seq2	4.46008	6.96576e-18	1.53792	-2.90376	mitochondrial sodium hydrogen exchanger nha2	P:single-organism transport
XP_001600451	comp22259_c0_seq2	6.29479	1.62594e-24	1.54339	-2.91479	succinate--hydroxymethylglutarate -transferase	F:catalytic activity; P:metabolic process
XP_008180133	comp9607_c0_seq1	7.7791	1.5078e-25	1.5472	-2.92249	alanine aminotransferase 2 isoform x2	C:intracellular; F:GTPase activator activity; P:small GTPase mediated signal transduction; P:positive regulation of GTPase activity
KDR23219	comp18352_c0_seq1	5.93103	6.12592e-29	1.54807	-2.92426	vacuolar protein sorting-associated protein 13a	#N/A
AAO16786	comp9779_c0_seq1	12.9896	3.31616e-17	1.54809	-2.92431	csp precursor	#N/A
YP_007626997	comp122914_c0_seq1	4.09141	2.08346e-16	1.55054	-2.92926	cytochrome c oxidase subunit iii	C:mitochondrion; P:respiratory electron transport chain; F:heme-copper terminal oxidase activity; P:aerobic electron transport chain; F:cytochrome-c oxidase activity; C:membrane
KDR15624	comp17515_c1_seq1	7.28121	2.31084e-23	1.55119	-2.93059	estradiol 17-beta-dehydrogenase 12	F:oxidoreductase activity; P:oxidation-reduction process
XP_007900840	comp26498_c0_seq1	7.1178	3.08854e-26	1.56461	-2.95798	enoyl- delta isomerase mitochondrial isoform x1	#N/A
XP_007070002	comp28200_c0_seq1	4.01052	2.94875e-17	1.57021	-2.96949	zinc finger protein 418-like	#N/A
KDR07318	comp67529_c0_seq1	4.4102	8.27383e-22	1.57627	-2.98199	hypothetical protein L798_03099	#N/A
WP_023062893	comp25612_c0_seq1	3.80156	0.00485995	1.58527	-3.00064	hypothetical protein	#N/A
KDR15442	comp27302_c0_seq1	4.20865	1.58769e-21	1.59113	-3.01286	Beta-glucuronidase	F:hydrolase activity, hydrolyzing O-glycosyl compounds; P:carbohydrate metabolic process
KDR09454	comp9723_c0_seq1	6.81153	1.8233e-26	1.5952	-3.02137	udp-glucuronosyltransferase 2b4	F:transferase activity; P:metabolic process; F:transferase activity, transferring hexosyl groups; F:transferase activity, transferring glycosyl groups
KDR19248	comp31264_c0_seq1	7.93927	1.71315e-27	1.59781	-3.02684	hypothetical protein L798_06304	#N/A
EFN67206	comp39230_c0_seq1	6.01478	1.82561e-28	1.59869	-3.02868	monocarboxylate transporter 9	C:integral component of membrane; P:transmembrane transport
EFN77368	comp21106_c0_seq1	3.53982	4.18191e-19	1.60131	-3.0342	hypothetical protein EAI_14499	#N/A
KDR10226	comp27311_c0_seq1	7.55481	9.83101e-17	1.60233	-3.03632	udp-glucuronosyltransferase 2b31	F:transferase activity; P:metabolic process; F:transferase activity, transferring hexosyl groups
NP_001154934	comp20310_c0_seq1	3.18631	1.37921e-20	1.60446	-3.04081	cyclin dependent kinase 2 isoform 1	F:protein kinase activity; F:ATP binding; P:protein phosphorylation
KDR09410	comp24581_c0_seq1	3.90052	1.83694e-22	1.60584	-3.04372	constitutive coactivator of peroxisome proliferator-activated receptor partial	C:nucleus
EFN90006	comp26161_c0_seq1	7.50408	6.49579e-17	1.61424	-3.0615	nose resistant to fluoxetine protein 6	F:transferase activity, transferring acyl groups other than amino-acyl groups
XP_006995378	comp25929_c0_seq1	4.34523	2.30255e-16	1.6182	-3.06992	wap four-disulfide core domain protein 18-like	#N/A
ETE69842	comp26152_c0_seq1	3.62549	6.24154e-22	1.61945	-3.07258	dna polymerase partial	F:nucleotidyltransferase activity; P:DNA repair; F:DNA-directed DNA polymerase activity; F:DNA polymerase activity; P:DNA biosynthetic process; C:nucleus; F:DNA binding
XP_002732264	comp27217_c0_seq1	4.03554	4.62795e-19	1.62221	-3.07846	constitutive coactivator of peroxisome proliferator-activated receptor gamma-like	#N/A
XP_001607694	comp10813_c0_seq1	6.50559	5.81264e-30	1.62463	-3.08364	acetyl- mitochondrial	F:transferase activity, transferring acyl groups other than amino-acyl groups; P:metabolic process
KDR23936	comp19389_c0_seq1	4.31982	2.46677e-22	1.62642	-3.08747	hypothetical protein L798_10809	#N/A
KDR24470	comp23341_c0_seq1	5.75366	5.78512e-31	1.62719	-3.08911	serine palmitoyltransferase 1	F:transferase activity; F:pyridoxal phosphate binding; P:biosynthetic process
AEE63401	comp26425_c0_seq1	9.08683	1.09024e-29	1.62728	-3.0893	unknown	F:catalytic activity; P:acetyl-CoA metabolic process
XP_006567726	comp26740_c0_seq2	3.31817	3.41003e-21	1.62864	-3.09222	synaptosomal-associated protein 25-like isoform x11	C:neuron projection
XP_002046657	comp28351_c0_seq1	3.16547	1.96128e-18	1.63876	-3.11399	GJ12361	#N/A
KDR23962	comp14585_c0_seq1	3.25535	1.57519e-23	1.63971	-3.11602	heme oxygenase 1	F:heme oxygenase (decyclizing) activity; P:heme oxidation
XP_003702283	comp11580_c0_seq1	7.43897	1.76079e-30	1.64472	-3.12687	PREDICTED: calmodulin-like	#N/A
ELT97088	comp26595_c0_seq2	3.27076	6.62326e-18	1.65299	-3.14485	hypothetical protein CAPTEDRAFT_196341	F:metal ion binding; F:nucleic acid binding
KEP52390	comp29336_c0_seq1	4.25815	1.5972e-22	1.65383	-3.14667	kinesin light chain	P:lipid metabolic process; C:kinesin complex; F:ADP binding; P:metabolic process; F:microtubule motor activity
XP_008205990	comp9967_c0_seq1	5.14436	1.36613e-17	1.66248	-3.16559	glucose dehydrogenase	P:oxidation-reduction process; F:oxidoreductase activity, acting on CH-OH group of donors; F:flavin adenine dinucleotide binding
WP_014813161	comp22033_c0_seq1	3.23947	6.71736e-12	1.6639	-3.16873	ankyrin repeat-containing protein	#N/A
KDR14605	comp29172_c0_seq1	5.17109	3.49266e-22	1.6768	-3.19719	solute carrier family facilitated glucose transporter member 8	F:transmembrane transporter activity; P:carbohydrate transport; C:integral component of membrane; P:transmembrane transport; F:transporter activity
KDR15959	comp28864_c0_seq2	4.64389	6.04356e-24	1.6868	-3.21942	glucose dehydrogenase	P:oxidation-reduction process; F:oxidoreductase activity, acting on CH-OH group of donors; F:flavin adenine dinucleotide binding
KDR12083	comp26761_c1_seq1	5.14483	4.19997e-21	1.6906	-3.22792	elongation of very long chain fatty acids protein	C:membrane; P:fatty acid metabolic process
KDR22623	comp29259_c0_seq1	4.24194	6.98875e-22	1.69213	-3.23134	hypothetical protein L798_12753	P:metabolic process; F:transferase activity, transferring phosphorus-containing groups
DAA34458	comp22452_c0_seq1	5.46163	7.00837e-05	1.69981	-3.24859	tpa_exp: amino acid transporter	#N/A
KDR14362	comp48102_c0_seq1	2.9707	1.06693e-20	1.69992	-3.24882	gem-associated protein partial	P:spliceosomal complex assembly; C:nucleus
KDR18238	comp28783_c0_seq1	8.44886	1.91702e-25	1.70926	-3.26994	2-hydroxyacyl- lyase 1	F:magnesium ion binding; F:lyase activity; F:thiamine pyrophosphate binding; P:metabolic process
XP_004526476	comp38772_c0_seq1	4.61551	5.67357e-29	1.71067	-3.27313	PREDICTED: uncharacterized protein LOC101457910	#N/A
KDR15959	comp28864_c0_seq2	8.23172	5.85556e-18	1.71194	-3.276	glucose dehydrogenase	P:oxidation-reduction process; F:oxidoreductase activity, acting on CH-OH group of donors; F:flavin adenine dinucleotide binding
AAN39288	comp8305_c0_seq1	3.88234	2.04501e-25	1.71415	-3.28102	transposase	#N/A
AHJ81320	comp25095_c0_seq1	8.54785	8.66117e-29	1.71875	-3.2915	carboxylesterase	F:hydrolase activity; P:metabolic process
ACM78949	comp9641_c0_seq1	7.61834	1.59721e-33	1.72893	-3.31482	phosphoglucomutase	#N/A
KDR23212	comp18762_c0_seq1	4.82303	1.17424e-30	1.72955	-3.31624	-like protein 2	P:metabolic process; F:catalytic activity
XP_001949358	comp29621_c0_seq2	3.24596	2.37402e-15	1.73527	-3.32941	dehydrogenase reductase sdr family member 11-like	P:oxidation-reduction process; F:oxidoreductase activity; P:metabolic process
KDR11057	comp7833_c0_seq1	3.06733	4.03577e-25	1.73658	-3.33245	glycosyltransferase-like domain-containing protein 1-like	F:transferase activity; P:metabolic process
KDR16391	comp27745_c0_seq1	3.70659	1.92373e-24	1.74392	-3.34944	pyruvate dehydrogenase phosphatase regulatory mitochondrial	F:oxidoreductase activity; P:oxidation-reduction process
KDR17439	comp25966_c0_seq1	6.99618	2.65677e-26	1.74856	-3.36023	3-hydroxyisobutyryl- mitochondrial	F:catalytic activity
EFZ20247	comp27866_c0_seq1	4.33147	3.67904e-13	1.75164	-3.36742	hypothetical protein SINV_11780	#N/A
AHJ81320	comp25095_c0_seq1	4.34376	9.20787e-26	1.76305	-3.39415	carboxylesterase	F:hydrolase activity; P:metabolic process
KDR06404	comp11427_c0_seq1	6.51066	1.16998e-30	1.7711	-3.41314	enoyl- hydratase domain-containing protein mitochondrial	F:catalytic activity; P:metabolic process
EFA13484	comp29182_c3_seq15	3.47405	9.17752e-19	1.7784	-3.43046	hypothetical protein TcasGA2_TC004223	F:RNA binding; P:RNA-dependent DNA replication; F:RNA-directed DNA polymerase activity
KDR24333	comp28644_c0_seq1	5.85764	1.08374e-20	1.77955	-3.4332	glutathione s-transferase	F:transferase activity; P:metabolic process
KDR08783	comp9950_c0_seq2	3.51462	1.3941e-28	1.7801	-3.43451	tumor suppressor candidate 4	#N/A
AHJ81319	comp18956_c0_seq1	3.11613	4.37e-23	1.78551	-3.44739	carboxylesterase	F:hydrolase activity; P:metabolic process
KDR24109	comp31278_c0_seq1	3.01519	1.37744e-23	1.79759	-3.47639	synaptic vesicle glycoprotein 2b	F:transmembrane transporter activity; C:integral component of membrane; P:transmembrane transport
XP_004082036	comp10494_c0_seq1	6.11266	2.24276e-34	1.81499	-3.51858	methyltransferase ddb_g0268948-like	F:methyltransferase activity; P:metabolic process; P:methylation
KDR21687	comp10115_c0_seq1	3.53801	4.44676e-26	1.81663	-3.52259	synaptic vesicle glycoprotein 2b	F:transmembrane transporter activity; C:integral component of membrane; P:transmembrane transport
KDR09331	comp6808_c0_seq1	4.31102	4.69149e-21	1.82563	-3.54461	hypothetical protein L798_01015	#N/A
KDR23275	comp26685_c0_seq1	3.59503	8.45848e-33	1.84008	-3.5803	srr1-like protein	#N/A
XP_002027890	comp25838_c0_seq1	3.23299	6.58372e-22	1.84689	-3.59723	GL27083	P:oxidation-reduction process; F:choline dehydrogenase activity; P:alcohol metabolic process; F:oxidoreductase activity, acting on CH-OH group of donors; F:flavin adenine dinucleotide binding
AHJ81320	comp25095_c0_seq1	4.92644	8.69778e-26	1.8507	-3.60676	carboxylesterase	F:hydrolase activity; P:metabolic process
EFX75656	comp35011_c1_seq1	5.05736	7.80428e-32	1.85479	-3.61699	hypothetical protein DAPPUDRAFT_226211	#N/A
BAJ16356	comp14229_c0_seq1	4.40042	1.39005e-24	1.85534	-3.61836	TIMELESS	#N/A
KDR17048	comp46648_c0_seq1	3.95227	8.65235e-30	1.85819	-3.62551	coiled-coil domain-containing protein 53	C:WASH complex
KDR18054	comp17462_c0_seq2	8.05114	1.72163e-30	1.86768	-3.64944	peroxisomal acyl-coenzyme a oxidase 3	F:oxidoreductase activity, acting on the CH-CH group of donors; P:fatty acid metabolic process; P:oxidation-reduction process
AFV33503	comp29045_c0_seq2	3.37908	9.37397e-27	1.87162	-3.65944	ankyrin domain partial	#N/A
XP_002432793	comp28975_c0_seq1	3.45954	1.78915e-28	1.87247	-3.66158	isovaleryl-CoA dehydrogenase, putative	#N/A
KDR22619	comp9375_c0_seq1	4.40266	4.83775e-33	1.88057	-3.6822	hypothetical protein L798_12749	#N/A
XP_969882	comp17545_c0_seq1	5.38616	1.11552e-27	1.88215	-3.68623	alpha-aminoadipic semialdehyde dehydrogenase	#N/A
AGJ76541	comp23270_c0_seq1	4.86959	7.15916e-18	1.8921	-3.71175	glutathione s-transferase	F:transferase activity; P:metabolic process
KDR21271	comp17242_c0_seq1	3.65778	2.82265e-29	1.90246	-3.73851	heat shock protein beta-11	#N/A
AEE62765	comp32899_c0_seq1	3.61065	6.77308e-18	1.90432	-3.74332	unknown	F:oxidoreductase activity; P:oxidation-reduction process
XP_002431550	comp28312_c0_seq1	3.71967	4.56389e-22	1.90706	-3.75044	protein takeout	#N/A
XP_002427456	comp35679_c0_seq1	6.634	1.6744e-37	1.90969	-3.75728	acyl-coenzyme a oxidase	#N/A
KDR10910	comp35691_c0_seq1	4.89944	3.48664e-29	1.91291	-3.76567	cytochrome p450 6a14	F:binding; F:oxidoreductase activity
XP_004929868	comp23683_c0_seq2	3.67508	3.02936e-28	1.916	-3.77376	sodium-coupled monocarboxylate transporter 1-like	#N/A
AAK25796	comp9667_c0_seq1	4.14957	1.26646e-11	1.91652	-3.77512	af338465_1delta-9 desaturase 1	#N/A
CAX83711	comp29235_c0_seq1	3.80093	3.89565e-31	1.92471	-3.79661	endonuclease-reverse transcriptase	F:RNA binding; P:RNA-dependent DNA replication; F:endonuclease activity; F:RNA-directed DNA polymerase activity
KDR18054	comp17462_c0_seq2	8.61164	3.46028e-30	1.9278	-3.80475	peroxisomal acyl-coenzyme a oxidase 3	F:oxidoreductase activity, acting on the CH-CH group of donors; P:fatty acid metabolic process; P:oxidation-reduction process
KDR10910	comp35691_c0_seq1	3.58866	1.27128e-12	1.92834	-3.80616	cytochrome p450 6a14	F:monooxygenase activity; F:iron ion binding; F:oxidoreductase activity, acting on paired donors, with incorporation or reduction of molecular oxygen; F:heme binding; P:oxidation-reduction process
KDR16532	comp23269_c0_seq2	3.47843	4.05661e-30	1.94667	-3.85485	cystathionine gamma- partial	F:lyase activity; F:pyridoxal phosphate binding; P:metabolic process
KDR20518	comp23348_c0_seq1	7.2444	4.47077e-28	1.95061	-3.86538	centaurin-gamma- partial	C:intracellular; C:membrane; F:GTPase activator activity; F:GTP binding; P:small GTPase mediated signal transduction; P:positive regulation of GTPase activity
XP_970726	comp32705_c0_seq1	7.15123	1.43353e-41	1.95325	-3.87245	carnitine o-acetyltransferase isoform x2	#N/A
AHJ81320	comp25095_c0_seq1	6.80636	1.38923e-28	1.9567	-3.88173	carboxylesterase	F:hydrolase activity; P:metabolic process
XP_003402169	comp17433_c0_seq1	4.32438	6.33842e-18	1.96601	-3.90685	vesicular glutamate transporter 2-like	#N/A
KDR16391	comp27745_c0_seq1	4.37105	5.86686e-31	1.96718	-3.91003	pyruvate dehydrogenase phosphatase regulatory mitochondrial	F:oxidoreductase activity; P:oxidation-reduction process
KDR08568	comp26287_c0_seq1	6.148	6.47927e-40	1.9705	-3.91905	carbonic anhydrase 9	F:metal ion binding; F:zinc ion binding; P:one-carbon metabolic process; F:carbonate dehydratase activity
KDR08920	comp7407_c0_seq1	4.23337	1.61632e-18	1.97733	-3.93764	proline-rich nuclear receptor coactivator 2	#N/A
AAK25796	comp9667_c0_seq1	6.0213	1.41721e-10	1.97927	-3.94293	af338465_1delta-9 desaturase 1	#N/A
XP_556403	comp24818_c0_seq1	4.37075	7.04026e-18	1.9892	-3.97018	AGAP005752-PA	F:transferase activity; P:metabolic process; F:transferase activity, transferring hexosyl groups; F:transferase activity, transferring glycosyl groups
ADF43483	comp27256_c0_seq2	5.27085	9.67572e-27	1.99422	-3.98401	carboxyl choline esterase cce017a	F:hydrolase activity
KDR09454	comp9723_c0_seq1	5.79137	4.32222e-24	1.99924	-3.99789	udp-glucuronosyltransferase 2b4	F:transferase activity, transferring glycosyl groups
KDR23219	comp18352_c0_seq1	4.98289	1.60931e-41	1.99995	-3.99987	vacuolar protein sorting-associated protein 13a	#N/A
AAG15513	comp29211_c0_seq1	6.41684	1.88478e-38	2.00518	-4.01439	u65476_1phosphoglucose isomerase	C:cytoplasm; P:gluconeogenesis; F:glucose-6-phosphate isomerase activity; P:glycolytic process
BAJ16356	comp14229_c0_seq1	3.4396	3.45836e-29	2.01266	-4.03526	TIMELESS	-
KDR21271	comp17242_c0_seq1	3.36374	2.80362e-30	2.01496	-4.04169	heat shock protein beta-11	-
AEV89756	comp42344_c0_seq1	3.85086	2.5846e-16	2.02201	-4.06148	glutathione s-transferase	F:transferase activity
KDR09306	comp17689_c0_seq1	6.29073	6.89491e-44	2.02715	-4.076	Alpha-N-acetylglucosaminidase	-
2XEE_A	comp28772_c0_seq1	4.13121	3.23261e-22	2.04322	-4.12165	achain structural determinants for improved thermal stability of designed ankyrin repeat proteins with a redesigned c- capping	-
KDR22530	comp33526_c0_seq1	7.83488	4.00038e-42	2.05131	-4.14483	cytochrome p450 4c1	-
KDR08705	comp26359_c0_seq1	5.9333	1.95554e-10	2.06807	-4.19325	acyl- delta desaturase	F:oxidoreductase activity; P:lipid metabolic process
XP_003492276	comp30276_c0_seq1	6.02655	2.38891e-31	2.07013	-4.19925	alanine--glyoxylate aminotransferase 2-like	-
KDR11138	comp30000_c0_seq1	7.88775	6.68493e-45	2.07393	-4.21032	ribonuclease uk114	F:deaminase activity; P:metabolic process
KDR10906	comp38806_c0_seq1	3.81074	2.13553e-33	2.08199	-4.23392	hypothetical protein L798_14428	-
BAJ16356	comp14229_c0_seq1	4.95444	2.29935e-36	2.08958	-4.25623	TIMELESS	-
KDR12147	comp29739_c0_seq1	6.28172	5.73902e-42	2.09069	-4.25952	macrophage migration inhibitory factor-like protein	-
XP_563520	comp26211_c0_seq1	4.00511	8.4918e-29	2.10048	-4.28851	AGAP002629-PA	F:chitin binding; P:chitin metabolic process; C:extracellular region
KDR15979	comp27858_c0_seq1	5.82514	7.49431e-47	2.10179	-4.29241	Putative glycogen	F:glycogen (starch) synthase activity; P:glycogen biosynthetic process
KDR12147	comp29739_c0_seq1	9.91807	3.59523e-45	2.11984	-4.34646	macrophage migration inhibitory factor-like protein	-
KDR23219	comp18352_c0_seq1	4.99696	9.90157e-48	2.12301	-4.35603	vacuolar protein sorting-associated protein 13a	-
EFN83349	comp9982_c0_seq1	8.70462	1.04476e-41	2.12648	-4.3665	hydroxysteroid dehydrogenase-like protein 2	F:sterol binding; F:oxidoreductase activity; P:oxidation-reduction process
EZA56925	comp9741_c0_seq1	5.88706	1.33479e-13	2.13412	-4.38968	md-2-related lipid-recognition protein	-
KDR11928	comp33139_c0_seq1	3.44621	6.66596e-34	2.13865	-4.40349	medium-chain specific acyl- mitochondrial	F:acyl-CoA dehydrogenase activity; F:flavin adenine dinucleotide binding; P:oxidation-reduction process
XP_001607388	comp16853_c0_seq1	4.76325	4.18806e-12	2.14272	-4.41595	PREDICTED: vitellogenin	P:lipid transport; F:lipid transporter activity
XP_008207189	comp14651_c0_seq1	3.43966	6.09779e-29	2.14279	-4.41614	apoptosis-inducing factor 3-like	F:binding
KDR21271	comp17242_c0_seq1	3.45912	5.05803e-29	2.16154	-4.47392	heat shock protein beta-11	-
XP_001949016	comp25160_c0_seq1	3.91569	1.20333e-29	2.16186	-4.47493	meiotic nuclear division protein 1 homolog	-
KDR20082	comp26778_c0_seq1	4.0864	4.54524e-35	2.17253	-4.50814	hypothetical protein L798_05477	-
XP_966714	comp31148_c0_seq1	5.15967	9.17768e-27	2.17508	-4.51609	dehydrogenase reductase sdr family member 11-like	-
XP_006615604	comp29018_c0_seq4	3.11299	1.34796e-21	2.18147	-4.53615	prostaglandin reductase 1-like	-
XP_974322	comp18702_c0_seq1	7.95302	4.93731e-49	2.18667	-4.55253	carbonic anhydrase 1	F:metal ion binding
KDR23729	comp19399_c0_seq1	3.94402	5.39925e-35	2.19349	-4.5741	stromal interaction molecule-like protein	-
XP_003693309	comp18379_c0_seq1	3.81267	1.06219e-39	2.20699	-4.6171	cysteine and histidine-rich protein 1 homolog	-
KFB47076	comp30920_c0_seq1	8.61864	3.28571e-42	2.21182	-4.63259	agap002329-pa-like protein	P:metabolic process; F:transferase activity, transferring acyl groups
AAA64737	comp29717_c0_seq1	7.84684	6.87747e-08	2.23488	-4.70722	apolipophorin-III	-
AEB91979	comp17220_c0_seq1	4.91928	1.467e-26	2.266	-4.80988	glutathione s-transferase sigma 7	F:transferase activity
KDR16000	comp25511_c0_seq1	6.72533	3.89103e-39	2.26648	-4.81146	dehydrogenase reductase sdr family member 11	P:oxidation-reduction process; F:oxidoreductase activity; P:metabolic process
KDR14706	comp28500_c0_seq6	3.01574	1.8921e-38	2.3224	-5.00164	hypothetical protein L798_11479	-
XP_001603755	comp26772_c0_seq1	4.35471	4.58449e-38	2.35474	-5.11503	prostaglandin reductase 1-like	P:oxidation-reduction process; F:oxidoreductase activity; F:zinc ion binding
XP_002423838	comp17679_c0_seq1	4.5347	1.2882e-28	2.38701	-5.23072	conserved hypothetical protein	F:sulfotransferase activity
KDR18038	comp26934_c0_seq1	3.35933	9.37208e-23	2.41082	-5.31776	3 beta-hydroxysteroid dehydrogenase delta 5--	F:oxidoreductase activity
KDR18080	comp9715_c0_seq1	7.68686	8.73656e-51	2.4258	-5.37329	sarcosine partial	F:oxidoreductase activity; P:oxidation-reduction process
P29981	comp23714_c0_seq1	3.52904	7.69979e-26	2.43737	-5.41653	cp4c1_bladi ame: full=cytochrome p450 4c1 ame: full=cypivc1	C:endoplasmic reticulum membrane; F:electron carrier activity; F:iron ion binding; F:heme binding; F:aromatase activity; P:oxidation-reduction process
XP_008193797	comp29355_c0_seq1	7.14956	8.12318e-42	2.43808	-5.41921	PREDICTED: uncharacterized protein LOC103313130	-
KDR15959	comp28864_c0_seq2	3.48306	3.36255e-46	2.44514	-5.44579	glucose dehydrogenase	P:oxidation-reduction process; F:oxidoreductase activity, acting on CH-OH group of donors; F:flavin adenine dinucleotide binding
XP_008193198	comp23130_c0_seq1	3.90511	2.80802e-29	2.44926	-5.46137	PREDICTED: uncharacterized protein LOC103312982	F:transferase activity, transferring phosphorus-containing groups
KDR17044	comp29331_c0_seq1	4.59479	1.10836e-46	2.45355	-5.47763	Regucalcin, partial	P:regulation of catalytic activity; F:calcium ion binding; F:enzyme regulator activity
KDR13959	comp6788_c0_seq1	3.97806	1.87181e-43	2.45491	-5.48277	cytochrome p450 cyp44	F:oxidoreductase activity; F:metal ion binding
AGM32527	comp27628_c0_seq1	4.05	3.11969e-36	2.46456	-5.5196	hemolymph juvenile hormone binding protein	-
XP_001866188	comp9645_c0_seq1	3.83714	8.21475e-23	2.46457	-5.51961	juvenile hormone-inducible protein	F:transferase activity, transferring phosphorus-containing groups
ELU06582	comp29993_c0_seq1	7.84141	4.05929e-46	2.47748	-5.56925	hypothetical protein CAPTEDRAFT_163168	F:oxidoreductase activity; P:single-organism metabolic process
XP_973042	comp29914_c0_seq1	9.35148	2.12029e-49	2.48278	-5.58973	hydroxyacyl-coenzyme a mitochondrial	P:fatty acid metabolic process; F:NAD+ binding; F:3-hydroxyacyl-CoA dehydrogenase activity; P:oxidation-reduction process
EGI64926	comp22169_c0_seq1	4.71054	7.08994e-48	2.48826	-5.611	prostaglandin reductase 1	F:zinc ion binding; F:oxidoreductase activity; P:oxidation-reduction process
XP_008193031	comp34330_c0_seq1	6.04782	1.96079e-63	2.49838	-5.65049	carnitine o-acetyltransferase isoform x1	-
KDR10473	comp8558_c0_seq1	3.77731	3.488e-38	2.5149	-5.71557	glucose dehydrogenase	P:oxidation-reduction process; F:oxidoreductase activity, acting on CH-OH group of donors; F:flavin adenine dinucleotide binding
KDR07564	comp10940_c0_seq1	3.20963	1.03949e-48	2.51998	-5.73576	sugar transporter erd6-like 7	F:transmembrane transporter activity; P:carbohydrate transport; F:substrate-specific transmembrane transporter activity; C:integral component of membrane; C:membrane; P:transmembrane transport; P:transport; F:transporter activity
BAL72155	comp28267_c0_seq2	3.99873	2.27951e-47	2.53219	-5.78449	isoform 1	F:signal transducer activity; P:signal transduction; P:regulation of transcription, DNA-templated
KDR11140	comp48428_c0_seq1	4.15361	2.78445e-52	2.57444	-5.95641	chitobiosyldiphosphodolichol beta-mannosyltransferase	F:transferase activity
AGM32873	comp34086_c0_seq1	5.02852	8.25463e-17	2.58495	-5.99994	adp-sugar pyrophosphatase-like protein	F:hydrolase activity; P:metabolic process
XP_003396553	comp22359_c0_seq1	4.47863	0.0611372	2.59057	-6.02337	zinc carboxypeptidase a 1-like	-
BAL72155	comp28267_c0_seq2	3.79054	6.53229e-48	2.61938	-6.14486	isoform 1	F:signal transducer activity; P:signal transduction; P:regulation of transcription, DNA-templated
KDR07942	comp24303_c0_seq2	5.6615	7.1374e-54	2.66352	-6.33576	retinol dehydrogenase 11	P:oxidation-reduction process; F:oxidoreductase activity; P:metabolic process
KDR20062	comp17696_c0_seq1	4.59723	1.5353e-63	2.66981	-6.36348	C-factor	P:metabolic process
NP_001153824	comp25690_c0_seq1	3.40434	1.09198e-52	2.68189	-6.41696	uncharacterized protein LOC100164409	P:regulation of transcription, DNA-templated; F:sequence-specific DNA binding; C:nucleus; F:DNA binding
AHJ81320	comp25095_c0_seq1	3.1594	1.78146e-40	2.6839	-6.42589	carboxylesterase	F:hydrolase activity; P:metabolic process
ADP65805	comp18978_c0_seq1	5.47593	5.34744e-12	2.71063	-6.54606	hypothetical protein	-
KDR09454	comp9723_c0_seq1	5.88306	1.02114e-43	2.71684	-6.57432	udp-glucuronosyltransferase 2b4	F:transferase activity
AGJ76541	comp23270_c0_seq1	6.69976	1.22258e-35	2.77364	-6.83831	glutathione s-transferase	F:transferase activity; P:metabolic process
KDR21794	comp35431_c0_seq1	4.03596	1.89228e-24	2.87063	-7.31387	24-dehydrocholesterol reductase	F:UDP-N-acetylmuramate dehydrogenase activity; F:flavin adenine dinucleotide binding; P:oxidation-reduction process
CAM84196	comp22699_c0_seq1	7.62962	2.13682e-12	3.0306	-8.17148	hexamerin 1	-
XP_001652106	comp27668_c1_seq1	3.55596	1.43587e-19	3.08972	-8.5133	hypothetical protein AaeL_AAEL006620	F:transferase activity, transferring phosphorus-containing groups
Q9U943	comp30826_c0_seq1	8.94297	1.4982e-13	3.10061	-8.57782	aplp_locmi ame: full=apolipophorins contains: ame: full=apolipophorin-2 ame: full=apolipophorin ii ame: full=apolp-2 contains: ame: full=apolipophorin-1 ame: full=apolipophorin i ame: full=apolp-1 flags: precursor	F:lipid binding; P:lipid transport; F:lipid transporter activity; P:Wnt signaling pathway; C:extracellular region; P:transport
KDR17854	comp30436_c0_seq1	7.95432	9.58243e-13	3.30957	-9.9147	Apolipophorin	P:lipid transport; F:lipid transporter activity
AGM32122	comp30103_c0_seq1	7.26643	1.10084e-23	3.3327	-10.0749	lipocalin cytosolic fatty-acid binding protein	F:lipid binding; P:transport; F:transporter activity
Q9U943	comp30826_c0_seq1	7.44595	1.54122e-11	3.334	-10.084	aplp_locmi ame: full=apolipophorins contains: ame: full=apolipophorin-2 ame: full=apolipophorin ii ame: full=apolp-2 contains: ame: full=apolipophorin-1 ame: full=apolipophorin i ame: full=apolp-1 flags: precursor	F:lipid binding; P:lipid transport; F:lipid transporter activity; P:Wnt signaling pathway; C:extracellular region; P:transport
XP_001628824	comp9885_c0_seq1	6.67455	3.93104e-68	3.37034	-10.3413	predicted protein	F:2-aminoethylphosphonate-pyruvate transaminase activity; P:metabolic process; F:catalytic activity; F:pyridoxal phosphate binding; P:organic phosphonate catabolic process
KDR19625	comp14879_c0_seq1	4.49477	7.2976e-73	3.40806	-10.6152	trans-2-enoyl- mitochondrial	P:oxidation-reduction process; F:oxidoreductase activity; F:zinc ion binding
XP_001628824	comp9885_c0_seq1	3.89999	3.55474e-55	3.42167	-10.7158	predicted protein	F:2-aminoethylphosphonate-pyruvate transaminase activity; P:metabolic process; F:catalytic activity; F:pyridoxal phosphate binding; P:organic phosphonate catabolic process
KDR08943	comp17525_c0_seq1	3.51466	5.87741e-62	3.49517	-11.2759	hypothetical protein L798_00871	F:catalytic activity
XP_003400480	comp37856_c0_seq1	3.84585	4.29838e-62	3.73748	-13.3381	PREDICTED: hypothetical protein LOC100650128	-
ELU05417	comp11639_c0_seq1	4.96529	5.91306e-13	3.83747	-14.2953	hypothetical protein CAPTEDRAFT_177589	C:cytoplasm; F:zinc ion binding; F:S-adenosylmethionine-homocysteine S-methyltransferase activity; F:betaine-homocysteine S-methyltransferase activity; P:methionine biosynthetic process; P:methylation
KDR24056	comp19024_c0_seq1	5.70484	1.45718e-89	3.98409	-15.8246	androgen-induced protein 1	C:integral component of membrane
ABN05621	comp29880_c0_seq1	5.74009	1.95284e-42	4.10254	-17.1785	female neotenic-specific protein 3	P:lipid transport; F:lipid transporter activity
AAP94045	comp28026_c0_seq1	5.89075	0.0049444	4.10985	-17.2658	membrane alanyl aminopeptidase	P:proteolysis; F:metallopeptidase activity; F:hydrolase activity; F:aminopeptidase activity; F:zinc ion binding
BAA88076	comp22195_c0_seq1	9.19863	1.19213e-50	4.19926	-18.3697	vitellogenin-2	P:lipid transport; F:lipid transporter activity
XP_003389930	comp26478_c1_seq1	4.21133	3.2853e-58	4.35575	-20.4744	serine threonine-protein phosphatase 6 regulatory ankyrin repeat subunit b-like	-
BAJ33507	comp27882_c0_seq1	6.73918	1.02911e-53	4.45146	-21.8788	vitellogenin	P:lipid transport; F:lipid transporter activity
XP_008486485	comp10086_c0_seq1	5.72995	3.14287e-54	4.47503	-22.2392	PREDICTED: vitellogenin-like	-
ABA40150	comp30236_c0_seq1	5.68561	5.47625e-11	4.77472	-27.3737	variable lymphocyte receptor diversity region	-
AAB72001	comp9807_c0_seq1	8.14309	5.26913e-55	4.84667	-28.7734	vitellogenin	P:lipid transport; F:lipid transporter activity
BAG12118	comp18639_c0_seq1	9.65137	1.16999e-42	4.86099	-29.0606	vitellogenin	P:lipid transport; F:lipid transporter activity
XP_005825670	comp30030_c0_seq1	6.33772	7.48709e-11	5.02735	-32.6124	hypothetical protein GUITHDRAFT_76958, partial	-
BAA22791	comp25547_c0_seq3	6.51061	9.25305e-48	5.16048	-35.7651	vitellogenin	P:lipid transport; F:lipid transporter activity
BAG12118	comp18639_c0_seq1	4.56998	2.81817e-33	5.19216	-36.5592	vitellogenin	P:lipid transport; F:lipid transporter activity
BAA22791	comp25547_c0_seq3	6.61369	1.66602e-47	5.31574	-39.8288	vitellogenin	P:lipid transport; F:lipid transporter activity
NA	comp25547_c0_seq1	5.38142	1.15953e-49	5.21898	-37.2451	No BLAST ID
NA	comp30042_c0_seq1	3.92002	2.12548e-17	4.3796	-20.8157	No BLAST ID
NA	comp27882_c0_seq2	4.2463	7.69742e-44	4.28405	-19.4817	No BLAST ID
NA	comp30032_c0_seq1	3.95086	4.49622e-33	4.24303	-18.9357	No BLAST ID
NA	comp29777_c0_seq2	4.32258	9.12036e-37	4.17409	-18.052	No BLAST ID
NA	comp29777_c0_seq1	4.7216	2.09016e-33	4.10467	-17.2039	No BLAST ID
NA	comp18667_c0_seq1	6.47269	4.25479e-26	3.93777	-15.3245	No BLAST ID
NA	comp29777_c0_seq3	4.33883	2.44203e-35	3.87235	-14.6451	No BLAST ID
NA	comp10194_c0_seq1	5.04968	5.78928e-15	3.7172	-13.1519	No BLAST ID
NA	comp7546_c0_seq1	2.76223	1.76054e-59	3.44132	-10.8627	No BLAST ID
NA	comp20812_c0_seq1	3.21125	1.79677e-68	3.40611	-10.6009	No BLAST ID
NA	comp32490_c0_seq1	5.23919	8.96246e-59	3.32067	-9.9913	No BLAST ID
NA	comp22451_c0_seq1	3.04854	8.09581e-58	3.05455	-8.30831	No BLAST ID
NA	comp26257_c0_seq1	3.58068	2.16162e-55	3.03721	-8.209	No BLAST ID
NA	comp9579_c0_seq1	4.80002	5.3935e-45	2.88626	-7.3935	No BLAST ID
NA	comp18318_c0_seq1	5.25375	4.55715e-17	2.6918	-6.46117	No BLAST ID
NA	comp25694_c0_seq1	5.25433	4.06362e-11	2.66494	-6.34202	No BLAST ID
NA	comp91712_c0_seq1	3.19374	3.73432e-37	2.53872	-5.81074	No BLAST ID
NA	comp28246_c0_seq1	5.8532	1.3634e-61	2.53472	-5.79465	No BLAST ID
NA	comp29176_c0_seq1	3.33984	7.4125e-36	2.50098	-5.6607	No BLAST ID
NA	comp25694_c0_seq2	5.34748	2.01201e-09	2.48815	-5.61059	No BLAST ID
NA	comp22122_c0_seq1	5.04736	1.86665e-10	2.33432	-5.04314	No BLAST ID
NA	comp29261_c0_seq1	6.60459	1.84163e-28	2.32198	-5.00018	No BLAST ID
NA	comp40319_c0_seq1	3.10183	5.40568e-20	2.24986	-4.75636	No BLAST ID
NA	comp30205_c0_seq1	6.07492	9.09812e-45	2.22008	-4.65919	No BLAST ID
NA	comp10464_c0_seq1	3.72345	7.50495e-35	2.19329	-4.57348	No BLAST ID
NA	comp29706_c0_seq1	7.92129	1.96319e-49	2.18119	-4.53528	No BLAST ID
NA	comp24608_c0_seq1	5.79185	4.39332e-23	2.1466	-4.42783	No BLAST ID
NA	comp8966_c0_seq1	3.2751	4.58934e-32	2.08135	-4.23204	No BLAST ID
NA	comp22289_c0_seq1	4.21321	0.0238109	2.07094	-4.2016	No BLAST ID
NA	comp29577_c0_seq1	3.98137	1.19686e-29	2.06151	-4.17424	No BLAST ID
NA	comp22192_c0_seq1	3.2947	4.33878e-31	2.05403	-4.15265	No BLAST ID
NA	comp49511_c0_seq1	3.42662	1.87219e-27	2.05166	-4.14583	No BLAST ID
NA	comp7661_c0_seq1	4.41586	4.49675e-28	2.03921	-4.11021	No BLAST ID
NA	comp28316_c0_seq1	3.50867	3.74155e-33	2.03396	-4.09526	No BLAST ID
NA	comp22815_c0_seq1	4.72826	3.14879e-30	2.00115	-4.00319	No BLAST ID
NA	comp29376_c0_seq1	3.10955	5.72432e-28	1.99924	-3.9979	No BLAST ID
NA	comp27360_c0_seq1	4.08409	4.58382e-31	1.93007	-3.81074	No BLAST ID
NA	comp29310_c0_seq1	6.32749	6.11665e-34	1.92978	-3.80996	No BLAST ID
NA	comp29732_c0_seq1	6.23048	2.37485e-23	1.91127	-3.76141	No BLAST ID
NA	comp22470_c2_seq1	4.94906	7.78947e-22	1.90283	-3.73945	No BLAST ID
NA	comp21581_c0_seq1	3.53691	6.28292e-22	1.8875	-3.69994	No BLAST ID
NA	comp22535_c0_seq1	3.17703	2.9693e-22	1.87084	-3.65746	No BLAST ID
NA	comp11466_c0_seq1	3.30588	2.10249e-30	1.86164	-3.63421	No BLAST ID
NA	comp55675_c0_seq1	4.00216	3.61216e-29	1.85866	-3.62671	No BLAST ID
NA	comp27858_c0_seq2	3.36404	2.60569e-28	1.85639	-3.62101	No BLAST ID
NA	comp9476_c0_seq1	3.61883	1.48445e-26	1.84078	-3.58203	No BLAST ID
NA	comp6742_c0_seq1	4.69164	2.44139e-19	1.83383	-3.56482	No BLAST ID
NA	comp33648_c0_seq1	3.42438	2.32374e-14	1.8152	-3.51908	No BLAST ID
NA	comp9705_c0_seq1	3.80775	9.84912e-24	1.78418	-3.44423	No BLAST ID
NA	comp34677_c0_seq1	3.58187	1.37102e-25	1.75559	-3.37664	No BLAST ID
NA	comp26449_c0_seq1	4.42952	1.86139e-24	1.72848	-3.31379	No BLAST ID
NA	comp17231_c0_seq1	5.50466	2.1143e-29	1.72096	-3.29655	No BLAST ID
NA	comp26567_c0_seq2	3.13006	7.81796e-19	1.70839	-3.26796	No BLAST ID
NA	comp18959_c0_seq1	4.33598	1.12322e-10	1.70421	-3.25851	No BLAST ID
NA	comp29286_c1_seq2	3.28895	2.97514e-23	1.70271	-3.25513	No BLAST ID
NA	comp21280_c0_seq1	3.51617	1.22408e-19	1.70253	-3.25471	No BLAST ID
NA	comp29280_c0_seq1	6.43902	3.05923e-26	1.6959	-3.23978	No BLAST ID
NA	comp29491_c0_seq1	3.42818	4.3964e-21	1.69377	-3.235	No BLAST ID
NA	comp28501_c0_seq1	4.01257	9.61023e-24	1.67962	-3.20343	No BLAST ID
NA	comp28903_c0_seq1	4.95249	5.54021e-18	1.66585	-3.17301	No BLAST ID
NA	comp28041_c0_seq1	3.27093	6.2801e-20	1.655	-3.14923	No BLAST ID
NA	comp28660_c0_seq1	4.87446	2.03454e-23	1.6488	-3.13572	No BLAST ID
NA	comp27526_c0_seq1	4.06973	1.45995e-21	1.64284	-3.1228	No BLAST ID
NA	comp29650_c0_seq1	4.78781	1.91432e-09	1.61919	-3.07202	No BLAST ID
NA	comp17493_c0_seq1	4.32539	6.78943e-13	1.61701	-3.06739	No BLAST ID
NA	comp23308_c0_seq1	4.15686	1.40201e-15	1.61429	-3.0616	No BLAST ID
NA	comp28584_c0_seq2	3.47444	6.474e-25	1.59563	-3.02225	No BLAST ID
NA	comp9733_c0_seq1	4.3614	8.05947e-05	1.57936	-2.98838	No BLAST ID
NA	comp21663_c0_seq1	4.38309	1.58883e-13	1.56807	-2.96508	No BLAST ID
NA	comp29273_c0_seq1	3.15209	9.5791e-15	1.56378	-2.95627	No BLAST ID
NA	comp22891_c0_seq1	3.90119	4.93961e-21	1.56182	-2.95227	No BLAST ID
NA	comp17721_c0_seq1	5.32825	3.57537e-18	1.56059	-2.94975	No BLAST ID
NA	comp27219_c0_seq2	7.39461	4.21218e-14	1.55046	-2.9291	No BLAST ID
NA	comp27344_c0_seq1	5.36701	1.92927e-22	1.54825	-2.92462	No BLAST ID
NA	comp13495_c0_seq1	4.54657	6.22375e-24	1.51303	-2.85408	No BLAST ID
NA	comp27308_c0_seq1	4.57112	6.7843e-21	1.50063	-2.82966	No BLAST ID
NA	comp25088_c0_seq1	4.25212	3.27555e-16	1.49539	-2.8194	No BLAST ID
NA	comp75033_c0_seq1	3.49629	2.73716e-19	1.48684	-2.80275	No BLAST ID
NA	comp26861_c0_seq1	3.70939	4.49778e-14	1.47635	-2.78245	No BLAST ID
NA	comp9830_c0_seq1	3.98776	2.55766e-08	1.47552	-2.78083	No BLAST ID
NA	comp28715_c1_seq1	4.10611	1.94343e-16	1.46927	-2.76882	No BLAST ID
NA	comp24118_c0_seq1	3.22668	9.73203e-16	1.46448	-2.75963	No BLAST ID
NA	comp35501_c0_seq1	4.19768	1.95518e-05	1.46142	-2.75379	No BLAST ID
NA	comp17635_c0_seq1	5.94582	5.96788e-19	1.45084	-2.73368	No BLAST ID
NA	comp66066_c0_seq1	4.04755	2.94779e-16	1.44442	-2.72153	No BLAST ID
NA	comp6708_c0_seq1	3.45438	5.58526e-22	1.44336	-2.71953	No BLAST ID
NA	comp29433_c0_seq1	5.25466	8.03064e-16	1.44114	-2.71536	No BLAST ID
NA	comp17349_c0_seq1	7.21841	2.03918e-11	1.43971	-2.71267	No BLAST ID
NA	comp24962_c0_seq1	6.09223	8.83892e-22	1.43879	-2.71094	No BLAST ID
NA	comp18705_c0_seq1	5.02947	3.31061e-19	1.42528	-2.68567	No BLAST ID
NA	comp38989_c0_seq1	3.08607	3.44044e-18	1.42476	-2.6847	No BLAST ID
NA	comp69947_c0_seq1	3.62717	6.02924e-17	1.42236	-2.68024	No BLAST ID
NA	comp9708_c0_seq1	5.37112	7.25336e-20	1.41171	-2.66053	No BLAST ID
NA	comp10729_c0_seq1	3.41567	4.81509e-13	1.41124	-2.65966	No BLAST ID
NA	comp10321_c0_seq1	3.32698	5.45415e-15	1.38687	-2.6151	No BLAST ID
NA	comp29307_c0_seq1	4.8038	2.81658e-11	1.38422	-2.61031	No BLAST ID
NA	comp9830_c0_seq2	4.34945	5.05785e-08	1.38108	-2.60463	No BLAST ID
NA	comp29433_c0_seq2	5.27754	2.57134e-14	1.36684	-2.57905	No BLAST ID
NA	comp103402_c0_seq1	3.87477	7.23096e-15	1.35589	-2.55956	No BLAST ID
NA	comp18829_c0_seq2	4.56506	5.70797e-11	1.35279	-2.55405	No BLAST ID
NA	comp142834_c0_seq1	3.71822	2.58923e-12	1.35167	-2.55208	No BLAST ID
NA	comp18070_c0_seq1	3.52839	2.3164e-18	1.34538	-2.54098	No BLAST ID
NA	comp27621_c0_seq1	4.00134	2.03572e-13	1.34437	-2.53919	No BLAST ID
NA	comp27759_c0_seq1	3.79	1.05398e-07	1.33707	-2.52638	No BLAST ID
NA	comp25633_c0_seq1	4.16543	1.42742e-15	1.33337	-2.5199	No BLAST ID
NA	comp7188_c0_seq1	3.41371	1.48441e-09	1.33082	-2.51545	No BLAST ID
NA	comp13747_c0_seq1	3.59788	8.21483e-18	1.32996	-2.51396	No BLAST ID
NA	comp28715_c1_seq2	3.36896	1.4971e-15	1.32925	-2.51272	No BLAST ID
NA	comp18357_c0_seq1	3.95694	2.58957e-16	1.30533	-2.47141	No BLAST ID
NA	comp33064_c0_seq1	3.61691	5.23294e-16	1.29668	-2.45663	No BLAST ID
NA	comp19732_c0_seq1	4.11848	2.44025e-14	1.28553	-2.43771	No BLAST ID
NA	comp37204_c0_seq1	4.47379	3.80393e-09	1.28098	-2.43004	No BLAST ID
NA	comp26107_c0_seq1	4.37308	2.56933e-17	1.2809	-2.42991	No BLAST ID
NA	comp63825_c0_seq1	4.09701	2.0352e-13	1.26599	-2.40492	No BLAST ID
NA	comp28373_c0_seq3	3.40544	1.10422e-12	1.2565	-2.38915	No BLAST ID
NA	comp28604_c0_seq1	4.4326	2.61866e-14	1.24597	-2.37178	No BLAST ID
NA	comp27764_c0_seq1	5.45342	1.92352e-17	1.24386	-2.36831	No BLAST ID
NA	comp27174_c0_seq1	4.90716	2.56519e-18	1.24239	-2.3659	No BLAST ID
NA	comp18659_c0_seq1	4.41755	3.62975e-15	1.23649	-2.35625	No BLAST ID
NA	comp39784_c0_seq1	5.35879	5.58184e-17	1.23647	-2.35621	No BLAST ID
NA	comp29477_c0_seq1	5.22235	9.85523e-11	1.23472	-2.35335	No BLAST ID
NA	comp22865_c0_seq1	4.50392	1.07928e-11	1.23158	-2.34824	No BLAST ID
NA	comp29577_c0_seq6	5.04643	3.98551e-15	1.23061	-2.34667	No BLAST ID
NA	comp25488_c0_seq1	8.80405	4.76538e-18	1.23059	-2.34662	No BLAST ID
NA	comp29477_c0_seq2	5.2295	8.78584e-12	1.22999	-2.34565	No BLAST ID
NA	comp10069_c0_seq1	7.08113	1.90087e-16	1.22633	-2.33972	No BLAST ID
NA	comp28825_c0_seq2	5.02907	3.47324e-12	1.21991	-2.32932	No BLAST ID
NA	comp29642_c0_seq5	3.56215	1.61672e-12	1.21941	-2.32852	No BLAST ID
NA	comp22865_c0_seq2	4.26413	2.17607e-10	1.21841	-2.3269	No BLAST ID
NA	comp26737_c0_seq1	3.71643	3.20344e-14	1.21752	-2.32547	No BLAST ID
NA	comp20012_c0_seq1	3.73434	2.84967e-15	1.2163	-2.3235	No BLAST ID
NA	comp26407_c0_seq1	7.5031	2.58357e-11	1.21581	-2.32271	No BLAST ID
NA	comp11498_c0_seq1	5.17395	2.72085e-10	1.21287	-2.31798	No BLAST ID
NA	comp9954_c0_seq1	5.12433	1.57758e-07	1.21002	-2.31341	No BLAST ID
NA	comp25706_c0_seq1	4.57838	1.38395e-15	1.20802	-2.3102	No BLAST ID
NA	comp28891_c0_seq1	3.31771	7.45993e-14	1.20568	-2.30645	No BLAST ID
NA	comp18570_c0_seq1	3.75201	1.24158e-12	1.20548	-2.30614	No BLAST ID
NA	comp29642_c0_seq4	3.92449	8.38673e-15	1.20011	-2.29756	No BLAST ID
NA	comp27960_c0_seq1	3.7061	1.34031e-11	1.19908	-2.29593	No BLAST ID
NA	comp34194_c0_seq1	4.58813	3.9726e-16	1.19484	-2.2892	No BLAST ID
NA	comp29642_c0_seq6	3.67788	9.08585e-13	1.1921	-2.28484	No BLAST ID
NA	comp25436_c0_seq1	6.89355	4.71077e-12	1.19177	-2.28432	No BLAST ID
NA	comp18050_c0_seq1	3.42192	1.22939e-09	1.18496	-2.27358	No BLAST ID
NA	comp24626_c0_seq1	4.47226	4.88209e-12	1.1835	-2.27127	No BLAST ID
NA	comp65740_c0_seq1	3.98737	2.45741e-13	1.18092	-2.26721	No BLAST ID
NA	comp18326_c0_seq1	5.29322	5.47222e-16	1.17859	-2.26356	No BLAST ID
NA	comp25820_c0_seq1	5.94296	1.51876e-17	1.17152	-2.25248	No BLAST ID
NA	comp39150_c0_seq1	4.12077	8.42662e-11	1.16702	-2.24547	No BLAST ID
NA	comp40998_c0_seq1	3.43486	2.02151e-13	1.1646	-2.24171	No BLAST ID
NA	comp10714_c0_seq1	3.28466	7.70733e-14	1.16242	-2.23833	No BLAST ID
NA	comp27334_c0_seq1	4.84919	8.07359e-14	1.15796	-2.23141	No BLAST ID
NA	comp28097_c0_seq1	6.1769	2.41458e-15	1.14471	-2.21101	No BLAST ID
NA	comp17941_c0_seq1	6.47251	5.56693e-16	1.14469	-2.21098	No BLAST ID
NA	comp47827_c0_seq1	4.20812	1.41655e-12	1.1422	-2.20717	No BLAST ID
NA	comp43425_c0_seq1	4.33155	4.03244e-13	1.14145	-2.20602	No BLAST ID
NA	comp29612_c0_seq2	8.91687	2.61437e-11	1.13469	-2.19572	No BLAST ID
NA	comp31958_c0_seq1	4.34002	1.61154e-13	1.13347	-2.19386	No BLAST ID
NA	comp22254_c0_seq2	3.78106	7.24088e-11	1.1332	-2.19344	No BLAST ID
NA	comp30685_c0_seq1	6.49529	6.92046e-07	1.12994	-2.1885	No BLAST ID
NA	comp19722_c0_seq1	3.42518	9.13518e-08	1.12873	-2.18666	No BLAST ID
NA	comp23384_c0_seq1	3.69172	3.15273e-07	1.12409	-2.17963	No BLAST ID
NA	comp18817_c0_seq1	6.00945	3.24974e-10	1.12063	-2.17442	No BLAST ID
NA	comp14571_c0_seq1	3.8834	4.79894e-11	1.1152	-2.16625	No BLAST ID
NA	comp29621_c0_seq4	5.43309	2.30351e-13	1.11478	-2.16561	No BLAST ID
NA	comp29612_c0_seq1	8.86845	2.72363e-11	1.11285	-2.16273	No BLAST ID
NA	comp27847_c0_seq1	4.12717	2.23822e-09	1.11195	-2.16138	No BLAST ID
NA	comp30728_c0_seq1	3.94091	3.70959e-12	1.10484	-2.15075	No BLAST ID
NA	comp29493_c0_seq3	3.63551	2.60894e-07	1.10414	-2.14971	No BLAST ID
NA	comp15116_c0_seq1	4.86813	3.39481e-07	1.10359	-2.14889	No BLAST ID
NA	comp33016_c0_seq1	4.89972	5.20674e-08	1.10237	-2.14707	No BLAST ID
NA	comp28373_c0_seq2	3.32568	1.28833e-11	1.08643	-2.12349	No BLAST ID
NA	comp11528_c0_seq1	3.49176	3.19139e-12	1.07882	-2.11231	No BLAST ID
NA	comp23173_c0_seq1	7.01686	2.08306e-13	1.07627	-2.10858	No BLAST ID
NA	comp25566_c0_seq1	3.57723	1.57868e-12	1.07592	-2.10807	No BLAST ID
NA	comp13898_c0_seq1	4.09803	6.3084e-11	1.07368	-2.1048	No BLAST ID
NA	comp25866_c0_seq3	3.41482	0.00320278	1.07363	-2.10472	No BLAST ID
NA	comp28825_c0_seq1	4.94679	1.06266e-09	1.06979	-2.09913	No BLAST ID
NA	comp10003_c0_seq1	3.8187	1.83133e-10	1.06861	-2.09741	No BLAST ID
NA	comp20436_c0_seq1	3.99448	9.42605e-07	1.06715	-2.09529	No BLAST ID
NA	comp22814_c0_seq1	4.97508	3.32423e-09	1.06384	-2.09049	No BLAST ID
NA	comp26578_c0_seq1	5.16081	1.19451e-10	1.06131	-2.08682	No BLAST ID
NA	comp32012_c0_seq1	5.574	1.43287e-12	1.05107	-2.07207	No BLAST ID
NA	comp29257_c0_seq3	4.99468	3.38869e-12	1.05084	-2.07173	No BLAST ID
NA	comp25621_c0_seq1	5.06348	1.70089e-14	1.04434	-2.06242	No BLAST ID
NA	comp27567_c0_seq1	3.91631	1.7118e-07	1.03896	-2.05475	No BLAST ID
NA	comp28892_c0_seq1	3.38174	6.15359e-08	1.0316	-2.04429	No BLAST ID
NA	comp26905_c0_seq1	4.45933	1.61784e-05	1.02391	-2.03342	No BLAST ID
NA	comp27737_c0_seq2	5.31111	7.11654e-13	1.0225	-2.03144	No BLAST ID
NA	comp81622_c0_seq1	3.3463	1.67937e-11	1.0224	-2.0313	No BLAST ID
NA	comp27970_c0_seq1	6.18799	5.97142e-13	1.02016	-2.02814	No BLAST ID
NA	comp34013_c0_seq1	3.46082	6.2127e-10	1.01545	-2.02154	No BLAST ID
NA	comp40203_c0_seq1	4.3209	2.04493e-10	1.01534	-2.02138	No BLAST ID
NA	comp24026_c0_seq1	3.50118	1.49287e-11	1.01444	-2.02011	No BLAST ID
NA	comp7210_c0_seq1	3.68351	1.50062e-08	1.0139	-2.01936	No BLAST ID
NA	comp29353_c1_seq1	4.22043	4.53988e-09	1.01075	-2.01496	No BLAST ID
NA	comp28854_c0_seq2	5.99592	1.28709e-07	1.01007	-2.01401	No BLAST ID
NA	comp20623_c0_seq1	3.46171	5.95271e-11	1.00891	-2.01239	No BLAST ID
NA	comp7347_c0_seq1	3.69534	8.31076e-10	1.00713	-2.00991	No BLAST ID
NA	comp18773_c0_seq1	4.77239	7.55892e-13	1.00617	-2.00857	No BLAST ID
NA	comp29424_c1_seq6	3.79054	1.71238e-07	1.0017	-2.00236	No BLAST ID
NA	comp9699_c0_seq1	6.00936	9.74882e-10	1.00076	-2.00105	No BLAST ID
NA	comp27737_c0_seq1	5.40451	2.87401e-12	1.00033	-2.00046	No BLAST ID

## Sheet: MT - Upregulated genes
GenBank accession #	Contig	logCPM	P value	logFC	FC	Contig description	GO ID
KDR19584	comp16265_c0_seq1	3.04099	6.78e-53	-5.08024	33.8302	hypothetical protein L798_06382	F:ionotropic glutamate receptor activity; C:membrane; P:ionotropic glutamate receptor signaling pathway
XP_003706297	comp117827_c0_seq1	2.89101	1.37e-60	-4.41334	21.3082	protein toll-like	#N/A
XP_008193401	comp7504_c0_seq1	5.52678	1.72e-64	-3.93405	15.285	leucine-rich repeat-containing protein ddb_g0290503 isoform x3	#N/A
XP_001648727	comp29459_c1_seq1	4.78059	3.68e-58	-3.87191	14.6407	cytochrome p450	F:metal ion binding; P:oxidation-reduction process; F:oxidoreductase activity, acting on paired donors, with incorporation or reduction of molecular oxygen; F:heme binding; F:oxidoreductase activity; F:electron carrier activity; F:iron ion binding; F:monooxygenase activity
XP_002034473	comp11304_c0_seq1	3.33546	1.12e-54	-3.58867	12.0309	GM21900	#N/A
XP_008553167	comp29481_c0_seq1	4.03192	1.19e-46	-3.47142	11.0918	PREDICTED: uncharacterized protein LOC103575240	#N/A
XP_008553167	comp29481_c0_seq1	3.89741	3.25e-31	-3.3536	10.222	PREDICTED: uncharacterized protein LOC103575240	#N/A
EFA13462	comp24977_c0_seq1	4.24332	2.36e-30	-3.11954	8.69112	hypothetical protein TcasGA2_TC005062	F:RNA binding; P:RNA-dependent DNA replication; F:RNA-directed DNA polymerase activity
XP_002422963	comp22277_c0_seq1	3.05135	1.9e-33	-3.05604	8.31685	reverse transcriptase, putative	F:RNA binding; P:RNA-dependent DNA replication; F:RNA-directed DNA polymerase activity
KER32509	comp19974_c0_seq1	2.82671	1.36e-34	-3.04698	8.26481	hypothetical protein T265_01387	#N/A
BAI47546	comp32094_c0_seq1	6.73994	2.52e-63	-2.91721	7.55382	period clock protein	#N/A
BAG48878	comp23304_c0_seq1	5.87383	2.31e-52	-2.89466	7.43667	period	#N/A
AAT72921	comp32898_c0_seq1	3.46689	2.16e-38	-2.83156	7.11841	gastric caeca sugar transporter	#N/A
BAG48878	comp23304_c0_seq1	5.81371	2.02e-40	-2.82882	7.10494	period	#N/A
EFA06551	comp28680_c0_seq5	3.21291	1.51e-22	-2.7838	6.88663	hypothetical protein TcasGA2_TC009460	#N/A
XP_003382147	comp16016_c0_seq1	3.56925	2.41e-31	-2.70632	6.52656	hypothetical protein Tsp_08996	#N/A
XP_004929732	comp17970_c0_seq1	6.72684	7.99e-37	-2.69484	6.47482	PREDICTED: uncharacterized protein LOC101735702	#N/A
EFA12306	comp15984_c0_seq1	3.03637	2.63e-32	-2.65998	6.32024	hypothetical protein TcasGA2_TC016101	F:RNA binding; P:RNA-dependent DNA replication; F:RNA-directed DNA polymerase activity
XP_008200098	comp25670_c0_seq1	5.11651	2.56e-13	-2.6248	6.16797	probable cytochrome p450 partial	#N/A
KDR11216	comp10136_c0_seq1	8.08079	1.27e-37	-2.60574	6.08704	enhancer of mrna-decapping protein 3	#N/A
KDQ77054	comp28181_c0_seq1	4.66688	9.14e-11	-2.60222	6.07222	cytochrome p450 partial	F:metal ion binding; P:oxidation-reduction process; F:oxidoreductase activity, acting on paired donors, with incorporation or reduction of molecular oxygen; F:heme binding; F:oxidoreductase activity; F:iron ion binding; F:monooxygenase activity
XP_008189718	comp27689_c0_seq1	2.94506	1.1e-31	-2.56441	5.91515	PREDICTED: uncharacterized protein LOC100570869	F:nucleic acid binding
EFA06551	comp28680_c0_seq5	3.3358	4.65e-18	-2.53195	5.78353	hypothetical protein TcasGA2_TC009460	#N/A
ETN16137	comp11456_c0_seq1	2.88403	1.41e-25	-2.52793	5.76744	hypothetical protein PPTG_06350	#N/A
KDR16296	comp23565_c0_seq1	3.81628	1.37e-32	-2.48161	5.58522	atp-binding cassette sub-family a member 5	F:ATP binding; C:integral component of membrane; P:transport; F:transporter activity
KDR18112	comp22620_c0_seq1	4.98779	5.69e-42	-2.46147	5.50778	dual specificity protein phosphatase cdc14a	F:protein tyrosine phosphatase activity; F:protein tyrosine/serine/threonine phosphatase activity; P:peptidyl-tyrosine dephosphorylation
XP_003396211	comp26965_c0_seq1	3.23189	1.58e-30	-2.45587	5.48645	low quality protein: regulator of telomere elongation helicase 1 homolog	#N/A
XP_008203613	comp26005_c0_seq1	3.58991	1.03e-27	-2.45391	5.479	PREDICTED: uncharacterized protein LOC103315603	#N/A
KDR17862	comp25019_c0_seq1	4.49543	4.16e-38	-2.45331	5.47671	trna-dihydrouridine synthase 4-like	F:catalytic activity; P:tRNA processing
CDW61290	comp29781_c0_seq1	10.4693	0.00288779	-2.44472	5.44419	hypothetical protein TTRE_0000973901	#N/A
KDR24195	comp28970_c0_seq1	6.14798	2.77e-49	-2.3541	5.11276	multidrug resistance-associated protein partial	F:ATPase activity, coupled to transmembrane movement of substances; F:transporter activity; C:integral component of membrane; P:transport; F:nucleotide binding; F:ATP binding; F:ATPase activity; P:transmembrane transport; P:metabolic process
CDK37791	comp15143_c0_seq1	3.11083	4.82e-25	-2.3529	5.10848	metabotropic gaba-b receptor subtype 1	C:integral component of membrane; F:G-protein coupled GABA receptor activity; P:G-protein coupled receptor signaling pathway
KDR20118	comp23137_c0_seq5	3.78139	4.57e-26	-2.34868	5.09358	brca1-associated protein	F:metal ion binding; F:nucleotide binding; F:zinc ion binding
ESN97976	comp77965_c1_seq1	3.39795	6.49e-30	-2.34828	5.09216	hypothetical protein HELRODRAFT_177647	#N/A
KDR23288	comp18143_c0_seq1	6.04199	5.07e-30	-2.34597	5.08404	hypothetical protein L798_15595	#N/A
KDR16687	comp23332_c0_seq1	3.46375	1.09e-26	-2.33217	5.03561	dna replication complex gins protein psf3	P:DNA replication; C:nucleus
KDR08002	comp45000_c0_seq1	3.70493	1.88e-32	-2.32712	5.01801	protein spire	F:actin binding; P:vesicle-mediated transport; P:actin nucleation
XP_008485738	comp22256_c0_seq1	3.77895	2.72e-30	-2.32533	5.01181	piggybac transposable element-derived protein 4- partial	#N/A
KDR23083	comp8973_c0_seq1	2.77846	1.88e-22	-2.29886	4.92068	hypothetical protein L798_14213	F:metal ion binding; F:nucleic acid binding
KDR22826	comp17235_c0_seq1	2.81842	6.19e-25	-2.29588	4.91054	smaug-like protein 2	#N/A
KDR10839	comp25734_c0_seq1	3.03819	3.37e-08	-2.28394	4.87005	hypothetical protein L798_14821	#N/A
KDR09211	comp61616_c0_seq1	4.13365	1.48e-33	-2.2646	4.80522	Atherin	F:binding
KDR20744	comp28932_c0_seq1	4.68019	2.06e-19	-2.24662	4.7457	udp-glucuronosyltransferase 2b1	F:transferase activity
XP_309478	comp27379_c0_seq1	4.56911	6.81e-27	-2.23459	4.70627	AGAP011172-PA	P:metabolic process; F:catalytic activity; F:pyridoxal phosphate binding
AFV31610	comp7163_c0_seq1	3.22342	5.11e-24	-2.22504	4.67523	oskar	#N/A
KDR08002	comp45000_c0_seq1	3.75214	4.16e-27	-2.21503	4.64292	protein spire	P:actin nucleation; P:vesicle-mediated transport; F:actin binding
EFA01037	comp28813_c0_seq1	4.81634	1.5e-32	-2.21466	4.64173	hypothetical protein TcasGA2_TC003953	F:metal ion binding; F:nucleic acid binding; P:DNA integration; P:DNA recombination; F:DNA binding
AGA01579	comp17494_c0_seq1	4.4807	1.07e-23	-2.20641	4.61526	cryptochrome 2	F:DNA photolyase activity; P:DNA repair
AGA01579	comp17494_c0_seq1	5.46636	6.72e-35	-2.19968	4.59376	cryptochrome 2	F:DNA photolyase activity; P:DNA repair
KDR22826	comp17235_c0_seq1	3.3297	3.79e-19	-2.17793	4.52502	smaug-like protein 2	#N/A
XP_003698912	comp29770_c0_seq1	10.8921	0.00354385	-2.17157	4.50515	PREDICTED: uncharacterized protein LOC100865248	#N/A
KDR22826	comp17235_c0_seq1	3.03975	2.48e-17	-2.16299	4.47843	smaug-like protein 2	#N/A
KDR20337	comp26618_c0_seq1	6.17239	1.22e-34	-2.15336	4.44863	alkaline ceramidase	C:integral component of membrane; F:hydrolase activity, acting on carbon-nitrogen (but not peptide) bonds, in linear amides; P:ceramide metabolic process
XP_001123016	comp43101_c0_seq1	4.54073	6.08e-28	-2.12551	4.36359	multidrug resistance-associated protein 1-like	C:integral component of membrane; F:ATP binding; F:ATPase activity, coupled to transmembrane movement of substances; P:metabolic process; P:transmembrane transport
KDR02267	comp27291_c0_seq4	4.64542	4.37e-34	-2.12191	4.35269	g kinase-anchoring protein 1	P:cellular process
XP_004915414	comp29669_c0_seq1	3.89251	2.5e-08	-2.12106	4.35013	PREDICTED: uncharacterized protein LOC101733068	#N/A
KDR22623	comp27029_c0_seq1	3.71978	8e-12	-2.11606	4.33509	hypothetical protein L798_12753	P:metabolic process; F:transferase activity, transferring phosphorus-containing groups
KDR12222	comp24898_c0_seq1	4.71812	2.09e-20	-2.11424	4.32961	hypothetical protein L798_13829, partial	#N/A
KDR11545	comp66795_c0_seq1	4.42506	1.39e-30	-2.10202	4.29309	inorganic phosphate cotransporter	C:integral component of membrane; P:transmembrane transport
KDR17852	comp14520_c0_seq1	3.56199	1.26e-23	-2.09891	4.28385	ankyrin repeat domain-containing protein 13c	#N/A
KDR24153	comp11658_c0_seq1	3.3541	5.38e-24	-2.09108	4.26066	j domain-containing protein	#N/A
KDR22312	comp37928_c0_seq1	3.48876	1.04e-19	-2.0898	4.25689	sulfotransferase family cytosolic 1b member 1	F:sulfotransferase activity; P:metabolic process
KDR08285	comp28974_c0_seq3	5.37712	1.77e-37	-2.08555	4.24437	hypothetical protein L798_01973	F:RNA binding
KDR22816	comp10229_c0_seq1	4.67003	6.08e-13	-2.08326	4.23765	heat shock protein hsp- hsp-	#N/A
XP_002933455	comp28787_c0_seq1	3.599	3.88e-24	-2.08262	4.23577	dna mismatch repair protein mlh1	F:ATP binding; F:mismatched DNA binding; P:mismatch repair; C:nucleus
KDR07528	comp45770_c0_seq1	4.74255	9.16e-33	-2.08172	4.23312	cytoplasmic polyadenylation element-binding protein 1-a	F:nucleotide binding; F:nucleic acid binding
KDR15673	comp28160_c0_seq1	3.33409	6.3e-15	-2.07658	4.21806	leucine-rich repeat-containing protein 68	#N/A
XP_008199956	comp29523_c0_seq1	3.77096	1.03e-20	-2.07291	4.20734	PREDICTED: uncharacterized protein LOC103314804	#N/A
KDR22826	comp17235_c0_seq1	4.01882	6.02e-25	-2.0517	4.14593	smaug-like protein 2	#N/A
XP_002074622	comp38621_c0_seq1	4.51549	2.07e-25	-2.04296	4.12091	GK23067	F:sulfotransferase activity
KDR19185	comp17727_c0_seq2	2.81382	3.42e-22	-2.03943	4.11084	bromodomain adjacent to zinc finger domain protein 2b	F:metal ion binding; F:zinc ion binding; C:nucleus; F:DNA binding
CDF66125	comp30304_c0_seq1	6.40459	1.29e-10	-2.03291	4.09229	phosphoenolpyruvate carboxykinase	F:phosphoenolpyruvate carboxykinase (GTP) activity; F:GTP binding; F:kinase activity; P:gluconeogenesis; P:phosphorylation
CAA35587	comp29402_c0_seq2	6.33567	1.24e-39	-2.02226	4.06219	unnamed protein product	#N/A
KDR17852	comp14520_c0_seq1	3.55769	5.25e-20	-2.02222	4.06209	ankyrin repeat domain-containing protein 13c	#N/A
KDR18472	comp69178_c0_seq1	3.6617	1.93e-24	-2.01453	4.0405	atpase family aaa domain-containing protein 2b	F:ATP binding; F:nucleotide binding
KDR18472	comp7100_c0_seq1	3.41101	6.07e-18	-1.99997	3.99992	atpase family aaa domain-containing protein 2b	F:ATP binding
XP_001601741	comp24353_c0_seq1	3.40859	1.82e-18	-1.9863	3.9622	transmembrane protein c5orf28 homolog	#N/A
KDR23083	comp7153_c0_seq1	3.73293	2.15e-22	-1.97717	3.9372	hypothetical protein L798_14213	F:metal ion binding; F:nucleic acid binding
XP_001603755	comp26063_c0_seq1	5.46886	4.96e-19	-1.97508	3.93149	prostaglandin reductase 1-like	P:oxidation-reduction process; F:oxidoreductase activity; F:zinc ion binding
KDR08064	comp22925_c0_seq1	4.96839	1.07e-28	-1.9743	3.92937	hmg box transcription factor bbx	#N/A
CDF66125	comp9724_c0_seq1	4.30013	4.19e-11	-1.96324	3.89938	phosphoenolpyruvate carboxykinase	F:phosphoenolpyruvate carboxykinase (GTP) activity; F:GTP binding; F:kinase activity; P:gluconeogenesis; P:phosphorylation
KDR12091	comp6946_c0_seq1	3.9891	1.05e-14	-1.94884	3.86063	hemicentin- partial	#N/A
KDR19357	comp27570_c0_seq1	4.7457	3.87e-17	-1.9235	3.79343	intron-binding protein partial	C:spliceosomal complex; P:mRNA splicing, via spliceosome
XP_003690956	comp11305_c0_seq1	3.20907	4.53e-19	-1.91869	3.78079	PREDICTED: uncharacterized protein LOC100869814	#N/A
EJY66653	comp29752_c1_seq1	10.7326	0.00335273	-1.90807	3.75307	hypothetical protein OXYTRI_13058	#N/A
XP_008482581	comp10121_c0_seq1	8.38138	3.26e-26	-1.90699	3.75026	ribonucleoprotein ptb-binding 2-like	#N/A
KDR12659	comp29182_c3_seq29	3.23206	5.47e-19	-1.87086	3.65749	ribonuclease zc3h12b	#N/A
KDR02267	comp27291_c0_seq2	4.57625	1.17e-28	-1.86633	3.64604	g kinase-anchoring protein 1	C:Golgi apparatus; F:kinase activity; P:signal transduction; P:phosphorylation
KDR15456	comp18169_c0_seq1	3.61799	1.4e-13	-1.86101	3.63261	cbp80 20-dependent translation initiation factor	F:RNA binding
EQB59851	comp92863_c0_seq1	3.15549	5.87e-20	-1.85983	3.62965	endonuclease-reverse transcriptase	P:RNA-dependent DNA replication; P:nucleic acid phosphodiester bond hydrolysis; F:endonuclease activity; F:RNA-directed DNA polymerase activity
XP_002944080	comp29669_c0_seq11	3.4614	3.16e-08	-1.85828	3.62576	PREDICTED: uncharacterized protein LOC100494082	F:metal ion binding; P:regulation of transcription, DNA-templated; F:nucleic acid binding; P:transcription, DNA-templated; F:zinc ion binding; C:nucleus; F:sequence-specific DNA binding transcription factor activity
XP_002429423	comp24820_c0_seq1	3.61262	3.01e-21	-1.83834	3.57599	f-box lrr-repeat	F:RNA binding
EFN68185	comp27532_c0_seq1	6.85638	3.17e-08	-1.8356	3.56921	zinc finger mym-type protein 1	F:nucleic acid binding; F:protein dimerization activity
KDR19992	comp101485_c0_seq1	4.44371	2.01e-21	-1.82998	3.55533	hypothetical protein L798_05958	F:metal ion binding; F:nucleic acid binding
XP_008210807	comp23334_c0_seq1	4.38795	2.08e-23	-1.82971	3.55467	PREDICTED: uncharacterized protein LOC100117040	#N/A
EFN63868	comp24353_c0_seq2	3.30389	2.28e-17	-1.82524	3.54366	transmembrane protein c5orf28-like protein	C:integral component of membrane
KDR23496	comp8815_c0_seq1	3.28859	2.48e-19	-1.82235	3.53658	dna replication licensing factor mcm9	F:nucleotide binding
KDR21508	comp39714_c0_seq1	4.31135	1.18e-23	-1.82047	3.53197	Nocturnin	#N/A
KDR12871	comp27241_c0_seq1	3.1284	1.49e-16	-1.81894	3.52821	wd repeat-containing protein 51a	#N/A
XP_004920303	comp29034_c0_seq1	5.82079	3.9e-10	-1.81464	3.51771	PREDICTED: uncharacterized protein LOC101730720, partial	#N/A
KDR18140	comp24820_c0_seq4	3.54807	5.28e-20	-1.81297	3.51365	thump domain-containing protein 3	F:RNA binding
KDR12448	comp23718_c0_seq2	2.81152	1.35e-17	-1.80302	3.48949	set and mynd domain-containing protein 4	#N/A
XP_008207913	comp27158_c0_seq2	5.09096	3.42e-22	-1.79193	3.46278	PREDICTED: uncharacterized protein LOC100113970	#N/A
KDR13167	comp24881_c0_seq3	3.52353	7.54e-16	-1.78709	3.45117	phospholipase d1	F:catalytic activity; P:regulation of localization; P:single-organism cellular process; P:regulation of cellular process
KDR08285	comp28974_c0_seq4	4.28667	2.54e-24	-1.77805	3.42962	hypothetical protein L798_01973	F:RNA binding
EGI62017	comp9256_c0_seq1	3.62438	3.76e-13	-1.77679	3.42664	sulfotransferase family cytosolic 1b member 1	F:transferase activity; F:sulfotransferase activity
KDR22559	comp25680_c0_seq1	5.91133	4.56e-07	-1.76354	3.39531	cytochrome p450 2j2	F:binding; F:oxidoreductase activity
XP_002423320	comp7324_c0_seq1	2.85895	1.96e-14	-1.76252	3.3929	conserved hypothetical protein	#N/A
EFX77801	comp146140_c0_seq1	3.27569	7.56e-18	-1.76019	3.38743	atm rad3 and mei-41-like protein	#N/A
KDR13167	comp24881_c0_seq1	3.55458	2.28e-14	-1.75484	3.37489	phospholipase d1	F:catalytic activity; P:regulation of localization; P:single-organism cellular process; P:regulation of cellular process
XP_004915414	comp29274_c0_seq1	5.8286	7.24e-26	-1.7536	3.37199	PREDICTED: uncharacterized protein LOC101733068	#N/A
EFX74392	comp25382_c0_seq1	5.98527	5.84e-28	-1.753	3.37059	hypothetical protein DAPPUDRAFT_226732	P:urea transmembrane transport; F:urea transmembrane transporter activity; C:integral component of membrane
KDR19478	comp28676_c0_seq2	4.33246	3e-22	-1.75091	3.36571	kelch-like protein 20	#N/A
XP_002944080	comp29669_c0_seq5	3.73425	5.3e-09	-1.74845	3.35997	PREDICTED: uncharacterized protein LOC100494082	F:metal ion binding; P:regulation of transcription, DNA-templated; F:nucleic acid binding; P:transcription, DNA-templated; F:zinc ion binding; C:nucleus; F:sequence-specific DNA binding transcription factor activity
KDR13927	comp18540_c0_seq1	8.20435	5.37e-35	-1.74825	3.35951	serine threonine-protein kinase rio3	F:kinase activity; P:phosphorylation
EZA54144	comp23662_c0_seq1	3.49246	1.31e-19	-1.73889	3.33779	trna (guanine-n -)-methyltransferase	C:nucleus; F:tRNA binding; F:tRNA (guanine-N7-)-methyltransferase activity; P:tRNA methylation; P:RNA (guanine-N7)-methylation
BAC22720	comp28310_c0_seq2	5.41483	7.52e-17	-1.72126	3.29724	unnamed protein product	F:nucleic acid binding; F:zinc ion binding
KDR08142	comp35430_c0_seq1	5.64338	4.37e-18	-1.71946	3.29312	splicing factor 3 subunit 1	F:RNA binding; P:RNA processing
KDR13167	comp24881_c0_seq4	3.46269	3.48e-15	-1.71507	3.28312	phospholipase d1	F:catalytic activity; P:regulation of localization; P:single-organism cellular process; P:regulation of cellular process
XP_008184553	comp27463_c0_seq1	6.71123	1.44e-25	-1.7111	3.27411	craniofacial development protein 2-like	#N/A
KDR12144	comp45114_c0_seq1	4.36506	2.69e-22	-1.71054	3.27284	hsp70-binding protein 1	#N/A
XP_002944080	comp29669_c0_seq10	3.67484	8.08e-09	-1.7087	3.26867	PREDICTED: uncharacterized protein LOC100494082	F:metal ion binding; P:regulation of transcription, DNA-templated; F:nucleic acid binding; P:transcription, DNA-templated; F:zinc ion binding; C:nucleus; F:sequence-specific DNA binding transcription factor activity
EZA62820	comp17978_c0_seq1	3.75688	7.68e-14	-1.70166	3.25275	hypothetical protein X777_01850	#N/A
KDR21465	comp24846_c0_seq1	5.05065	2.13e-23	-1.69683	3.24188	hypothetical protein L798_03918, partial	#N/A
KDR13167	comp24881_c0_seq2	3.59665	1.5e-16	-1.69517	3.23815	phospholipase d1	F:catalytic activity; P:regulation of localization; P:single-organism cellular process; P:regulation of cellular process
KDR21465	comp24846_c0_seq2	5.17937	1.96e-25	-1.6873	3.22054	hypothetical protein L798_03918, partial	#N/A
ELU18262	comp22114_c0_seq1	3.22208	7.61e-11	-1.68617	3.218	hypothetical protein CAPTEDRAFT_90595	#N/A
KDQ71697	comp27574_c0_seq2	3.07403	5.7e-11	-1.66516	3.17149	guanine nucleotide exchange factor partial	C:intracellular; F:Rho guanyl-nucleotide exchange factor activity; P:intracellular signal transduction; P:positive regulation of GTPase activity
EZA48407	comp24820_c0_seq3	3.90114	2.85e-18	-1.66407	3.16908	thump domain-containing protein	F:RNA binding
KDR20555	comp17546_c0_seq2	3.71796	7.15e-19	-1.66264	3.16595	ras-related protein rab- partial	C:intracellular; F:GTP binding; P:small GTPase mediated signal transduction; P:protein transport
XP_002044830	comp30763_c0_seq1	3.62871	2.31e-09	-1.65883	3.1576	GM19595	#N/A
XP_008198062	comp22188_c0_seq1	7.29417	2.37e-30	-1.65786	3.15548	camp-specific 3 -cyclic isoform f isoform x2	#N/A
KDR22505	comp25444_c0_seq1	3.96194	3.9e-13	-1.65673	3.15301	protein partial	#N/A
T18197	comp28342_c0_seq1	6.565	2.12e-26	-1.65577	3.15091	t18197reverse transcriptase-like protein - silkworm	F:metal ion binding; C:cytoplasmic membrane-bounded vesicle; P:RNA-dependent DNA replication; F:RNA-directed DNA polymerase activity
KDR14498	comp28416_c0_seq1	5.34977	1.34e-16	-1.64942	3.13707	hypothetical protein L798_10195	#N/A
XP_002423105	comp10449_c0_seq1	3.13739	6.02e-12	-1.63548	3.10692	transcriptional repressor p66	#N/A
XP_001813540	comp23957_c0_seq2	3.40509	5.89e-08	-1.63507	3.10602	methyltransferase-like protein 6	#N/A
KDR21554	comp58590_c0_seq1	3.46147	3.75e-17	-1.62593	3.08642	Alpha-catulin	C:intracellular; F:cadherin binding; F:actin filament binding; P:cell adhesion; P:Rho protein signal transduction
XP_001870387	comp33459_c0_seq1	5.14586	4.8e-12	-1.62445	3.08325	cytochrome p450	P:oxidation-reduction process; F:oxidoreductase activity, acting on paired donors, with incorporation or reduction of molecular oxygen; F:heme binding; F:electron carrier activity; C:membrane; F:iron ion binding; F:monooxygenase activity
KDR07075	comp27768_c0_seq1	3.91107	1.54e-16	-1.62267	3.07944	protein giant- partial	#N/A
XP_008183867	comp26170_c0_seq1	3.32566	1.72e-14	-1.62103	3.07594	PREDICTED: uncharacterized protein LOC103309652	#N/A
EHJ78146	comp16098_c0_seq1	3.79889	1.79e-14	-1.61803	3.06956	Bmdsx	P:regulation of transcription, DNA-templated; F:sequence-specific DNA binding; C:nucleus; F:sequence-specific DNA binding transcription factor activity
KDR18112	comp56209_c0_seq1	3.75961	1.11e-10	-1.61588	3.06498	dual specificity protein phosphatase cdc14a	F:protein tyrosine phosphatase activity; F:protein tyrosine/serine/threonine phosphatase activity; P:peptidyl-tyrosine dephosphorylation
XP_005191715	comp29523_c0_seq2	6.34248	1.85e-15	-1.61517	3.06347	PREDICTED: uncharacterized protein LOC101901387, partial	#N/A
XP_001813540	comp23957_c0_seq1	3.71457	2.94e-06	-1.61148	3.05564	methyltransferase-like protein 6	#N/A
XP_003699527	comp22632_c0_seq1	6.2662	2.92e-14	-1.60919	3.05081	PREDICTED: uncharacterized protein LOC100876895	#N/A
XP_003697755	comp71410_c0_seq1	3.58471	4.81e-17	-1.60521	3.04239	y+l amino acid transporter 2-like	#N/A
KDR24343	comp29182_c3_seq12	4.84807	6.95e-10	-1.60375	3.03933	epoxide hydrolase 4	F:hydrolase activity; P:metabolic process; F:catalytic activity
XP_002087862	comp26255_c0_seq1	3.35819	1.68e-09	-1.60223	3.03613	GE14811	F:serine-type endopeptidase inhibitor activity
KDR23596	comp26800_c0_seq1	3.18931	2.74e-12	-1.59939	3.03014	pas domain-containing serine threonine-protein kinase	F:protein kinase activity; F:signal transducer activity; F:ATP binding; P:protein phosphorylation; P:signal transduction
XP_003690956	comp11305_c0_seq2	3.01475	5.72e-13	-1.59545	3.02189	PREDICTED: uncharacterized protein LOC100869814	#N/A
EFN87631	comp27935_c0_seq1	5.22007	6.82e-22	-1.59512	3.02121	polymerase delta-interacting protein 3	F:nucleic acid binding; F:nucleotide binding
XP_002423320	comp10439_c0_seq1	4.28971	3.89e-17	-1.59364	3.01811	conserved hypothetical protein	#N/A
KDR24182	comp17323_c0_seq1	3.58463	4.75e-13	-1.5864	3.00299	hypothetical protein L798_07589	F:GTPase activator activity; P:positive regulation of GTPase activity
KDR08142	comp36060_c0_seq1	5.68925	2.46e-23	-1.58276	2.99543	splicing factor 3 subunit 1	F:RNA binding; P:RNA processing
XP_008205650	comp22632_c0_seq2	3.56722	3.25e-09	-1.58219	2.99425	PREDICTED: uncharacterized protein LOC103316000	#N/A
KDR12366	comp7717_c0_seq1	3.76008	1.59e-12	-1.57402	2.97733	zinc finger mym-type protein 3	F:zinc ion binding
XP_005188441	comp35962_c0_seq1	3.39339	2.4e-15	-1.56443	2.95761	probable chitinase 2-like isoform x1	F:hydrolase activity, acting on glycosyl bonds; P:metabolic process
KDR14452	comp53156_c0_seq1	3.1692	4.63e-13	-1.55908	2.94667	3-phosphoinositide-dependent protein kinase 1	F:protein kinase activity; F:ATP binding; P:protein phosphorylation
XP_008485801	comp80002_c0_seq1	3.38619	1.5e-08	-1.55833	2.94512	PREDICTED: uncharacterized protein LOC103522476	#N/A
XP_008116993	comp27374_c0_seq1	3.21845	6.98e-10	-1.55621	2.94081	PREDICTED: uncharacterized protein LOC100557975	#N/A
EEZ97854	comp6927_c0_seq1	3.4225	7.77e-14	-1.55475	2.93783	hypothetical protein TcasGA2_TC000226	F:metal ion binding; P:proteolysis; F:metallopeptidase activity; F:hydrolase activity; C:extracellular matrix; F:zinc ion binding; F:peptidase activity; F:metalloendopeptidase activity
EZA48407	comp24820_c0_seq2	3.96605	1.07e-17	-1.55393	2.93617	thump domain-containing protein	F:RNA binding
EFA13453	comp29086_c0_seq5	4.4375	8.36e-14	-1.55276	2.93377	hypothetical protein TcasGA2_TC010684	F:nucleic acid binding; F:zinc ion binding
KDR09254	comp37044_c0_seq1	4.47674	7.07e-20	-1.55078	2.92975	hypothetical protein L798_00920	#N/A
KDR17256	comp8986_c0_seq1	2.88222	1.8e-11	-1.54602	2.92011	lamin-b receptor	C:membrane
KDR12548	comp28397_c0_seq1	3.6008	2.1e-14	-1.54457	2.91718	hypothetical protein L798_13708	F:metal ion binding; F:zinc ion binding
KDR21226	comp17208_c0_seq1	4.84629	1.68e-13	-1.54444	2.91692	cleavage and polyadenylation specificity factor subunit	F:nucleotide binding; F:nucleic acid binding
KDR10419	comp15631_c0_seq1	3.24417	2.66e-11	-1.54213	2.91225	serine threonine-protein kinase tousled-like 2	F:protein kinase activity; F:ATP binding; P:protein phosphorylation
KDR11738	comp24324_c0_seq1	5.08769	3.5e-16	-1.53953	2.907	protein retinal degeneration b	C:intracellular; F:metal ion binding; P:transport
NP_048132	comp61239_c0_seq1	3.39018	6.4e-13	-1.53813	2.90418	orf msv061 line reverse caenorhabditis elegans gb:u00063	F:RNA binding; P:RNA-dependent DNA replication; F:RNA-directed DNA polymerase activity
KDQ77054	comp29377_c0_seq2	5.61762	6.61e-15	-1.53315	2.89418	cytochrome p450 partial	F:metal ion binding; P:oxidation-reduction process; F:oxidoreductase activity, acting on paired donors, with incorporation or reduction of molecular oxygen; F:heme binding; F:oxidoreductase activity; F:iron ion binding; F:monooxygenase activity
XP_002422842	comp20586_c0_seq1	3.76898	1.79e-13	-1.5309	2.88966	lipocalin-1 interacting membrane	#N/A
KDR24229	comp26937_c0_seq1	4.6417	4.54e-18	-1.52707	2.882	udp- c:beta- -n-acetylgalactosaminyltransferase 2	P:protein glycosylation; F:transferase activity; C:integral component of membrane; C:membrane; F:galactosyltransferase activity; C:Golgi apparatus; F:transferase activity, transferring glycosyl groups
EFA12991	comp28486_c0_seq1	3.56083	4.9e-10	-1.52164	2.87117	hypothetical protein TcasGA2_TC005256	F:nucleic acid binding
XP_008549341	comp29523_c0_seq4	5.48957	2.27e-12	-1.51877	2.86547	PREDICTED: uncharacterized protein LOC103572489	#N/A
XP_008548603	comp29086_c0_seq7	5.05049	2.35e-13	-1.51844	2.8648	PREDICTED: uncharacterized protein LOC103572001	#N/A
KDR23478	comp24729_c0_seq2	4.72991	1.84e-20	-1.51651	2.86098	phosphatidylinositol 3-kinase catalytic subunit type 3	C:intracellular; F:ATP binding; F:1-phosphatidylinositol-3-kinase activity; P:phosphatidylinositol-3-phosphate biosynthetic process; P:phosphatidylinositol phosphorylation; P:phosphatidylinositol-mediated signaling
EFA12752	comp28902_c0_seq1	3.89523	3.19e-11	-1.51542	2.85883	hypothetical protein TcasGA2_TC010279	#N/A
XP_002433238	comp35893_c0_seq1	5.03849	3.09e-13	-1.51453	2.85707	ubiquitously transcribed x chromosome tetratricopeptide repeat	#N/A
BAA32800	comp8178_c0_seq1	3.22399	4.76e-09	-1.51431	2.85663	26-kda lectin	F:carbohydrate binding
KDR08387	comp27117_c0_seq1	5.97243	4.95e-17	-1.50951	2.84712	protein partial	C:integral component of membrane; F:hedgehog receptor activity; P:signal transduction
KDR23596	comp26800_c0_seq2	3.13317	1.44e-13	-1.48542	2.79998	pas domain-containing serine threonine-protein kinase	F:protein kinase activity; F:signal transducer activity; F:ATP binding; P:protein phosphorylation; P:signal transduction
KDR18138	comp43276_c0_seq1	3.23001	2.58e-09	-1.48426	2.79773	kinesin-like protein costa	C:kinesin complex; C:microtubule; F:microtubule motor activity; F:ATP binding; F:microtubule binding; P:microtubule-based movement; P:metabolic process
EFA13453	comp29086_c0_seq3	4.04157	3.55e-12	-1.47754	2.78473	hypothetical protein TcasGA2_TC010684	F:nucleic acid binding; F:zinc ion binding
KDR23999	comp18386_c0_seq1	7.36599	1.07e-24	-1.47239	2.77482	rb1-inducible coiled-coil protein 1	#N/A
XP_008185508	comp29523_c0_seq3	5.05473	7.31e-12	-1.47126	2.77264	PREDICTED: uncharacterized protein LOC103310110	F:nucleic acid binding; F:zinc ion binding
KDR12688	comp23953_c0_seq1	5.64358	3.47e-13	-1.47089	2.77192	hypothetical protein L798_13348, partial	#N/A
KDR19043	comp25749_c0_seq1	3.65641	5.96e-07	-1.46785	2.7661	multiple inositol polyphosphate phosphatase 1	F:phosphatase activity; P:dephosphorylation; F:acid phosphatase activity
KDR14072	comp34556_c0_seq1	4.19061	2.22e-09	-1.46627	2.76306	cytochrome p450 partial	F:binding
KDR23999	comp18386_c0_seq2	7.36988	1.78e-24	-1.46608	2.7627	rb1-inducible coiled-coil protein 1	#N/A
KDR17349	comp20212_c0_seq1	3.64039	3.59e-13	-1.46186	2.75464	lin-9-like protein	C:transcriptional repressor complex; P:transcription, DNA-templated; P:cell cycle
XP_970191	comp26300_c0_seq1	4.71578	6.12e-19	-1.46171	2.75434	probable chitinase 2	#N/A
KDR15254	comp17314_c0_seq1	3.88865	3.43e-12	-1.45685	2.74509	eukaryotic translation initiation factor 4e partial	P:translational initiation; F:translation initiation factor activity
KDR15614	comp24266_c0_seq2	3.21521	2.24e-09	-1.45645	2.74433	membrane-associated guanylate ww and pdz domain-containing protein 2	F:kinase activity; P:phosphorylation
XP_003427543	comp9203_c0_seq1	4.14359	1.52e-12	-1.45492	2.74142	PREDICTED:	#N/A
KDR16774	comp27116_c0_seq2	3.66188	7.59e-08	-1.45244	2.73671	hmg box-containing protein 1	F:RNA binding
KDR19584	comp29210_c0_seq4	4.7155	1.78e-12	-1.44955	2.73122	hypothetical protein L798_06382	F:ionotropic glutamate receptor activity; C:membrane; P:ionotropic glutamate receptor signaling pathway
KDR18794	comp26593_c0_seq1	6.38981	1.17e-15	-1.44161	2.71623	hypothetical protein L798_06475, partial	F:inositol-1,4,5-trisphosphate 3-kinase activity; P:phosphorylation
XP_001657591	comp9184_c0_seq2	4.42859	5.27e-17	-1.44069	2.71451	hypothetical protein AaeL_AAEL006227	P:regulation of transcription, DNA-templated
KDR13963	comp28514_c0_seq1	7.28025	3.89e-24	-1.43959	2.71243	synaptophysin-like protein 2	C:synaptic vesicle; C:integral component of membrane; C:membrane; P:transport; F:transporter activity
XP_003490512	comp26718_c0_seq6	3.7845	3.62e-14	-1.43863	2.71064	protein polybromo-1-like	#N/A
KDR13747	comp26718_c0_seq8	3.86614	1.47e-14	-1.43787	2.70921	hypothetical protein L798_12146, partial	F:chromatin binding
EZA50696	comp29381_c0_seq8	6.48734	2.77e-17	-1.43669	2.707	hypothetical protein X777_10746	F:nucleic acid binding
AGM32821	comp27940_c0_seq1	3.81151	8.07e-15	-1.43381	2.70159	hypothetical protein	#N/A
KDR23478	comp24729_c0_seq1	4.75865	2.77e-17	-1.43199	2.69819	phosphatidylinositol 3-kinase catalytic subunit type 3	C:intracellular; F:ATP binding; F:1-phosphatidylinositol-3-kinase activity; P:phosphatidylinositol-3-phosphate biosynthetic process; P:phosphatidylinositol phosphorylation; P:phosphatidylinositol-mediated signaling
KDR21508	comp33663_c0_seq1	6.76895	2.33e-21	-1.43151	2.69729	Nocturnin	#N/A
KDR21012	comp17916_c0_seq1	4.978	1.99e-19	-1.43126	2.69682	solute carrier family facilitated glucose transporter member 3	C:integral component of membrane; F:substrate-specific transmembrane transporter activity; P:carbohydrate transport; P:transmembrane transport
KDR06356	comp11172_c0_seq1	3.28201	5.06e-11	-1.42889	2.69239	trna (uracil-5-)-methyltransferase-like protein a	F:RNA methyltransferase activity; P:RNA methylation; P:RNA processing
KDR24182	comp17323_c0_seq3	4.6593	1.32e-15	-1.42853	2.69172	hypothetical protein L798_07589	F:GTPase activator activity; P:positive regulation of GTPase activity
XP_003490512	comp26718_c0_seq4	3.80516	1.07e-13	-1.42196	2.67949	protein polybromo-1-like	#N/A
XP_003490512	comp26718_c0_seq2	3.74402	4.15e-13	-1.41449	2.66565	protein polybromo-1-like	#N/A
NP_048132	comp27859_c0_seq1	3.31248	1.27e-13	-1.41393	2.66462	orf msv061 line reverse caenorhabditis elegans gb:u00063	F:RNA binding; P:RNA-dependent DNA replication; F:RNA-directed DNA polymerase activity
XP_004333443	comp23453_c0_seq1	3.38249	5.11e-08	-1.41222	2.66146	heat repeat domain containing protein	C:nucleus; F:DNA binding
KDR19584	comp29210_c0_seq1	4.70741	5.56e-15	-1.4111	2.6594	hypothetical protein L798_06382	F:ionotropic glutamate receptor activity; C:membrane; P:ionotropic glutamate receptor signaling pathway
XP_396622	comp21136_c0_seq1	3.40829	5.82e-08	-1.4104	2.6581	myosin-i heavy chain isoform x3	#N/A
KDR14990	comp20356_c0_seq1	3.97212	3.37e-11	-1.40992	2.65722	cysteine-rich motor neuron 1 protein	P:negative regulation of endopeptidase activity; P:negative regulation of catalytic activity; F:enzyme inhibitor activity; F:serine-type endopeptidase inhibitor activity
XP_002432333	comp18450_c0_seq1	5.36142	1.64e-18	-1.4091	2.65572	hypothetical protein Phum_PHUM580840	#N/A
KDR17380	comp21528_c0_seq1	4.75981	2.35e-18	-1.40865	2.65489	histone-lysine n- h3 lysine-36 and h4 lysine-20 specific	F:metal ion binding; F:methyltransferase activity; F:transferase activity; F:zinc ion binding; P:methylation
XP_008195055	comp7134_c0_seq1	4.24834	3.48e-10	-1.40852	2.65464	atp-binding cassette sub-family a member 5-like	F:ATPase activity; F:ATP binding; F:nucleotide binding; F:nucleoside-triphosphatase activity; P:obsolete ATP catabolic process
ETN62468	comp26718_c0_seq3	3.85964	4.54e-14	-1.40801	2.65371	polybromo-1	F:chromatin binding
KDR21742	comp20241_c0_seq1	3.94136	1.38e-14	-1.40799	2.65367	protein alpha isoform	F:DNA binding
XP_008483136	comp28272_c0_seq1	4.95697	4.11e-15	-1.40754	2.65284	cdc42 small effector protein partial	#N/A
KDR17053	comp21018_c0_seq1	4.91728	6.13e-16	-1.40291	2.64434	multidrug resistance-associated protein 7	F:nucleotide binding; F:ATPase activity; P:transport
XP_006560878	comp27542_c0_seq1	7.51726	5.97e-12	-1.40076	2.64042	calcium calmodulin-dependent 3 -cyclic nucleotide phosphodiesterase 1c isoform x7	F:3',5'-cyclic-nucleotide phosphodiesterase activity; F:metal ion binding; P:signal transduction; P:metabolic process
KDR09153	comp20253_c0_seq1	3.66545	4.42e-12	-1.39758	2.63459	hypothetical protein L798_01269, partial	#N/A
XP_008178392	comp33213_c0_seq1	4.11411	2.57e-06	-1.39614	2.63197	PREDICTED: uncharacterized protein LOC103307826	#N/A
EFA00763	comp9866_c0_seq1	5.81581	2.28e-17	-1.39475	2.62943	hypothetical protein TcasGA2_TC003649	#N/A
XP_008548603	comp29086_c0_seq1	4.78438	1.23e-10	-1.39031	2.62134	PREDICTED: uncharacterized protein LOC103572001	#N/A
KDR20496	comp14385_c0_seq1	4.03579	5.68e-15	-1.38229	2.60682	calcium-binding mitochondrial carrier protein s - partial	C:integral component of membrane; F:calcium ion binding; P:transmembrane transport
XP_003490512	comp26718_c0_seq7	3.8112	1.84e-14	-1.38211	2.60648	protein polybromo-1-like	#N/A
KDR08142	comp36033_c0_seq1	5.37444	1.19e-14	-1.38128	2.60499	splicing factor 3 subunit 1	F:RNA binding; P:RNA processing
KDR22153	comp18554_c0_seq1	6.92078	1.06e-20	-1.37928	2.60138	guanine nucleotide-binding protein g subunit alpha	F:GTPase activity; F:signal transducer activity; F:GTP binding; F:G-protein beta/gamma-subunit complex binding; P:adenylate cyclase-modulating G-protein coupled receptor signaling pathway; P:metabolic process
ELU17166	comp28521_c0_seq1	4.82734	1.43e-14	-1.37729	2.5978	hypothetical protein CAPTEDRAFT_195632	#N/A
EFZ13764	comp82728_c0_seq1	3.03429	6.61e-08	-1.37565	2.59486	hypothetical protein SINV_10174	F:metal ion binding; F:nucleic acid binding; F:nucleotide binding
XP_003690645	comp19373_c0_seq1	3.34992	3.91e-12	-1.37496	2.59361	PREDICTED: uncharacterized protein LOC100867428	#N/A
XP_008184325	comp27068_c0_seq5	3.62542	1.53e-11	-1.37421	2.59226	PREDICTED: uncharacterized protein LOC100160144 isoform X1	#N/A
KDR22104	comp25543_c0_seq1	3.22112	8.43e-12	-1.37317	2.5904	hypothetical protein L798_02067	#N/A
KDR08458	comp18497_c0_seq1	8.01435	9.18e-18	-1.37279	2.58971	epidermal growth factor receptor kinase substrate partial	F:kinase activity; P:phosphorylation
KDR23240	comp10514_c0_seq1	5.4173	1.62e-17	-1.37111	2.5867	peptidyl-prolyl cis-trans isomerase 1	F:peptidyl-prolyl cis-trans isomerase activity; P:protein peptidyl-prolyl isomerization; P:protein folding
KDR11884	comp26821_c0_seq1	6.64457	2.42e-21	-1.36929	2.58343	peroxisomal membrane protein pmp34	C:integral component of membrane; P:transmembrane transport
KDR14452	comp23518_c0_seq1	4.31333	2.57e-11	-1.36385	2.57371	3-phosphoinositide-dependent protein kinase 1	F:protein kinase activity; F:ATP binding; P:protein phosphorylation
XP_002422610	comp13957_c0_seq2	3.51491	4.59e-12	-1.36151	2.56953	cellular tumor antigen	P:regulation of transcription, DNA-templated; P:apoptotic process; P:transcription, DNA-templated; F:transcription regulatory region DNA binding; C:nucleus; F:sequence-specific DNA binding transcription factor activity; F:DNA binding
KDR18060	comp14042_c0_seq2	3.46994	1.42e-12	-1.35896	2.56501	alkylated dna repair protein alkb-like protein 4	F:oxidoreductase activity
KDR21464	comp20445_c0_seq1	4.26365	5.3e-14	-1.35856	2.56429	wd repeat-containing protein 73	#N/A
KDR20587	comp24333_c0_seq1	5.05379	3.93e-14	-1.35732	2.56209	serine threonine-protein kinase pctaire-2	F:protein kinase activity; F:ATP binding; P:protein phosphorylation
KDR13747	comp26718_c0_seq1	3.7817	5.14e-12	-1.35535	2.5586	hypothetical protein L798_12146, partial	F:chromatin binding
XP_001655508	comp29160_c0_seq6	4.22781	2.59e-12	-1.35391	2.55604	hypothetical protein AaeL_AAEL000348	#N/A
XP_003706978	comp28182_c0_seq1	7.15018	1.07e-17	-1.35376	2.55578	low quality protein: lysine-specific demethylase 6a-like	#N/A
KDR23438	comp27372_c0_seq1	4.57836	1.56e-16	-1.35353	2.55537	coiled-coil domain-containing protein mtmr15	F:hydrolase activity, acting on ester bonds; P:metabolic process
KDR12259	comp26502_c0_seq1	3.49754	4.77e-12	-1.3531	2.55461	fas-binding factor 1	#N/A
XP_974607	comp30254_c0_seq1	3.6264	4.67e-06	-1.35307	2.55455	retinaldehyde-binding protein 1	P:transport; C:intracellular; F:transporter activity
BAC22720	comp28310_c0_seq1	4.95554	7.67e-13	-1.35239	2.55335	unnamed protein product	F:nucleic acid binding; F:zinc ion binding
KDR18138	comp18137_c0_seq1	6.4218	5.41e-16	-1.35134	2.55148	kinesin-like protein costa	C:microtubule cytoskeleton; C:protein complex; C:cytoskeletal part; F:nucleotide binding
ACE75266	comp29120_c0_seq1	3.7055	8.92e-10	-1.35077	2.55048	conserved hypothetical protein	#N/A
KDR15254	comp17314_c0_seq2	3.89081	3.72e-09	-1.35077	2.55048	eukaryotic translation initiation factor 4e partial	P:translational initiation; F:translation initiation factor activity
KDR12903	comp28617_c0_seq1	4.09037	1.43e-14	-1.34987	2.54889	protein bric-a-brac 2	#N/A
XP_001961425	comp90257_c0_seq1	3.67788	1.29e-05	-1.34907	2.54747	GF14936	C:membrane
KDR21340	comp24903_c0_seq2	5.74462	2.67e-16	-1.34899	2.54733	tyrosine-protein phosphatase non-receptor type 23	F:protein tyrosine phosphatase activity; P:regulation of cell migration; P:peptidyl-tyrosine dephosphorylation; P:ubiquitin-dependent protein catabolic process via the multivesicular body sorting pathway; P:cilium morphogenesis
KDR16764	comp9727_c0_seq2	7.46242	1.23e-20	-1.34857	2.5466	hypothetical protein L798_09293	F:nucleotide binding; F:nucleic acid binding
KDR10163	comp24207_c0_seq2	4.33356	1.63e-09	-1.34724	2.54425	protein shroom	C:adherens junction; F:actin filament binding; P:establishment or maintenance of actin cytoskeleton polarity; P:establishment of planar polarity of embryonic epithelium; P:protein localization involved in establishment of planar polarity
NP_048132	comp10332_c0_seq1	3.90653	2.43e-11	-1.34642	2.5428	orf msv061 line reverse caenorhabditis elegans gb:u00063	F:RNA binding; P:RNA-dependent DNA replication; F:RNA-directed DNA polymerase activity
KDR12688	comp23953_c0_seq2	5.61619	1.58e-11	-1.34347	2.53761	hypothetical protein L798_13348, partial	#N/A
KDR22338	comp28828_c0_seq1	3.33019	7.23e-12	-1.34222	2.53541	hypothetical protein L798_01994	F:metal ion binding; F:nucleic acid binding
KDR21226	comp13489_c0_seq1	5.54059	1.73e-16	-1.34144	2.53403	cleavage and polyadenylation specificity factor subunit	F:nucleotide binding; F:nucleic acid binding
KDR15356	comp19584_c0_seq2	4.34801	1.4e-15	-1.34142	2.53401	coiled-coil domain-containing protein 49	#N/A
KDR17206	comp48932_c0_seq1	3.20859	1.13e-11	-1.33936	2.5304	hypothetical protein L798_08309	#N/A
XP_001653955	comp27050_c0_seq1	4.28436	9.36e-15	-1.33784	2.52772	dna photolyase	#N/A
XP_008187510	comp10093_c0_seq1	4.3167	1.07e-09	-1.33734	2.52685	PREDICTED: uncharacterized protein LOC103310584	#N/A
KDR23885	comp44433_c0_seq1	5.69969	3.38e-08	-1.33643	2.52526	arginine-glutamic acid dipeptide repeats protein	F:chromatin binding; C:nucleus; F:DNA binding
KDR21390	comp26855_c0_seq1	4.53566	9.04e-13	-1.33492	2.52261	rest corepressor	C:nucleus; F:DNA binding; F:chromatin binding
KDR16164	comp26525_c0_seq2	5.69507	3.53e-18	-1.33489	2.52257	Parafibromin	#N/A
KDR15673	comp28160_c0_seq2	6.43243	1e-17	-1.33447	2.52183	leucine-rich repeat-containing protein 68	#N/A
KDR23112	comp23597_c0_seq1	3.45285	1.84e-12	-1.33434	2.52159	mediator of rna polymerase ii transcription subunit 13	C:mediator complex; F:RNA polymerase II transcription cofactor activity; P:regulation of transcription from RNA polymerase II promoter; P:transcription from RNA polymerase II promoter
XP_798281	comp20543_c0_seq1	3.67841	1.03e-12	-1.33424	2.52142	PREDICTED: cyclin-J-like	C:nucleus
BAM76759	comp7308_c0_seq1	3.37369	6.39e-09	-1.33323	2.51967	CLOCK	C:nucleus; C:transcription factor complex; C:cytoplasm; F:DNA binding; F:sequence-specific DNA binding transcription factor activity; F:signal transducer activity; F:protein dimerization activity; P:transcription, DNA-templated; P:regulation of transcription, DNA-templated; P:signal transduction
KDR21340	comp24903_c0_seq1	5.749	1.6e-15	-1.33312	2.51948	tyrosine-protein phosphatase non-receptor type 23	F:protein tyrosine phosphatase activity; P:regulation of cell migration; P:peptidyl-tyrosine dephosphorylation; P:ubiquitin-dependent protein catabolic process via the multivesicular body sorting pathway; P:cilium morphogenesis
KDR13956	comp25366_c0_seq1	3.18588	4.84e-08	-1.33105	2.51585	hypothetical protein L798_11914	#N/A
EFA01312	comp61207_c1_seq1	3.88085	5.86e-08	-1.3301	2.5142	baboon	#N/A
XP_008209028	comp29508_c0_seq2	3.12171	3.47e-11	-1.32724	2.50923	PREDICTED: uncharacterized protein LOC103316582	#N/A
XP_008548603	comp29086_c0_seq4	5.5061	2.07e-11	-1.32691	2.50864	PREDICTED: uncharacterized protein LOC103572001	#N/A
KDR23612	comp24965_c0_seq3	3.73767	1.36e-08	-1.32506	2.50543	craniofacial development protein 2	#N/A
AAS13459	comp29486_c1_seq1	7.80409	3.6e-18	-1.32005	2.49675	reverse transcriptase	F:RNA binding; P:RNA-dependent DNA replication; F:RNA-directed DNA polymerase activity
KDQ77054	comp29377_c0_seq3	5.48274	1.83e-14	-1.31702	2.49151	cytochrome p450 partial	F:metal ion binding; P:oxidation-reduction process; F:oxidoreductase activity, acting on paired donors, with incorporation or reduction of molecular oxygen; F:heme binding; F:oxidoreductase activity; F:iron ion binding; F:monooxygenase activity
KDR10163	comp24207_c0_seq1	4.35665	1.44e-09	-1.31689	2.49129	protein shroom	C:adherens junction; F:actin filament binding; P:establishment or maintenance of actin cytoskeleton polarity; P:establishment of planar polarity of embryonic epithelium; P:protein localization involved in establishment of planar polarity
AAF71701	comp18934_c0_seq3	6.966	2.99e-14	-1.31387	2.48608	af208521_1high-affinity na+-dependent glutamate transporter	#N/A
XP_001199386	comp28875_c0_seq1	3.20932	1.68e-09	-1.31305	2.48467	rna-directed dna polymerase from mobile element jockey-like	#N/A
KDR21268	comp26776_c0_seq1	4.07398	8.36e-13	-1.30823	2.47638	alpha- -glucosyltransferase alg10-b	C:endoplasmic reticulum membrane; F:transferase activity; F:dolichyl-phosphate-glucose-glycolipid alpha-glucosyltransferase activity; P:dolichol-linked oligosaccharide biosynthetic process
XP_001655508	comp29160_c0_seq7	3.44687	4.58e-10	-1.30755	2.4752	hypothetical protein AaeL_AAEL000348	#N/A
KDR09250	comp24905_c0_seq1	4.58209	2.82e-12	-1.30726	2.4747	atp-dependent rna helicase ddx24	F:helicase activity; F:nucleic acid binding; F:ATP binding; F:hydrolase activity; P:metabolic process
XP_002430799	comp56623_c0_seq1	4.16504	6.55e-10	-1.3046	2.47014	tyrosine-protein kinase transmembrane receptor ror1	#N/A
KDR21340	comp24903_c0_seq3	5.80544	2.86e-15	-1.30399	2.46911	tyrosine-protein phosphatase non-receptor type 23	F:protein tyrosine phosphatase activity; P:regulation of cell migration; P:peptidyl-tyrosine dephosphorylation; P:ubiquitin-dependent protein catabolic process via the multivesicular body sorting pathway; P:cilium morphogenesis
XP_001657591	comp9184_c0_seq1	4.41811	7.39e-14	-1.30022	2.46267	hypothetical protein AaeL_AAEL006227	P:regulation of transcription, DNA-templated
XP_003488805	comp23307_c0_seq1	3.76078	1.76e-10	-1.29938	2.46123	PREDICTED: myosin-X-like	#N/A
KDR15614	comp24266_c0_seq3	3.41458	1.28e-07	-1.29903	2.46063	membrane-associated guanylate ww and pdz domain-containing protein 2	F:kinase activity; P:phosphorylation
KDR16180	comp18769_c0_seq2	4.96712	8.82e-16	-1.29707	2.4573	wd repeat-containing protein mio	#N/A
KDR11812	comp21209_c0_seq1	3.59707	1.81e-12	-1.29681	2.45685	origin recognition complex subunit partial	P:DNA replication; C:nuclear origin of replication recognition complex; F:DNA binding
KDR22104	comp58377_c0_seq1	3.39011	2.3e-11	-1.29595	2.45538	hypothetical protein L798_02067	#N/A
KDR17018	comp23448_c0_seq1	3.90704	1.36e-11	-1.29466	2.45319	centrosomal protein of 97 kda	#N/A
KDR17053	comp21018_c0_seq2	4.89098	2.7e-12	-1.29295	2.45029	multidrug resistance-associated protein 7	F:nucleotide binding; F:ATPase activity; P:transport
XP_008551211	comp28647_c0_seq1	6.74355	1.39e-09	-1.29179	2.44832	PREDICTED: uncharacterized protein LOC103573783	#N/A
KDR15580	comp28847_c0_seq2	3.40295	2.97e-10	-1.29066	2.4464	mediator of rna polymerase ii transcription subunit 11	P:transcription from RNA polymerase II promoter; F:RNA polymerase II transcription cofactor activity; C:mediator complex; P:regulation of transcription from RNA polymerase II promoter
KDR08789	comp25570_c0_seq2	3.86364	1.09e-12	-1.29036	2.44589	Microcephalin	#N/A
KDR13776	comp10406_c0_seq1	3.54112	3.69e-11	-1.28807	2.44201	mitochondrial uncoupling protein 2	C:integral component of membrane; C:mitochondrial membrane; P:mitochondrial transport
KDR16708	comp23796_c0_seq1	3.78423	9.43e-12	-1.28717	2.44049	myb-related protein a	F:chromatin binding; F:DNA binding
EHJ77181	comp24790_c0_seq2	3.13287	4.04e-11	-1.28528	2.43729	transformed 3t3 cell double minute p53 binding protein	#N/A
KDR09153	comp28265_c0_seq2	4.51036	2.34e-14	-1.27891	2.42656	hypothetical protein L798_01269, partial	#N/A
AGM32645	comp29377_c0_seq5	6.56952	8.25e-13	-1.27884	2.42644	cytochrome partial	P:oxidation-reduction process; F:oxidoreductase activity, acting on paired donors, with incorporation or reduction of molecular oxygen; F:heme binding; F:iron ion binding; F:oxidoreductase activity, acting on paired donors, with incorporation or reduction of molecular oxygen, reduced flavin or flavoprotein as one donor, and incorporation of one atom of oxygen; F:monooxygenase activity
KDR08978	comp23707_c0_seq1	3.83993	2.7e-10	-1.27639	2.42232	kyphoscoliosis peptidase	F:zinc ion binding
EFN80039	comp27943_c0_seq1	6.04489	2.95e-11	-1.27586	2.42143	solute carrier organic anion transporter family member 5a1	#N/A
KDR14839	comp6976_c0_seq1	4.14267	6.42e-13	-1.27476	2.41959	re1-silencing transcription factor	F:metal ion binding
KDR13420	comp74387_c0_seq1	3.59379	6.18e-12	-1.27341	2.41733	hypothetical protein L798_12495, partial	F:nucleic acid binding; F:metal ion binding
ENN72016	comp9334_c0_seq1	4.12382	4.44e-13	-1.27202	2.41499	hypothetical protein YQE_11307, partial	#N/A
KDR13435	comp26703_c1_seq1	4.41561	2.71e-11	-1.27082	2.41299	histone-lysine n-methyltransferase suv4-20	F:histone methyltransferase activity (H4-K20 specific); P:histone H4-K20 trimethylation
XP_008547094	comp17808_c0_seq1	5.48254	8.82e-16	-1.26876	2.40955	pq-loop repeat-containing protein 3	#N/A
KDR16569	comp28851_c0_seq1	4.84379	7.46e-15	-1.26651	2.40579	mhd domain-containing death-inducing protein	P:transport
KDR07947	comp28867_c0_seq1	5.36415	9.43e-15	-1.26507	2.40338	d-beta-hydroxybutyrate mitochondrial	P:oxidation-reduction process; F:oxidoreductase activity; P:metabolic process
KDR15254	comp41061_c0_seq1	4.89166	4.31e-16	-1.26487	2.40306	eukaryotic translation initiation factor 4e partial	P:translational initiation; F:translation initiation factor activity
BAC22720	comp28310_c0_seq3	5.03617	3.5e-10	-1.26474	2.40284	unnamed protein product	F:nucleic acid binding; F:zinc ion binding
XP_002063217	comp27993_c0_seq1	6.59529	2.26e-12	-1.26446	2.40237	GK21511	#N/A
XP_003491011	comp10928_c0_seq1	3.05155	1.33e-07	-1.26302	2.39997	spermatogenesis-associated protein 13-like	#N/A
KDR10436	comp25788_c0_seq1	3.2142	6.99e-09	-1.26164	2.39769	high mobility group protein 20a	#N/A
KDR21340	comp24903_c0_seq4	5.72009	1.82e-15	-1.25903	2.39334	tyrosine-protein phosphatase non-receptor type 23	F:protein tyrosine phosphatase activity; P:regulation of cell migration; P:peptidyl-tyrosine dephosphorylation; P:ubiquitin-dependent protein catabolic process via the multivesicular body sorting pathway; P:cilium morphogenesis
AAF71701	comp18934_c0_seq2	6.93971	1.57e-12	-1.25875	2.39289	af208521_1high-affinity na+-dependent glutamate transporter	#N/A
YP_001958455	comp29044_c0_seq7	3.77384	1.56e-09	-1.25848	2.39244	hypothetical protein	C:ubiquitin ligase complex; P:protein ubiquitination; F:ubiquitin-protein transferase activity
KDR23612	comp24965_c0_seq1	3.6901	2.74e-09	-1.25735	2.39057	craniofacial development protein 2	#N/A
AHJ59837	comp21218_c0_seq1	3.09511	1.42e-08	-1.25654	2.38922	mothers against partial	C:intracellular; P:regulation of transcription, DNA-templated
XP_008204567	comp25905_c0_seq1	6.35922	6.5e-13	-1.25421	2.38537	calcitonin gene-related peptide type 1 receptor isoform x3	C:membrane; F:G-protein coupled receptor activity; P:cell surface receptor signaling pathway
KDR18511	comp25782_c0_seq3	4.24383	7.13e-11	-1.25384	2.38476	histone-lysine n-methyltransferase pr-set7	F:histone-lysine N-methyltransferase activity; P:histone lysine methylation
XP_971830	comp25581_c0_seq1	3.94658	1.22e-12	-1.25307	2.38348	ecto-nox disulfide-thiol exchanger 2	#N/A
KDR14217	comp22428_c0_seq1	5.90986	6.13e-10	-1.25265	2.38278	mog interacting and ectopic p-granules protein 1	F:metal ion binding
KDR12366	comp26815_c0_seq1	4.64436	4.31e-14	-1.25165	2.38113	zinc finger mym-type protein 3	F:zinc ion binding
XP_003691448	comp24247_c0_seq1	4.37636	1.25e-13	-1.25149	2.38088	PREDICTED: dihydropyrimidinase-like	#N/A
KDR12659	comp23781_c0_seq1	5.03787	9.22e-13	-1.25081	2.37975	ribonuclease zc3h12b	#N/A
KDR12385	comp28906_c0_seq1	4.2033	7.34e-13	-1.2497	2.37792	epidermal retinal dehydrogenase 2	P:metabolic process
EFN88660	comp29593_c0_seq4	4.72862	7.28e-11	-1.24787	2.37491	hypothetical protein EAI_08004	#N/A
P29981	comp18771_c0_seq1	5.40417	9.07e-08	-1.24623	2.37221	cp4c1_bladi ame: full=cytochrome p450 4c1 ame: full=cypivc1	#N/A
XP_004915414	comp29274_c0_seq4	7.09123	9.87e-12	-1.24285	2.36665	PREDICTED: uncharacterized protein LOC101733068	#N/A
XP_001599239	comp70143_c0_seq1	4.51578	3.36e-12	-1.2427	2.36641	eukaryotic translation initiation factor 2-alpha kinase 4	#N/A
XP_002432214	comp9731_c0_seq1	7.84195	3.39e-13	-1.24254	2.36615	conserved hypothetical protein	#N/A
KDR16416	comp57290_c0_seq1	3.28559	9.97e-11	-1.24154	2.36452	protein cramped	F:chromatin binding; C:nucleus; F:DNA binding
XP_001603635	comp70190_c0_seq1	3.66581	6.98e-10	-1.23994	2.36189	programmed cell death protein 2	F:metal ion binding; C:cytoplasm
KDR18225	comp23961_c0_seq2	3.85708	5.05e-12	-1.23986	2.36176	hypothetical protein L798_06976	#N/A
KDR20780	comp27330_c0_seq1	4.30462	1.82e-13	-1.23873	2.3599	metal regulatory transcription factor 1	C:nucleus; F:nucleic acid binding; F:sequence-specific DNA binding transcription factor activity; F:metal ion binding; P:regulation of transcription from RNA polymerase II promoter; P:response to metal ion; P:transition metal ion homeostasis
XP_002423265	comp15626_c0_seq1	4.01063	5.81e-11	-1.2379	2.35854	hypothetical protein Phum_PHUM046570	C:cytoskeleton; P:signal transduction; C:intracellular
KDR10576	comp10564_c0_seq1	3.37365	2.53e-05	-1.23219	2.34924	amyloid beta a4 protein	F:peptidase inhibitor activity; P:negative regulation of peptidase activity
KDR14946	comp26558_c0_seq3	3.61662	6.32e-10	-1.23112	2.34749	prkca-binding protein	F:protein domain specific binding
XP_008547153	comp119351_c0_seq1	3.41722	2.67e-09	-1.2306	2.34665	kinesin-like protein kif14 isoform x3	#N/A
KDR08976	comp26710_c0_seq1	3.36659	1.58e-09	-1.23055	2.34657	hypothetical protein L798_01368	#N/A
AAL40415	comp29264_c0_seq1	5.71241	5.16e-15	-1.2304	2.34632	af369891_4endonuclease reverse transcriptase	F:RNA binding; P:RNA-dependent DNA replication; F:endonuclease activity; F:RNA-directed DNA polymerase activity
KDR16432	comp34138_c0_seq1	6.1204	6.23e-14	-1.22805	2.3425	synaptotagmin-like protein 4	C:membrane
KDR23112	comp20731_c0_seq1	3.3829	2.86e-10	-1.22747	2.34156	mediator of rna polymerase ii transcription subunit 13	C:mediator complex; F:RNA polymerase II transcription cofactor activity; P:regulation of transcription from RNA polymerase II promoter; P:transcription from RNA polymerase II promoter
KDR10163	comp42214_c0_seq1	3.57106	2.62e-10	-1.22661	2.34017	protein shroom	C:adherens junction; F:actin filament binding; P:establishment or maintenance of actin cytoskeleton polarity; P:establishment of planar polarity of embryonic epithelium; P:protein localization involved in establishment of planar polarity
KDR15356	comp19584_c0_seq1	4.3513	1.12e-13	-1.22579	2.33884	coiled-coil domain-containing protein 49	#N/A
EHJ70000	comp8273_c0_seq1	2.98016	1.31e-08	-1.2227	2.33383	hypothetical protein KGM_20817	#N/A
KDR19729	comp23467_c0_seq2	4.20433	5.58e-09	-1.22058	2.33041	f-box wd repeat-containing protein 1a	F:protein dimerization activity
KDR21464	comp20445_c0_seq2	4.18866	1.1e-11	-1.21968	2.32896	wd repeat-containing protein 73	#N/A
KDR10315	comp48742_c0_seq1	4.31387	4.71e-13	-1.21955	2.32874	poly rna polymerase gld-2-like protein a	#N/A
KDR16164	comp26525_c0_seq1	5.62674	6.13e-15	-1.2186	2.32721	Parafibromin	#N/A
KDR08721	comp46014_c0_seq1	4.14014	1.05e-09	-1.21849	2.32703	nucleolar protein 14	C:small-subunit processome
KDR18155	comp28410_c0_seq2	4.0152	3.85e-08	-1.21831	2.32675	vesicular glutamate transporter 1	C:integral component of membrane; P:transmembrane transport
KDR06891	comp18445_c0_seq1	7.38808	4.83e-16	-1.21615	2.32326	hypothetical protein L798_03372, partial	#N/A
KDR22338	comp28828_c0_seq2	3.05489	4.35e-10	-1.21604	2.32309	hypothetical protein L798_01994	F:metal ion binding; F:nucleic acid binding
KDR22104	comp13596_c0_seq1	4.51946	4.71e-13	-1.21574	2.32261	hypothetical protein L798_02067	#N/A
EKC19455	comp86073_c0_seq1	3.53862	3.81e-10	-1.2142	2.32012	hypothetical protein CGI_10008505	F:binding
NP_001232998	comp11130_c0_seq1	3.11639	4.07e-09	-1.21378	2.31945	uncharacterized protein LOC100575320	P:proteolysis; F:serine-type peptidase activity
XP_312834	comp25726_c1_seq1	5.91836	2.42e-15	-1.21141	2.31563	AGAP003142-PA	P:oxidation-reduction process; F:oxidoreductase activity
AEB91979	comp23480_c0_seq1	3.53915	9.48e-09	-1.21044	2.31409	glutathione s-transferase sigma 7	F:transferase activity
AAF71701	comp18934_c0_seq1	7.00641	4.48e-12	-1.208	2.31017	af208521_1high-affinity na+-dependent glutamate transporter	#N/A
KDR10489	comp20269_c0_seq1	3.31812	2.58e-09	-1.20731	2.30907	phd finger protein rhinoceros	F:binding
XP_008548603	comp29086_c0_seq8	5.3741	1.83e-09	-1.20693	2.30845	PREDICTED: uncharacterized protein LOC103572001	#N/A
ETN62468	comp26718_c0_seq5	3.83448	6.68e-11	-1.20228	2.30103	polybromo-1	F:chromatin binding
KDR17530	comp27929_c0_seq2	4.43832	2.08e-09	-1.20165	2.30003	hypothetical protein L798_07983	#N/A
KDR20395	comp42940_c0_seq1	5.67723	2e-14	-1.1992	2.29612	swi snf complex subunit smarcc2	C:nucleus; F:DNA binding; F:chromatin binding
ESO88868	comp19272_c0_seq2	3.44178	3.34e-09	-1.19806	2.29431	hypothetical protein LOTGIDRAFT_125515	P:DNA repair
XP_002432690	comp27048_c0_seq1	3.25786	2.77e-07	-1.19778	2.29386	hypothetical protein Phum_PHUM597190	#N/A
XP_002422610	comp13957_c0_seq1	3.54418	1.4e-10	-1.19654	2.2919	cellular tumor antigen	P:regulation of transcription, DNA-templated; P:apoptotic process; P:transcription, DNA-templated; F:transcription regulatory region DNA binding; C:nucleus; F:sequence-specific DNA binding transcription factor activity; F:DNA binding
EFZ19022	comp9068_c0_seq1	3.06253	1.63e-09	-1.19521	2.28979	hypothetical protein SINV_05700	C:integral component of membrane; F:transporter activity; P:transport
KDR20780	comp27330_c0_seq2	4.35385	6.63e-13	-1.19385	2.28763	metal regulatory transcription factor 1	F:metal ion binding; F:nucleic acid binding; P:transition metal ion homeostasis; P:response to metal ion; P:regulation of transcription from RNA polymerase II promoter; C:nucleus; F:sequence-specific DNA binding transcription factor activity
YP_001958455	comp29044_c0_seq4	3.71143	1.24e-09	-1.19283	2.28601	hypothetical protein	C:ubiquitin ligase complex; P:protein ubiquitination; F:ubiquitin-protein transferase activity
KDR14160	comp27166_c0_seq1	7.17815	3.98e-09	-1.19038	2.28212	xaa-pro aminopeptidase 1	F:hydrolase activity; P:metabolic process
KDR17546	comp24732_c0_seq2	4.67422	1.68e-13	-1.18941	2.2806	ubiquitin-conjugating enzyme e2 partial	#N/A
KDR16020	comp6698_c0_seq1	3.44768	4.33e-07	-1.18918	2.28023	atp-binding cassette sub-family d member 2	C:integral component of membrane; F:ATP binding; F:ATPase activity, coupled to transmembrane movement of substances; P:metabolic process; P:transmembrane transport
ABM55590	comp11521_c0_seq1	7.47178	1.62e-17	-1.18776	2.27798	nucleoplasmin isoform 1-like protein	F:nucleic acid binding
KDR24460	comp29562_c0_seq2	4.83116	1.69e-08	-1.18498	2.2736	hypothetical protein L798_00110	#N/A
KDR16225	comp24081_c0_seq1	3.64898	9.26e-11	-1.18284	2.27023	type i inositol- -trisphosphate 5-phosphatase	P:phosphatidylinositol dephosphorylation
XP_008200098	comp29377_c0_seq1	4.98581	2.87e-10	-1.18193	2.26881	probable cytochrome p450 partial	#N/A
KDR21873	comp28155_c0_seq2	3.70731	5.92e-07	-1.18127	2.26777	solute carrier organic anion transporter family member 4c1	C:membrane; P:transport; F:transporter activity
KDR19682	comp18220_c0_seq1	4.80816	1.35e-13	-1.18029	2.26623	phosphoglycolate phosphatase	F:phosphatase activity; P:dephosphorylation; P:metabolic process
XP_008481051	comp24722_c0_seq1	6.69416	6.16e-10	-1.17973	2.26535	rna-directed dna polymerase from mobile element jockey-like	#N/A
ADI61816	comp28845_c0_seq1	5.15041	9.05e-14	-1.17766	2.26209	endonuclease-reverse transcriptase	F:RNA binding; P:RNA-dependent DNA replication; F:endonuclease activity; F:RNA-directed DNA polymerase activity
KDR21636	comp29246_c0_seq1	7.73601	2.34e-11	-1.17758	2.26198	sh2 domain-containing protein 4a	#N/A
XP_002425202	comp26558_c0_seq1	4.28731	6.32e-12	-1.17565	2.25895	PRKCA-binding protein, putative	#N/A
KDR12259	comp26502_c0_seq2	3.52948	6.69e-10	-1.17442	2.25702	fas-binding factor 1	#N/A
XP_001870652	comp29377_c0_seq4	4.32911	1.8e-09	-1.17161	2.25263	cytochrome p450	#N/A
KDR12721	comp23601_c0_seq1	4.76758	8.55e-09	-1.17147	2.2524	folliculin-interacting protein 2	#N/A
KDR15999	comp23242_c0_seq1	7.17134	5.14e-16	-1.17017	2.25038	rho-related gtp-binding protein	C:intracellular; C:membrane; F:GTP binding; P:small GTPase mediated signal transduction
EFA07194	comp18171_c0_seq2	4.63216	3.19e-10	-1.16985	2.24989	hypothetical protein TcasGA2_TC010200	#N/A
KDR20447	comp26520_c0_seq1	3.93169	1.68e-10	-1.1694	2.24918	f-box lrr-repeat protein 18	#N/A
KDR14244	comp10226_c0_seq1	6.37938	1.53e-13	-1.16835	2.24754	aarf domain-containing protein kinase 5	F:transferase activity, transferring phosphorus-containing groups
KDR13802	comp28579_c0_seq1	5.66779	1.35e-13	-1.1663	2.24435	histone-lysine n- h3 lysine-79 specific	F:methyltransferase activity
EFN78743	comp9432_c0_seq1	5.8237	3.82e-10	-1.16523	2.2427	pleckstrin-like proteiny domain-containing family g member 5	F:phospholipid binding; F:Rho guanyl-nucleotide exchange factor activity; P:regulation of Rho protein signal transduction
KDR17080	comp25398_c0_seq1	4.27804	1.28e-09	-1.16101	2.23614	leucine-rich repeat-containing protein c10orf11-like protein	#N/A
KDR22736	comp7283_c0_seq1	3.01324	3.8e-05	-1.1599	2.23441	peroxisome proliferator-activated receptor gamma coactivator-related protein 1	F:nucleic acid binding; F:nucleotide binding
KDR24443	comp20320_c0_seq1	3.3489	1.97e-09	-1.15713	2.23014	wd repeat-containing protein 60	#N/A
ELU14325	comp27245_c0_seq2	3.26611	6.9e-08	-1.15234	2.22275	hypothetical protein CAPTEDRAFT_205996, partial	#N/A
KDR19569	comp44918_c0_seq1	5.8839	2.53e-10	-1.15217	2.22248	bromodomain adjacent to zinc finger domain protein 1a	F:metal ion binding; F:zinc ion binding
EFN70562	comp10905_c0_seq1	4.82382	4.09e-10	-1.15201	2.22223	eukaryotic translation initiation factor 2-alpha kinase 4	F:kinase activity; P:translational initiation; P:phosphorylation; F:eukaryotic translation initiation factor 2alpha kinase activity; F:translation initiation factor activity
KDR12853	comp25330_c0_seq1	5.31493	5.92e-13	-1.15018	2.21942	nuclear transcription factor y subunit beta	C:nucleus; F:sequence-specific DNA binding; F:protein heterodimerization activity; P:regulation of transcription, DNA-templated
KDR08220	comp10822_c0_seq1	4.65663	8.13e-13	-1.15009	2.21928	Centrobin	#N/A
XP_006572113	comp22454_c0_seq1	3.29933	7.79e-09	-1.14937	2.21818	rna-binding protein 1-like isoform x6	F:nucleotide binding; F:nucleic acid binding
KDR16764	comp9727_c0_seq1	6.61119	5.82e-16	-1.14619	2.21328	hypothetical protein L798_09293	F:nucleotide binding; F:nucleic acid binding
KDR14469	comp79241_c0_seq1	3.61782	2.66e-06	-1.14584	2.21275	Neurabin-1	#N/A
KDR23112	comp10336_c0_seq1	4.54214	9.09e-10	-1.14214	2.20708	mediator of rna polymerase ii transcription subunit 13	C:mediator complex; F:RNA polymerase II transcription cofactor activity; P:regulation of transcription from RNA polymerase II promoter; P:transcription from RNA polymerase II promoter
XP_002431793	comp29393_c0_seq1	5.17626	3.8e-12	-1.14208	2.20699	hypothetical protein Phum_PHUM548260	C:nucleus
XP_008182662	comp79121_c0_seq1	4.06243	4.33e-11	-1.14085	2.20511	serine threonine-protein kinase sik3-like isoform x3	F:nucleic acid binding; F:protein dimerization activity
KDR18235	comp33284_c0_seq1	7.46498	2.6e-15	-1.14041	2.20444	inositol polyphosphate multikinase	F:kinase activity; P:phosphorylation; F:inositol-1,4,5-trisphosphate 3-kinase activity
KDR20118	comp23137_c0_seq3	4.49191	7.67e-11	-1.13882	2.20201	brca1-associated protein	F:nucleotide binding; F:zinc ion binding
KDR23696	comp11050_c0_seq1	3.36617	5.73e-08	-1.13857	2.20163	mpn domain-containing protein	#N/A
KDR07206	comp27236_c0_seq1	3.20668	4.32e-09	-1.13672	2.19881	cuticlin- partial	#N/A
KDR08121	comp29483_c0_seq1	5.10072	0.000523915	-1.13658	2.1986	hypothetical protein L798_01654, partial	F:Rho guanyl-nucleotide exchange factor activity; P:positive regulation of GTPase activity
KDR19843	comp35669_c0_seq1	4.19316	4.33e-10	-1.13508	2.19631	tetraspanin- partial	C:integral component of membrane
KDR08789	comp25570_c0_seq1	3.88702	5.02e-10	-1.13349	2.1939	Microcephalin	#N/A
KDR18486	comp24522_c0_seq2	4.17485	3.14e-11	-1.13341	2.19376	leucine-zipper-like transcriptional regulator 1	#N/A
KDR15720	comp27068_c0_seq2	4.33217	1.83e-08	-1.13308	2.19327	microtubule-associated protein jupiter	#N/A
KDR19736	comp39542_c0_seq1	4.79181	0.000102884	-1.13236	2.19217	u5 small nuclear ribonucleoprotein 200 kda helicase	C:viral nucleocapsid; C:ribonucleoprotein complex; F:nucleic acid binding; F:helicase activity; F:ATP binding; P:metabolic process
XP_003707729	comp40654_c0_seq1	4.65663	7.96e-12	-1.13149	2.19084	probable rna polymerase ii nuclear localization protein slc7a6os-like	#N/A
EFN82103	comp20403_c0_seq1	4.35642	1.77e-11	-1.12835	2.18609	nuclear receptor-binding protein	#N/A
KDR08042	comp39778_c0_seq1	4.59201	1.93e-11	-1.1274	2.18465	survival of motor neuron protein-interacting protein 1	P:spliceosomal snRNP assembly; C:spliceosomal complex; P:mRNA splicing, via spliceosome; P:spliceosomal complex assembly
KDR17355	comp45532_c0_seq1	3.53737	1.82e-06	-1.12526	2.18141	hypothetical protein L798_08557	F:binding
KDR09124	comp9570_c0_seq2	3.94551	2.17e-09	-1.12514	2.18123	fat-free-like protein	C:exocyst; P:Golgi to plasma membrane transport
KDR19579	comp19133_c0_seq1	3.90267	4.16e-10	-1.12343	2.17865	rho gtpase-activating protein 19	P:signal transduction
XP_973827	comp42139_c0_seq1	3.57889	5.38e-06	-1.123	2.17799	isoaspartyl peptidase l-asparaginase	#N/A
KDR11345	comp19608_c0_seq1	3.1864	5.41e-08	-1.12224	2.17685	coiled-coil domain-containing protein partial	F:nucleic acid binding
KDR10439	comp28705_c0_seq1	4.15001	3.86e-11	-1.12182	2.17622	nuclear autoantigenic sperm protein	#N/A
KDR13010	comp7785_c0_seq1	3.50505	2.03e-08	-1.12142	2.17561	spry domain-containing protein 3	#N/A
XP_003489166	comp76749_c0_seq1	3.92385	3.56e-10	-1.12081	2.17469	zinc finger protein 161 homolog	#N/A
KDR11738	comp28988_c0_seq1	6.18002	8.58e-14	-1.12045	2.17414	protein retinal degeneration b	C:intracellular; F:metal ion binding; P:transport
KDR23696	comp47426_c0_seq1	4.14339	4.07e-10	-1.12021	2.17378	mpn domain-containing protein	#N/A
XP_004915414	comp29274_c0_seq3	7.27656	2.09e-10	-1.11847	2.17117	PREDICTED: uncharacterized protein LOC101733068	#N/A
KDR14653	comp35764_c0_seq1	4.50721	6.42e-10	-1.11795	2.17038	nf-kappa-b-repressing factor	F:nucleic acid binding
KDR18978	comp31463_c0_seq1	7.30398	9.62e-14	-1.11765	2.16994	hypothetical protein L798_05857, partial	F:phosphogluconate dehydrogenase (decarboxylating) activity; F:NADP binding; P:pentose-phosphate shunt; P:oxidation-reduction process
KDR09283	comp26413_c0_seq1	4.0374	8.6e-10	-1.11356	2.1638	gamma-tubulin complex component 6	C:spindle pole; P:microtubule cytoskeleton organization; C:microtubule organizing center
XP_008549159	comp39343_c0_seq1	3.31758	2.45e-07	-1.11305	2.16303	flavin-containing monooxygenase fmo gs-ox4-like	#N/A
KDR21423	comp9561_c0_seq1	4.85299	1.19e-12	-1.11296	2.16288	kelch domain-containing protein 10	#N/A
EFX83489	comp36539_c0_seq1	4.28374	9.46e-07	-1.11246	2.16215	hypothetical protein DAPPUDRAFT_315775	#N/A
KDR14441	comp25525_c0_seq1	4.51493	5.38e-10	-1.11226	2.16184	glycerophosphodiester phosphodiesterase 1	F:phosphoric diester hydrolase activity; P:primary metabolic process; P:single-organism metabolic process; P:organic substance metabolic process
KDR24460	comp29562_c0_seq1	5.34065	2.54e-06	-1.11127	2.16036	hypothetical protein L798_00110	#N/A
KDR19295	comp45180_c0_seq1	3.79041	5.99e-09	-1.11126	2.16034	general transcription factor iih subunit 1	C:core TFIIH complex; P:nucleotide-excision repair; P:transcription, DNA-templated
KDR24181	comp18472_c0_seq1	5.33271	1.34e-11	-1.111	2.15996	atp-dependent rna helicase ddx28	F:hydrolase activity; F:organic cyclic compound binding; F:heterocyclic compound binding
EFA07743	comp29666_c0_seq5	4.79413	3.25e-11	-1.11075	2.15958	hypothetical protein TcasGA2_TC002223	#N/A
KDR21210	comp50423_c0_seq1	3.91133	1.05e-08	-1.11056	2.15929	calcium-transporting atpase type 2c member 1	C:integral component of membrane; F:calcium-transporting ATPase activity; F:ATP binding; F:metal ion binding; P:metabolic process; P:calcium ion transmembrane transport
EFA12567	comp29653_c0_seq2	3.84833	1.67e-07	-1.11034	2.15897	hypothetical protein TcasGA2_TC004196	F:RNA binding; F:nucleic acid binding; P:proteolysis; P:DNA integration; P:RNA-dependent DNA replication; F:aspartic-type endopeptidase activity; F:RNA-directed DNA polymerase activity
EGI66610	comp28177_c0_seq1	3.75294	6.05e-06	-1.10837	2.15601	mariner mos1 transposase	#N/A
KDR21141	comp47400_c0_seq1	5.09304	1.28e-08	-1.10812	2.15564	paired amphipathic helix protein sin3a	P:regulation of transcription, DNA-templated
ABG20821	comp29626_c0_seq1	4.33153	9.25e-06	-1.10548	2.15171	cytochrome p450	#N/A
KDR17927	comp14640_c0_seq1	3.57998	4.54e-08	-1.10525	2.15137	hypothetical protein L798_08003	F:transferase activity, transferring phosphorus-containing groups; P:cellular process; P:regulation of cellular process
XP_006818366	comp10567_c0_seq1	5.84613	2.75e-13	-1.10459	2.15038	sumo-specific isopeptidase uspl1-like	#N/A
KDR16180	comp18769_c0_seq1	4.90828	2.65e-12	-1.09955	2.14287	wd repeat-containing protein mio	#N/A
XP_971714	comp49140_c0_seq1	4.88632	1.15e-08	-1.09927	2.14246	peroxisomal acyl-coenzyme a oxidase 3	#N/A
KDR19644	comp44255_c0_seq1	5.19858	1.43e-07	-1.09866	2.14156	fem-1-like protein b	#N/A
KDR20392	comp20015_c0_seq1	3.6261	5.54e-08	-1.09818	2.14085	ap-4 complex subunit epsilon-1	P:transport
EHJ67199	comp27202_c0_seq1	4.66629	1.7e-07	-1.0981	2.14073	hypothetical protein KGM_10804	#N/A
KDR23456	comp29121_c0_seq2	3.39289	3.21e-06	-1.09801	2.14059	hypothetical protein L798_08658	#N/A
KDR23282	comp17666_c0_seq1	5.71737	5.4e-05	-1.09757	2.13994	bai1-associated protein 3	#N/A
XP_006124112	comp27445_c0_seq3	4.30594	3.1e-10	-1.09754	2.1399	protein pthb1 isoform x5	P:fat cell differentiation; C:BBSome; C:pericentriolar material; C:cilium; C:membrane; P:cilium assembly
ESN93095	comp26522_c0_seq2	4.00968	1.51e-08	-1.09713	2.13929	hypothetical protein HELRODRAFT_165255	#N/A
KDR23950	comp28219_c0_seq1	5.87839	2.2e-13	-1.09682	2.13883	transcriptional adapter 2b	C:nucleus; F:DNA binding; F:chromatin binding; F:zinc ion binding; P:regulation of transcription from RNA polymerase II promoter; P:histone acetylation
KDR19682	comp18220_c0_seq2	4.6633	2.89e-11	-1.09556	2.13696	phosphoglycolate phosphatase	F:phosphatase activity; P:dephosphorylation; P:metabolic process
XP_004925517	comp27352_c0_seq1	7.26323	8.4e-12	-1.09399	2.13464	uridine phosphorylase 1-like isoform x2	C:cytoplasm; F:uridine phosphorylase activity; P:nucleoside metabolic process; P:nucleotide catabolic process
EFA07194	comp18171_c0_seq1	4.72099	1.08e-08	-1.09325	2.13354	hypothetical protein TcasGA2_TC010200	#N/A
ABG01822	comp9991_c0_seq1	4.95815	0.00223715	-1.09273	2.13277	accessory gland protein	#N/A
XP_003390950	comp28320_c0_seq1	3.45041	1.33e-07	-1.09272	2.13276	PREDICTED: hypothetical protein LOC100634292	#N/A
KDR14244	comp37751_c0_seq1	3.24307	1.02e-08	-1.09205	2.13177	aarf domain-containing protein kinase 5	F:kinase activity; P:phosphorylation
EFA12191	comp29533_c0_seq1	5.23761	8.94e-05	-1.09117	2.13047	hypothetical protein TcasGA2_TC004344	F:RNA binding; P:RNA-dependent DNA replication; F:RNA-directed DNA polymerase activity
KDR17206	comp45732_c0_seq1	4.55493	2.94e-09	-1.09007	2.12885	hypothetical protein L798_08309	#N/A
KDR17183	comp25273_c0_seq1	4.74184	4.66e-09	-1.09	2.12874	nuclear receptor subfamily 2 group c member partial	C:nucleus; F:sequence-specific DNA binding transcription factor activity; F:steroid hormone receptor activity; F:zinc ion binding; F:sequence-specific DNA binding; P:transcription, DNA-templated; P:regulation of transcription, DNA-templated; P:steroid hormone mediated signaling pathway
NP_001229483	comp21966_c0_seq1	3.62714	1.23e-08	-1.08889	2.1271	e3 ubiquitin-protein ligase rfwd3	F:metal ion binding; F:zinc ion binding
KDR21141	comp11311_c0_seq1	3.82913	3.15e-08	-1.08888	2.12708	paired amphipathic helix protein sin3a	P:regulation of transcription, DNA-templated
KDR22736	comp24533_c0_seq1	4.31233	7.45e-10	-1.08613	2.12303	peroxisome proliferator-activated receptor gamma coactivator-related protein 1	F:nucleotide binding; F:nucleic acid binding
EGI62494	comp24401_c0_seq1	3.41793	8.63e-06	-1.08553	2.12216	ankyrin repeat and sterile alpha motif domain-containing protein 1b	#N/A
XP_003424458	comp22245_c0_seq2	4.76559	2.89e-11	-1.08508	2.12149	huntingtin-interacting protein 1 isoform x2	#N/A
KDR13962	comp26582_c0_seq1	5.87189	1.94e-12	-1.08378	2.11958	Battenin	C:membrane
KDR17990	comp22882_c0_seq1	3.48198	5.8e-09	-1.08332	2.1189	hypothetical protein L798_07171, partial	F:ATP binding; F:protein kinase activity; P:protein phosphorylation; F:transferase activity, transferring phosphorus-containing groups
XP_004925519	comp27352_c0_seq3	7.38405	1.85e-11	-1.08303	2.11848	uridine phosphorylase 1-like isoform x4	#N/A
ESN93095	comp8574_c0_seq1	3.62811	3.62e-09	-1.0813	2.11594	hypothetical protein HELRODRAFT_165255	#N/A
KDR14091	comp27950_c0_seq2	4.36758	2.6e-10	-1.08002	2.11406	ras gtpase-activating protein 3	C:intracellular; F:GTPase activator activity; P:intracellular signal transduction; P:positive regulation of GTPase activity
KDR13311	comp28554_c0_seq1	5.70295	9.84e-13	-1.07911	2.11273	mfs-type transporter c19orf28	#N/A
AHA42531	comp9502_c0_seq1	3.20131	3.02e-07	-1.07903	2.11262	met protein	C:intracellular part
KDR08954	comp23197_c0_seq2	4.7247	8.37e-11	-1.07816	2.11134	Cisplatin resistance-associated overexpressed protein	C:U1 snRNP; F:mRNA binding; P:mRNA splice site selection
KDR09330	comp31012_c0_seq1	9.664	2.67e-13	-1.07782	2.11085	Nesprin-1	C:nuclear envelope
XP_008181765	comp18548_c0_seq1	5.30346	1.92e-11	-1.0778	2.11081	nuclease harbi1	#N/A
KDR23027	comp27879_c0_seq1	3.77032	4.02e-08	-1.07675	2.10927	alpha-( )-fucosyltransferase	C:integral component of membrane; C:Golgi cisterna membrane; F:glycoprotein 6-alpha-L-fucosyltransferase activity; P:protein glycosylation in Golgi; P:N-glycan fucosylation
XP_004925519	comp27352_c0_seq2	7.25694	2.34e-12	-1.0761	2.10833	uridine phosphorylase 1-like isoform x4	#N/A
KDR20589	comp55341_c0_seq1	3.2241	9e-08	-1.07543	2.10735	hypothetical protein L798_04609	#N/A
XP_004925517	comp27352_c0_seq4	7.36378	1.92e-11	-1.07478	2.1064	uridine phosphorylase 1-like isoform x2	C:cytoplasm; F:uridine phosphorylase activity; P:nucleoside metabolic process; P:nucleotide catabolic process
KDR07256	comp27053_c0_seq1	3.47033	2.91e-07	-1.07378	2.10494	non-homologous end-joining factor 1	P:DNA repair; P:double-strand break repair; P:DNA recombination; C:nucleus; F:DNA binding
KDR13798	comp31609_c0_seq1	6.1816	5.47e-10	-1.0735	2.10453	trans- -enoyl- reductase	C:cytoplasm; C:integral component of membrane; F:oxidoreductase activity, acting on the CH-CH group of donors; P:lipid metabolic process; P:oxidation-reduction process
KDR18486	comp24522_c0_seq1	4.17143	1.08e-09	-1.07143	2.10151	leucine-zipper-like transcriptional regulator 1	#N/A
KDR10915	comp23623_c0_seq1	5.14271	4.48e-08	-1.07018	2.0997	proline- glutamic acid- and leucine-rich protein 1	#N/A
KDR13883	comp18254_c0_seq1	3.53897	1.68e-05	-1.06884	2.09774	Caspase-8	P:apoptotic process; P:proteolysis; F:cysteine-type peptidase activity; F:cysteine-type endopeptidase activity
XP_008199733	comp30635_c0_seq1	7.92448	2.12e-12	-1.06762	2.09597	daz-associated protein 2 isoform x2	#N/A
EFA07743	comp29666_c0_seq3	3.64745	1.53e-07	-1.06682	2.09481	hypothetical protein TcasGA2_TC002223	F:metal ion binding; F:nucleic acid binding; P:DNA integration; F:zinc ion binding
AHA86298	comp31114_c0_seq1	8.22411	1.65e-13	-1.06636	2.09414	DnaJ	F:ATP binding; F:heat shock protein binding; F:metal ion binding; F:unfolded protein binding; P:protein folding; P:response to heat
KDR19365	comp26499_c0_seq4	3.23703	2.37e-07	-1.06609	2.09375	hypothetical protein L798_05716	#N/A
XP_003701797	comp30322_c0_seq1	8.29483	1.7e-13	-1.06594	2.09353	s-adenosylmethionine synthase-like isoform 2	#N/A
KDR22028	comp20832_c0_seq1	4.33545	2.03e-09	-1.0645	2.09144	protein tamozhennic	P:multicellular organismal development; F:zinc ion binding; P:protein transport
KDR08996	comp22906_c0_seq1	3.90536	7.27e-05	-1.06416	2.09095	nuclear pore membrane glycoprotein 210	#N/A
KDR22926	comp26866_c0_seq1	4.31203	4.69e-09	-1.06232	2.08829	hypothetical protein L798_14783	F:DNA binding
KDR23218	comp28742_c0_seq1	4.19039	1.92e-06	-1.06112	2.08655	serine threonine kinase 11-interacting protein	F:kinase activity; P:phosphorylation
AGM32488	comp19192_c0_seq1	3.62955	7.59e-09	-1.06015	2.08514	n-alpha-acetyltransferase 40	F:transferase activity
EFA12567	comp29653_c0_seq7	3.33502	6.03e-07	-1.0595	2.08421	hypothetical protein TcasGA2_TC004196	F:RNA binding; F:nucleic acid binding; P:proteolysis; P:DNA integration; P:RNA-dependent DNA replication; F:aspartic-type endopeptidase activity; F:RNA-directed DNA polymerase activity
KDR18224	comp26102_c0_seq1	3.27366	1.24e-05	-1.05702	2.08062	hypothetical protein L798_06975	#N/A
XP_006029730	comp28333_c0_seq1	4.06217	2.03e-09	-1.05677	2.08026	histone-lysine n-methyltransferase setmar-like	#N/A
KDR22317	comp12094_c0_seq1	5.08434	1.69e-07	-1.05627	2.07955	monocarboxylate transporter 9	C:integral component of membrane; P:transmembrane transport
EFN68817	comp11706_c0_seq2	6.15142	3.21e-13	-1.05611	2.07932	transmembrane protein 41-like protein	#N/A
KDR12927	comp18396_c0_seq1	6.09554	5.47e-09	-1.05556	2.07853	px domain-containing protein kinase-like protein	F:actin binding; F:protein kinase activity; F:ATP binding; F:phosphatidylinositol binding; P:protein phosphorylation
CCX34992	comp11258_c0_seq1	7.53522	3.75e-12	-1.05542	2.07832	Scalloped, partial	C:nucleus; F:sequence-specific DNA binding transcription factor activity; P:regulation of transcription, DNA-templated; P:hippo signaling
KDR10163	comp40010_c0_seq1	4.10372	1.42e-09	-1.05523	2.07805	protein shroom	F:actin binding; P:establishment of planar polarity
XP_008474654	comp19319_c0_seq1	4.5149	4.63e-09	-1.05464	2.0772	dedicator of cytokinesis protein 7	#N/A
KDR17512	comp20251_c0_seq2	3.20867	2.55e-07	-1.05432	2.07674	dolichyl-p-man:man c -pp-dolichyl-alpha- 6-mannosyltransferase	F:transferase activity, transferring glycosyl groups; P:metabolic process
KDR24481	comp18361_c0_seq1	5.42432	3.19e-11	-1.05289	2.07468	serine threonine-protein kinase rio2	F:protein kinase activity; P:phosphorylation
KDR24424	comp20295_c0_seq2	3.10116	1.21e-07	-1.05266	2.07434	hypothetical protein L798_05085	#N/A
KDR24385	comp22340_c0_seq1	6.1473	8.41e-11	-1.05082	2.0717	prostaglandin reductase 1	F:zinc ion binding; F:oxidoreductase activity; P:oxidation-reduction process
KDR09714	comp11845_c1_seq1	3.11769	9.6e-08	-1.04977	2.07021	rna polymerase-associated protein rtf1	C:nucleus; F:DNA binding; P:DNA-templated transcription, initiation; P:histone modification
KDR11738	comp28988_c0_seq2	5.7106	8.95e-12	-1.04969	2.07008	protein retinal degeneration b	C:intracellular; F:metal ion binding; P:transport
XP_001656408	comp27232_c0_seq1	6.17286	4.37e-11	-1.04935	2.0696	hypothetical protein AaeL_AAEL000459	P:carbohydrate transport; C:integral component of membrane; F:sugar:proton symporter activity; C:Golgi membrane
XP_008209434	comp23438_c0_seq1	4.42904	7.26e-10	-1.04855	2.06845	wd repeat-containing protein 81 isoform x3	P:metabolic process; F:transferase activity, transferring phosphorus-containing groups
KDR11809	comp35812_c0_seq1	5.49543	1.16e-05	-1.04748	2.06692	glutamate synthase	F:iron ion binding; F:FMN binding; F:glutamate synthase (NADH) activity; F:flavin adenine dinucleotide binding; F:iron-sulfur cluster binding; P:glutamate biosynthetic process; P:oxidation-reduction process
KDR19002	comp26358_c0_seq1	4.75744	1.16e-08	-1.04696	2.06618	hypothetical protein L798_05882	#N/A
AAN87272	comp29245_c0_seq1	4.43981	3.29e-07	-1.0463	2.06523	ORF1	#N/A
KDR09603	comp20556_c0_seq1	3.45631	4.86e-07	-1.04569	2.06435	poly rna mitochondrial	F:nucleic acid binding; F:nucleotide binding
XP_003705112	comp7261_c0_seq1	4.889	2.79e-07	-1.04561	2.06424	PREDICTED: uncharacterized protein LOC100882263	#N/A
KDR13644	comp37895_c0_seq1	3.7586	1.08e-08	-1.04523	2.0637	hydroxymethylglutaryl- synthase 1	F:hydroxymethylglutaryl-CoA synthase activity; P:isoprenoid biosynthetic process
KDR22207	comp28739_c0_seq1	4.53362	3.99e-09	-1.04435	2.06244	Peroxiredoxin-6	F:peroxiredoxin activity; P:oxidation-reduction process
KDR21141	comp11311_c0_seq2	3.52871	6.03e-08	-1.04417	2.06218	paired amphipathic helix protein sin3a	P:regulation of transcription, DNA-templated
KDR18060	comp14042_c0_seq1	3.4534	4.14e-08	-1.04185	2.05887	alkylated dna repair protein alkb-like protein 4	F:oxidoreductase activity
EFN66794	comp27645_c0_seq2	4.01609	3.41e-08	-1.0397	2.0558	hypothetical protein EAG_01806	#N/A
EFN89533	comp28500_c0_seq3	4.42906	3.41e-09	-1.03765	2.05288	26s proteasome non-atpase regulatory subunit 10	C:proteasome complex
KDR09124	comp9570_c0_seq1	4.00183	1.67e-07	-1.03691	2.05182	fat-free-like protein	C:exocyst; P:Golgi to plasma membrane transport
KDR14091	comp27950_c0_seq1	4.16305	4.86e-09	-1.03575	2.05018	ras gtpase-activating protein 3	C:intracellular; F:GTPase activator activity; P:intracellular signal transduction; P:positive regulation of GTPase activity
KDR21201	comp22612_c0_seq1	6.50624	3.36e-12	-1.03562	2.04999	peptide methionine sulfoxide reductase	F:peptide-methionine (S)-S-oxide reductase activity; P:response to oxidative stress; P:protein repair; P:oxidation-reduction process
KDR18672	comp27814_c0_seq1	4.56797	1.3e-09	-1.0321	2.045	protein cip2a	#N/A
KDR22472	comp25978_c0_seq1	3.96575	1.39e-06	-1.03181	2.04459	hormone-sensitive lipase	F:lipase activity; P:cholesterol metabolic process; P:lipid catabolic process
KDR15518	comp21258_c0_seq1	4.84191	2.21e-10	-1.03115	2.04366	lysine-specific demethylase 4b	C:nucleus; F:methyltransferase activity; F:zinc ion binding; P:methylation
KDR19079	comp11258_c0_seq2	7.5147	3.06e-11	-1.03113	2.04363	transcriptional enhancer factor tef- partial	C:nucleus; F:sequence-specific DNA binding transcription factor activity; P:regulation of transcription, DNA-templated; P:hippo signaling
BAM76759	comp10780_c0_seq1	3.95643	8.11e-08	-1.03106	2.04352	CLOCK	C:nucleus; C:transcription factor complex; C:cytoplasm; F:DNA binding; F:sequence-specific DNA binding transcription factor activity; F:signal transducer activity; F:protein dimerization activity; P:transcription, DNA-templated; P:regulation of transcription, DNA-templated; P:signal transduction
KDR15763	comp28974_c0_seq1	3.76909	7.14e-07	-1.03098	2.04341	hypothetical protein L798_10307	#N/A
KDR22442	comp27184_c0_seq2	5.16928	9.58e-06	-1.03066	2.04295	nuclear receptor corepressor partial	C:nucleus; F:DNA binding; F:chromatin binding
KDR12013	comp15013_c0_seq1	3.04156	7.83e-07	-1.03044	2.04265	lim domain kinase 1	F:protein kinase activity; F:ATP binding; F:zinc ion binding; P:protein phosphorylation
EFZ09348	comp57873_c0_seq1	3.09884	0.00841818	-1.02996	2.04197	hypothetical protein SINV_80414	#N/A
XP_006557509	comp11637_c0_seq1	5.75379	7.97e-05	-1.02979	2.04173	protein-methionine sulfoxide oxidase mical isoform x5	#N/A
KDR10024	comp24279_c2_seq1	4.20092	2.97e-09	-1.02939	2.04117	hypothetical protein L798_15686	F:nucleic acid binding; F:nucleotide binding
KDR08684	comp47935_c0_seq1	3.60962	4e-05	-1.02758	2.0386	pumilio domain-containing protein	F:RNA binding
KDR18363	comp39739_c0_seq1	5.39923	1.16e-07	-1.02751	2.0385	dual specificity tyrosine-phosphorylation-regulated kinase 2	F:protein kinase activity; F:ATP binding; P:protein phosphorylation
XP_002431932	comp22348_c0_seq1	3.97566	7.47e-08	-1.02646	2.03703	conserved hypothetical protein	C:nuclear pore
KDR06958	comp28136_c0_seq3	5.71788	1.05e-10	-1.02591	2.03624	2-aminoethylphosphonate--pyruvate transaminase	F:transaminase activity
KDR19996	comp29164_c0_seq1	5.93206	1.81e-11	-1.02582	2.03611	microprocessor complex subunit dgcr8	#N/A
KDR20774	comp19091_c0_seq1	3.17983	1.05e-06	-1.02254	2.03149	downstream neighbor of son-like protein	#N/A
KDR22507	comp27871_c0_seq1	6.28968	9.41e-11	-1.0178	2.02483	craniofacial development protein 2	#N/A
XP_002159615	comp29074_c0_seq4	3.87798	5.76e-07	-1.01574	2.02194	PREDICTED: uncharacterized protein LOC100197916	#N/A
KDR23250	comp20864_c0_seq1	3.9244	7.01e-05	-1.01449	2.02018	hypothetical protein L798_07152, partial	F:DNA binding; F:ATP binding
KDR09428	comp24638_c0_seq2	3.7911	3.75e-08	-1.01255	2.01747	protein pigeon	#N/A
AAO21473	comp29691_c0_seq1	12.3432	1.02e-10	-1.00811	2.01127	hsp70 family member	#N/A
XP_002732194	comp22473_c0_seq1	4.02669	6.87e-08	-1.0047	2.00652	acetyl- cytosolic-like	#N/A
KDR21132	comp62557_c0_seq1	4.05325	7.9e-06	-1.00452	2.00628	glycosyltransferase 8 domain-containing protein 4	F:transferase activity
XP_008195061	comp29369_c0_seq2	4.85218	2.56e-09	-1.00436	2.00605	PREDICTED: uncharacterized protein LOC100141786 isoform X1	#N/A
KDR17546	comp24732_c0_seq1	4.62198	4.54e-09	-1.00353	2.00491	ubiquitin-conjugating enzyme e2 partial	#N/A
KDQ77054	comp17486_c0_seq1	7.46743	7.83e-11	-1.00069	2.00096	cytochrome p450 partial	F:binding; F:oxidoreductase activity
KDR06958	comp28136_c0_seq5	5.73091	1.89e-10	-1.00052	2.00073	2-aminoethylphosphonate--pyruvate transaminase	F:transaminase activity
KDR23885	comp21340_c0_seq2	3.53497	4.72e-08	-1.00004	2.00006	arginine-glutamic acid dipeptide repeats protein	C:nucleus; F:DNA binding; F:chromatin binding
NA	comp22165_c0_seq1	5.91697	3.32e-146	-6.64813	100.297	No BLAST ID
NA	comp27112_c0_seq1	5.44603	2.53e-123	-6.27375	77.3725	No BLAST ID
NA	comp53996_c0_seq1	3.39376	4.46e-74	-5.7076	52.2587	No BLAST ID
NA	comp11086_c0_seq2	4.21833	3.49e-89	-5.3288	40.1909	No BLAST ID
NA	comp25433_c1_seq1	2.75717	4.59e-61	-4.91294	30.1261	No BLAST ID
NA	comp37795_c0_seq1	3.51439	4.42e-51	-4.51879	22.9241	No BLAST ID
NA	comp26414_c0_seq1	3.61198	1.53e-62	-4.41405	21.3187	No BLAST ID
NA	comp17935_c0_seq1	2.99665	1.02e-44	-4.35383	20.4472	No BLAST ID
NA	comp26414_c0_seq2	3.56358	5.26e-62	-4.28631	19.5122	No BLAST ID
NA	comp22511_c0_seq1	3.55862	8.55e-55	-4.21153	18.5267	No BLAST ID
NA	comp28784_c0_seq1	4.48336	1.08e-19	-4.16475	17.9356	No BLAST ID
NA	comp35861_c0_seq1	2.97872	1.41e-47	-4.14623	17.7068	No BLAST ID
NA	comp29756_c0_seq1	10.0452	5.75e-92	-4.10738	17.2363	No BLAST ID
NA	comp20387_c0_seq1	2.70916	2.52e-50	-4.08544	16.9762	No BLAST ID
NA	comp28804_c0_seq1	6.26522	6.78e-78	-3.9682	15.6512	No BLAST ID
NA	comp21493_c0_seq1	2.7871	9.88e-44	-3.85911	14.5114	No BLAST ID
NA	comp26699_c0_seq1	3.87314	1.84e-41	-3.75118	13.4653	No BLAST ID
NA	comp18805_c0_seq1	5.48241	5.66e-48	-3.63187	12.3966	No BLAST ID
NA	comp10380_c0_seq1	3.14513	4.81e-38	-3.61138	12.2218	No BLAST ID
NA	comp9488_c0_seq1	3.92679	3e-39	-3.60335	12.1539	No BLAST ID
NA	comp27356_c0_seq1	2.79729	2.12e-46	-3.57864	11.9475	No BLAST ID
NA	comp27604_c0_seq1	4.18738	2.26e-63	-3.4508	10.9344	No BLAST ID
NA	comp19602_c0_seq1	2.91513	3.72e-40	-3.40691	10.6068	No BLAST ID
NA	comp26291_c0_seq1	4.52754	4.31e-30	-3.36213	10.2826	No BLAST ID
NA	comp24101_c0_seq1	4.26621	2.19e-53	-3.35857	10.2572	No BLAST ID
NA	comp23935_c0_seq1	2.97206	3.15e-29	-3.32193	10	No BLAST ID
NA	comp18668_c0_seq1	4.63956	1.12e-42	-3.30683	9.89592	No BLAST ID
NA	comp22917_c0_seq1	3.16265	3.34e-40	-3.18269	9.08	No BLAST ID
NA	comp25674_c0_seq2	4.33212	3.17e-32	-3.1506	8.88023	No BLAST ID
NA	comp20642_c0_seq2	3.1892	5.24e-44	-3.12186	8.70508	No BLAST ID
NA	comp20958_c0_seq1	4.04939	4.99e-29	-3.09329	8.53442	No BLAST ID
NA	comp25674_c0_seq3	4.45293	4.03e-27	-3.052	8.29364	No BLAST ID
NA	comp18468_c0_seq1	3.58916	6.98e-38	-3.01725	8.09624	No BLAST ID
NA	comp10629_c0_seq1	3.54169	2.17e-35	-3.01485	8.08274	No BLAST ID
NA	comp9652_c0_seq1	6.28196	9.7e-53	-2.95375	7.7476	No BLAST ID
NA	comp27825_c0_seq1	3.15969	3.27e-36	-2.93883	7.66791	No BLAST ID
NA	comp27156_c0_seq1	6.08907	2.81e-22	-2.93017	7.62198	No BLAST ID
NA	comp9179_c0_seq1	3.07369	4.32e-32	-2.90392	7.48458	No BLAST ID
NA	comp24374_c0_seq1	4.80041	5.09e-22	-2.90125	7.47073	No BLAST ID
NA	comp11519_c0_seq1	3.4655	2.44e-29	-2.89776	7.45268	No BLAST ID
NA	comp28884_c0_seq1	3.21878	5.54e-22	-2.89039	7.41473	No BLAST ID
NA	comp30065_c0_seq1	6.68223	2.32e-29	-2.86137	7.26705	No BLAST ID
NA	comp27825_c0_seq2	3.09707	2.59e-32	-2.85643	7.24222	No BLAST ID
NA	comp20958_c0_seq2	3.56787	2.67e-26	-2.83484	7.13464	No BLAST ID
NA	comp7235_c0_seq1	3.54808	7.95e-29	-2.82121	7.06753	No BLAST ID
NA	comp20548_c0_seq1	3.15542	2.04e-23	-2.80774	7.00188	No BLAST ID
NA	comp26671_c0_seq1	4.50888	2.11e-23	-2.79081	6.92019	No BLAST ID
NA	comp23736_c0_seq1	3.55463	2.09e-31	-2.74683	6.71239	No BLAST ID
NA	comp28832_c0_seq1	3.31068	8.11e-33	-2.73354	6.65085	No BLAST ID
NA	comp27605_c0_seq1	3.01527	1.91e-28	-2.71937	6.58584	No BLAST ID
NA	comp28631_c0_seq10	3.13578	2.09e-33	-2.71222	6.5533	No BLAST ID
NA	comp27276_c0_seq1	4.79473	2.49e-38	-2.69422	6.47205	No BLAST ID
NA	comp26447_c0_seq1	3.50551	5.07e-26	-2.66598	6.34659	No BLAST ID
NA	comp24035_c0_seq1	2.78014	2.62e-31	-2.65509	6.29885	No BLAST ID
NA	comp29814_c0_seq1	8.04228	3.4e-37	-2.63795	6.22447	No BLAST ID
NA	comp24618_c0_seq1	4.5414	2.01e-39	-2.63263	6.20157	No BLAST ID
NA	comp25400_c0_seq1	3.46294	6.52e-31	-2.61669	6.13341	No BLAST ID
NA	comp10697_c0_seq1	3.07679	2.63e-28	-2.58497	6.00001	No BLAST ID
NA	comp29453_c0_seq2	3.822	2.3e-17	-2.57093	5.94194	No BLAST ID
NA	comp11010_c0_seq1	4.19268	2.22e-29	-2.56331	5.91061	No BLAST ID
NA	comp29329_c0_seq2	2.78302	1.3e-28	-2.56141	5.90285	No BLAST ID
NA	comp27860_c1_seq1	3.17473	5.6e-16	-2.55172	5.86333	No BLAST ID
NA	comp25203_c0_seq1	3.58564	3e-28	-2.5391	5.81225	No BLAST ID
NA	comp28884_c0_seq2	5.40659	4.38e-30	-2.53773	5.80673	No BLAST ID
NA	comp31756_c0_seq1	4.96241	4.07e-32	-2.5263	5.76094	No BLAST ID
NA	comp16143_c0_seq1	3.37281	1.8e-29	-2.52556	5.75798	No BLAST ID
NA	comp7426_c0_seq1	3.32282	7.88e-34	-2.52225	5.74478	No BLAST ID
NA	comp29191_c0_seq2	3.21111	1e-28	-2.51509	5.71634	No BLAST ID
NA	comp24597_c0_seq1	2.72524	1.02e-26	-2.50965	5.69481	No BLAST ID
NA	comp28616_c0_seq5	2.89617	5.4e-27	-2.50872	5.69116	No BLAST ID
NA	comp15225_c0_seq1	3.40036	4.2e-22	-2.50486	5.67595	No BLAST ID
NA	comp19074_c0_seq1	3.08766	4.72e-21	-2.49646	5.64297	No BLAST ID
NA	comp27020_c0_seq1	2.90431	6.2e-26	-2.48933	5.61518	No BLAST ID
NA	comp25674_c0_seq1	4.56756	4.71e-34	-2.47712	5.56786	No BLAST ID
NA	comp26697_c0_seq1	3.24403	9.09e-15	-2.47309	5.55231	No BLAST ID
NA	comp26479_c0_seq1	6.09222	2.5e-21	-2.46182	5.50912	No BLAST ID
NA	comp9971_c0_seq1	3.46551	2.36e-17	-2.45906	5.49858	No BLAST ID
NA	comp28631_c0_seq4	3.64195	2.17e-27	-2.45223	5.47263	No BLAST ID
NA	comp28616_c0_seq3	3.0856	4.66e-25	-2.44968	5.46294	No BLAST ID
NA	comp27680_c0_seq1	3.85608	1.01e-32	-2.44588	5.44859	No BLAST ID
NA	comp28631_c0_seq8	3.24887	6.2e-28	-2.44396	5.44133	No BLAST ID
NA	comp28616_c0_seq4	3.41034	3.83e-31	-2.43128	5.39373	No BLAST ID
NA	comp19010_c0_seq1	4.84664	3.64e-45	-2.4077	5.30628	No BLAST ID
NA	comp33966_c0_seq1	3.53092	9.41e-16	-2.40274	5.28808	No BLAST ID
NA	comp24822_c0_seq1	3.87911	2.69e-32	-2.39751	5.26894	No BLAST ID
NA	comp27007_c0_seq1	3.37564	6.2e-28	-2.39227	5.24983	No BLAST ID
NA	comp29329_c1_seq1	5.2604	1.18e-33	-2.3804	5.2068	No BLAST ID
NA	comp26664_c0_seq1	2.90532	2.31e-25	-2.37125	5.17391	No BLAST ID
NA	comp22304_c0_seq1	5.85582	0.00208791	-2.36624	5.15595	No BLAST ID
NA	comp28631_c0_seq9	3.69961	7.42e-26	-2.35883	5.12955	No BLAST ID
NA	comp22683_c0_seq1	3.76094	1.09e-18	-2.3568	5.12233	No BLAST ID
NA	comp26671_c0_seq2	3.79141	1.79e-18	-2.34891	5.09439	No BLAST ID
NA	comp22504_c0_seq1	3.79122	4.28e-25	-2.32745	5.01917	No BLAST ID
NA	comp6847_c0_seq1	3.73283	1.19e-24	-2.32147	4.99842	No BLAST ID
NA	comp29329_c0_seq1	2.81009	1.83e-21	-2.30691	4.9482	No BLAST ID
NA	comp28105_c0_seq1	4.49878	3.87e-23	-2.30524	4.9425	No BLAST ID
NA	comp11317_c0_seq1	4.18741	5.04e-30	-2.30454	4.9401	No BLAST ID
NA	comp25750_c0_seq1	2.8328	2.55e-25	-2.29226	4.89821	No BLAST ID
NA	comp30154_c0_seq1	5.04598	7.59e-23	-2.28121	4.86086	No BLAST ID
NA	comp28464_c0_seq1	7.38717	1.32e-30	-2.27555	4.84182	No BLAST ID
NA	comp28105_c0_seq2	4.57292	8.48e-20	-2.24149	4.72885	No BLAST ID
NA	comp22950_c0_seq2	3.34445	5.61e-21	-2.22137	4.66335	No BLAST ID
NA	comp21673_c0_seq1	2.93136	3.96e-18	-2.21759	4.65115	No BLAST ID
NA	comp32984_c0_seq1	3.87363	1.73e-15	-2.20856	4.62215	No BLAST ID
NA	comp28932_c0_seq2	4.50324	1.16e-27	-2.19638	4.58329	No BLAST ID
NA	comp31443_c0_seq1	7.9648	8.78e-37	-2.19247	4.57086	No BLAST ID
NA	comp20112_c0_seq1	3.56929	4.19e-10	-2.19184	4.56886	No BLAST ID
NA	comp23831_c0_seq1	4.00708	5.35e-21	-2.18265	4.53987	No BLAST ID
NA	comp40694_c0_seq1	4.50626	1.23e-14	-2.17876	4.52765	No BLAST ID
NA	comp26779_c1_seq3	4.39407	4.43e-17	-2.17803	4.52534	No BLAST ID
NA	comp19309_c0_seq1	3.44702	1.17e-27	-2.16558	4.48647	No BLAST ID
NA	comp23478_c0_seq1	4.80659	2.07e-29	-2.15517	4.4542	No BLAST ID
NA	comp14702_c0_seq1	2.73252	9.57e-19	-2.15126	4.44215	No BLAST ID
NA	comp13572_c0_seq1	2.82857	1.72e-11	-2.13116	4.3807	No BLAST ID
NA	comp7573_c0_seq1	3.38395	1.98e-23	-2.11648	4.33636	No BLAST ID
NA	comp6842_c0_seq1	2.7259	7.35e-22	-2.107	4.30794	No BLAST ID
NA	comp19231_c0_seq1	2.9998	7.13e-14	-2.10288	4.29565	No BLAST ID
NA	comp28428_c0_seq2	4.69956	7.55e-16	-2.09109	4.26071	No BLAST ID
NA	comp74296_c0_seq1	3.37567	1.37e-22	-2.09071	4.25958	No BLAST ID
NA	comp34787_c0_seq1	4.55627	1.16e-12	-2.07827	4.223	No BLAST ID
NA	comp23850_c0_seq1	3.11433	1.28e-18	-2.06984	4.1984	No BLAST ID
NA	comp7732_c0_seq1	3.20116	1.24e-22	-2.06501	4.18436	No BLAST ID
NA	comp27572_c0_seq1	5.56049	6.16e-21	-2.06039	4.17098	No BLAST ID
NA	comp28007_c0_seq1	3.57798	3.1e-22	-2.05609	4.15857	No BLAST ID
NA	comp26844_c0_seq1	3.33691	7.3e-22	-2.05516	4.15591	No BLAST ID
NA	comp35099_c0_seq1	7.18173	2.18e-22	-2.03631	4.10194	No BLAST ID
NA	comp26368_c0_seq1	4.38962	4.36e-25	-2.02228	4.06225	No BLAST ID
NA	comp48663_c0_seq1	3.37791	2.18e-18	-2.01603	4.04468	No BLAST ID
NA	comp10419_c0_seq1	4.06039	8.34e-27	-2.01483	4.04133	No BLAST ID
NA	comp16369_c0_seq1	2.84993	7.26e-21	-2.00448	4.01244	No BLAST ID
NA	comp25224_c1_seq1	3.55346	2.69e-10	-1.99708	3.9919	No BLAST ID
NA	comp26890_c0_seq1	3.0475	1.87e-22	-1.99676	3.99103	No BLAST ID
NA	comp27803_c0_seq1	3.05984	5.48e-21	-1.99576	3.98826	No BLAST ID
NA	comp26155_c0_seq1	3.98274	2.21e-18	-1.99454	3.98489	No BLAST ID
NA	comp24652_c0_seq1	3.20557	4.8e-22	-1.98318	3.95363	No BLAST ID
NA	comp25847_c0_seq1	2.92179	9.83e-18	-1.98266	3.95222	No BLAST ID
NA	comp27108_c0_seq2	6.76989	3.97e-06	-1.97938	3.94325	No BLAST ID
NA	comp15262_c0_seq1	3.07595	2.28e-19	-1.97878	3.94158	No BLAST ID
NA	comp22222_c0_seq1	3.355	1.38e-22	-1.96195	3.89589	No BLAST ID
NA	comp28464_c0_seq3	8.03231	3.74e-25	-1.95273	3.87105	No BLAST ID
NA	comp45339_c0_seq1	3.63014	1.1e-17	-1.95112	3.86674	No BLAST ID
NA	comp25242_c0_seq1	5.21759	2.23e-29	-1.94067	3.83884	No BLAST ID
NA	comp28733_c0_seq2	4.39902	7.84e-16	-1.94025	3.83773	No BLAST ID
NA	comp28733_c0_seq1	4.33145	1.9e-21	-1.9353	3.82458	No BLAST ID
NA	comp28500_c0_seq2	3.19848	7.6e-13	-1.93502	3.82383	No BLAST ID
NA	comp28013_c0_seq1	2.87998	3.03e-19	-1.91443	3.76964	No BLAST ID
NA	comp24935_c0_seq1	2.8884	6.88e-19	-1.91037	3.75906	No BLAST ID
NA	comp10710_c0_seq1	3.08394	4.76e-18	-1.87938	3.67916	No BLAST ID
NA	comp25759_c0_seq1	5.90345	1.25e-22	-1.87838	3.67663	No BLAST ID
NA	comp26136_c0_seq1	3.99458	4.07e-17	-1.87101	3.6579	No BLAST ID
NA	comp29593_c0_seq1	3.30577	2.85e-19	-1.86911	3.65308	No BLAST ID
NA	comp27444_c0_seq1	3.55341	3.92e-11	-1.86674	3.64708	No BLAST ID
NA	comp34728_c0_seq1	3.08859	7.27e-19	-1.86451	3.64145	No BLAST ID
NA	comp23845_c0_seq1	3.84317	2.85e-21	-1.86249	3.63635	No BLAST ID
NA	comp7638_c0_seq1	4.44792	2.99e-26	-1.86065	3.63172	No BLAST ID
NA	comp19485_c0_seq1	3.33558	2.57e-18	-1.85598	3.61998	No BLAST ID
NA	comp28464_c0_seq4	7.60504	3.58e-26	-1.85563	3.61909	No BLAST ID
NA	comp44609_c0_seq1	3.64693	1.4e-18	-1.84783	3.59958	No BLAST ID
NA	comp11515_c0_seq1	4.08408	2.09e-20	-1.84765	3.59913	No BLAST ID
NA	comp28713_c0_seq2	3.43957	1.61e-14	-1.81328	3.5144	No BLAST ID
NA	comp20431_c0_seq1	2.75884	9.13e-17	-1.81065	3.50801	No BLAST ID
NA	comp27009_c0_seq1	3.74309	3.86e-12	-1.78929	3.45645	No BLAST ID
NA	comp9172_c0_seq1	3.88703	2.87e-20	-1.78238	3.43994	No BLAST ID
NA	comp32987_c0_seq1	4.3395	9.41e-23	-1.76749	3.4046	No BLAST ID
NA	comp25353_c0_seq1	4.1899	2.79e-19	-1.76687	3.40316	No BLAST ID
NA	comp16793_c0_seq1	3.63193	1.82e-18	-1.7617	3.39097	No BLAST ID
NA	comp17105_c0_seq1	3.56342	1.07e-18	-1.75983	3.38659	No BLAST ID
NA	comp28500_c0_seq5	3.13755	2.29e-10	-1.75921	3.38513	No BLAST ID
NA	comp19857_c0_seq1	3.01095	5.37e-18	-1.75622	3.37813	No BLAST ID
NA	comp28500_c0_seq1	3.23578	1.02e-07	-1.75235	3.36907	No BLAST ID
NA	comp22950_c0_seq1	3.42596	1.94e-14	-1.74661	3.3557	No BLAST ID
NA	comp7519_c0_seq1	2.97838	6.34e-16	-1.73738	3.33429	No BLAST ID
NA	comp29449_c0_seq1	4.48925	2.34e-16	-1.73712	3.3337	No BLAST ID
NA	comp29924_c0_seq1	6.14174	7.11e-13	-1.7238	3.30306	No BLAST ID
NA	comp22834_c0_seq1	3.70223	2.3e-08	-1.72288	3.30094	No BLAST ID
NA	comp39126_c0_seq1	3.37356	1.65e-18	-1.72238	3.29981	No BLAST ID
NA	comp29523_c0_seq8	5.68436	9.75e-19	-1.7203	3.29506	No BLAST ID
NA	comp29436_c0_seq13	4.99046	8.19e-24	-1.71614	3.28555	No BLAST ID
NA	comp27598_c0_seq1	5.27117	1.37e-26	-1.71524	3.28351	No BLAST ID
NA	comp28498_c0_seq11	6.32963	1.95e-18	-1.71511	3.28321	No BLAST ID
NA	comp23225_c0_seq1	5.65254	2.54e-11	-1.70868	3.26862	No BLAST ID
NA	comp28467_c0_seq2	3.22572	6.69e-17	-1.70316	3.25612	No BLAST ID
NA	comp6777_c0_seq1	3.17245	1.83e-16	-1.6953	3.23845	No BLAST ID
NA	comp25353_c0_seq2	5.18237	1.2e-14	-1.68909	3.22453	No BLAST ID
NA	comp25782_c0_seq1	4.32252	5.27e-18	-1.68785	3.22175	No BLAST ID
NA	comp24864_c0_seq1	3.14068	7.18e-15	-1.68676	3.21933	No BLAST ID
NA	comp21467_c0_seq1	3.18866	2.99e-15	-1.68561	3.21677	No BLAST ID
NA	comp28467_c0_seq3	3.29353	3.6e-15	-1.67279	3.1883	No BLAST ID
NA	comp6872_c0_seq1	3.30134	1.69e-13	-1.67256	3.18779	No BLAST ID
NA	comp10410_c0_seq1	7.1112	1.98e-25	-1.67001	3.18217	No BLAST ID
NA	comp24342_c0_seq1	3.02213	1.58e-14	-1.66552	3.17227	No BLAST ID
NA	comp40443_c0_seq1	2.97287	6.4e-15	-1.66254	3.16574	No BLAST ID
NA	comp29276_c0_seq10	3.01849	6.25e-15	-1.66235	3.16532	No BLAST ID
NA	comp20498_c0_seq1	3.79236	4.21e-17	-1.66121	3.16282	No BLAST ID
NA	comp27715_c0_seq1	4.1063	4.98e-14	-1.65184	3.14234	No BLAST ID
NA	comp26184_c0_seq1	3.98621	3.54e-14	-1.64377	3.12482	No BLAST ID
NA	comp29358_c0_seq2	5.76901	8.68e-17	-1.64352	3.12426	No BLAST ID
NA	comp22089_c0_seq1	3.32246	2.05e-10	-1.63582	3.10764	No BLAST ID
NA	comp27357_c0_seq1	3.90832	5.13e-18	-1.63506	3.10601	No BLAST ID
NA	comp6799_c0_seq1	3.12455	5.07e-15	-1.63081	3.09687	No BLAST ID
NA	comp7202_c0_seq1	3.9166	5.6e-17	-1.63024	3.09564	No BLAST ID
NA	comp29656_c0_seq4	3.73996	6.45e-12	-1.62924	3.0935	No BLAST ID
NA	comp38145_c0_seq1	4.92662	3.59e-08	-1.6274	3.08956	No BLAST ID
NA	comp18655_c0_seq1	3.96726	1.76e-13	-1.62288	3.07989	No BLAST ID
NA	comp78694_c0_seq1	2.99033	5.45e-13	-1.61788	3.06925	No BLAST ID
NA	comp18906_c0_seq1	4.83509	4.51e-10	-1.61441	3.06186	No BLAST ID
NA	comp31166_c0_seq1	3.66234	4.68e-11	-1.61418	3.06138	No BLAST ID
NA	comp28498_c0_seq2	7.54289	1.82e-15	-1.6121	3.05697	No BLAST ID
NA	comp26494_c0_seq1	3.548	3.94e-13	-1.60753	3.0473	No BLAST ID
NA	comp20174_c0_seq1	3.81412	1.3e-11	-1.60014	3.03174	No BLAST ID
NA	comp24385_c0_seq1	5.04485	2.95e-19	-1.59964	3.03068	No BLAST ID
NA	comp55129_c0_seq1	3.33313	6.78e-15	-1.59775	3.02672	No BLAST ID
NA	comp29436_c0_seq1	4.43538	1.9e-19	-1.59756	3.02631	No BLAST ID
NA	comp28098_c0_seq1	3.398	8.04e-12	-1.59394	3.01872	No BLAST ID
NA	comp28766_c0_seq1	4.07788	3.7e-14	-1.59307	3.01691	No BLAST ID
NA	comp29523_c0_seq5	5.92801	4.15e-13	-1.58957	3.00961	No BLAST ID
NA	comp25750_c0_seq2	3.32832	9.8e-12	-1.58691	3.00405	No BLAST ID
NA	comp11763_c0_seq1	5.22421	1.06e-08	-1.58421	2.99843	No BLAST ID
NA	comp11094_c0_seq1	3.8554	7.01e-12	-1.5841	2.9982	No BLAST ID
NA	comp26845_c0_seq3	3.06587	5.71e-12	-1.58291	2.99574	No BLAST ID
NA	comp25400_c0_seq2	3.19709	7.63e-13	-1.58138	2.99257	No BLAST ID
NA	comp28168_c0_seq1	3.60205	2.14e-15	-1.57107	2.97126	No BLAST ID
NA	comp29196_c0_seq4	5.43521	3.08e-17	-1.5599	2.94834	No BLAST ID
NA	comp29523_c0_seq7	5.9099	1.18e-12	-1.55955	2.94761	No BLAST ID
NA	comp29653_c0_seq4	4.80574	1.93e-16	-1.55241	2.93306	No BLAST ID
NA	comp439975_c0_seq1	4.32967	7.61e-06	-1.55198	2.9322	No BLAST ID
NA	comp29276_c0_seq9	3.09928	2.12e-12	-1.54673	2.92154	No BLAST ID
NA	comp20052_c0_seq2	3.1209	9.59e-11	-1.54604	2.92015	No BLAST ID
NA	comp22926_c0_seq2	4.9629	8.56e-06	-1.5447	2.91743	No BLAST ID
NA	comp28498_c0_seq3	4.26216	1.85e-10	-1.54307	2.91414	No BLAST ID
NA	comp29285_c0_seq1	3.26396	7.66e-11	-1.54143	2.91083	No BLAST ID
NA	comp20489_c0_seq1	3.20295	1.22e-13	-1.53981	2.90755	No BLAST ID
NA	comp12037_c0_seq1	3.56349	1.58e-13	-1.53022	2.88829	No BLAST ID
NA	comp18614_c0_seq1	4.21736	8.69e-14	-1.53012	2.8881	No BLAST ID
NA	comp27158_c0_seq1	3.29786	2.5e-14	-1.52959	2.88703	No BLAST ID
NA	comp32133_c0_seq1	3.37797	2.72e-06	-1.52676	2.88139	No BLAST ID
NA	comp18640_c0_seq1	3.17397	1.13e-14	-1.5239	2.87568	No BLAST ID
NA	comp30654_c0_seq1	4.51269	3.08e-10	-1.52046	2.86882	No BLAST ID
NA	comp25975_c0_seq1	3.52422	1.67e-09	-1.51869	2.86531	No BLAST ID
NA	comp19088_c0_seq1	3.33089	3.1e-08	-1.5089	2.84592	No BLAST ID
NA	comp10505_c0_seq1	4.34053	3.91e-14	-1.50214	2.83263	No BLAST ID
NA	comp7724_c0_seq1	3.46677	7.37e-13	-1.50169	2.83174	No BLAST ID
NA	comp28522_c0_seq1	4.50412	4.92e-17	-1.48588	2.80088	No BLAST ID
NA	comp28445_c0_seq1	7.10463	9.06e-23	-1.48058	2.79061	No BLAST ID
NA	comp28993_c0_seq1	4.25578	1.61e-15	-1.47664	2.78301	No BLAST ID
NA	comp28629_c0_seq1	7.11868	2.23e-08	-1.47648	2.78268	No BLAST ID
NA	comp24011_c0_seq1	3.08617	3.71e-09	-1.47611	2.78197	No BLAST ID
NA	comp21734_c0_seq1	3.13571	2.58e-10	-1.47534	2.78048	No BLAST ID
NA	comp28515_c0_seq1	4.04908	3.03e-11	-1.47166	2.77341	No BLAST ID
NA	comp29196_c0_seq2	3.55872	3.98e-10	-1.47078	2.77171	No BLAST ID
NA	comp21769_c0_seq2	3.53382	2.69e-12	-1.46317	2.75714	No BLAST ID
NA	comp29571_c0_seq3	4.36726	6.02e-17	-1.46026	2.75159	No BLAST ID
NA	comp30979_c0_seq1	3.44505	5.84e-09	-1.45763	2.74658	No BLAST ID
NA	comp26845_c0_seq2	5.12315	1.12e-12	-1.45501	2.74159	No BLAST ID
NA	comp29196_c0_seq1	6.49345	5.33e-17	-1.45297	2.73772	No BLAST ID
NA	comp21769_c0_seq1	3.51982	5.11e-12	-1.45291	2.7376	No BLAST ID
NA	comp40563_c0_seq1	3.25691	4.23e-11	-1.45062	2.73326	No BLAST ID
NA	comp18646_c0_seq1	6.4459	5.57e-20	-1.44957	2.73127	No BLAST ID
NA	comp28671_c0_seq1	4.42575	7.51e-14	-1.44947	2.73108	No BLAST ID
NA	comp27392_c0_seq1	3.30524	1.41e-06	-1.44945	2.73104	No BLAST ID
NA	comp28846_c0_seq3	4.72993	5.03e-13	-1.44825	2.72877	No BLAST ID
NA	comp26893_c0_seq3	4.10395	4.2e-11	-1.44359	2.71997	No BLAST ID
NA	comp28732_c0_seq1	5.27357	1.15e-16	-1.44329	2.7194	No BLAST ID
NA	comp21250_c0_seq1	3.38745	6.31e-12	-1.44253	2.71798	No BLAST ID
NA	comp30788_c0_seq1	3.4546	6.81e-08	-1.4334	2.70082	No BLAST ID
NA	comp28563_c0_seq1	4.10301	3.09e-16	-1.42391	2.68312	No BLAST ID
NA	comp28294_c0_seq1	4.1214	2.35e-13	-1.42166	2.67893	No BLAST ID
NA	comp26691_c0_seq1	3.8083	8.85e-07	-1.42027	2.67636	No BLAST ID
NA	comp28498_c0_seq6	6.30036	7.54e-12	-1.41805	2.67224	No BLAST ID
NA	comp29276_c0_seq2	3.2222	1.48e-10	-1.40456	2.64737	No BLAST ID
NA	comp23788_c0_seq2	3.2961	8.99e-11	-1.40282	2.64418	No BLAST ID
NA	comp27444_c0_seq2	3.61142	6.4e-09	-1.39545	2.63071	No BLAST ID
NA	comp26832_c0_seq1	4.90007	3.12e-09	-1.38456	2.61093	No BLAST ID
NA	comp24967_c0_seq1	5.04734	3.9e-10	-1.3834	2.60883	No BLAST ID
NA	comp25469_c0_seq1	3.13891	7.1e-11	-1.38033	2.60328	No BLAST ID
NA	comp29580_c0_seq5	4.14489	3.78e-10	-1.37982	2.60237	No BLAST ID
NA	comp29274_c0_seq2	3.57217	2.98e-11	-1.37703	2.59733	No BLAST ID
NA	comp29571_c0_seq2	4.41229	1.87e-14	-1.37442	2.59263	No BLAST ID
NA	comp29223_c0_seq1	4.05737	1.23e-11	-1.37405	2.59196	No BLAST ID
NA	comp25959_c0_seq1	4.64579	3.76e-10	-1.37198	2.58825	No BLAST ID
NA	comp26531_c0_seq1	4.00752	7.69e-14	-1.37044	2.58549	No BLAST ID
NA	comp25176_c0_seq1	3.66058	6.15e-13	-1.36871	2.58239	No BLAST ID
NA	comp18446_c0_seq1	3.66976	8.11e-12	-1.36567	2.57696	No BLAST ID
NA	comp28498_c0_seq18	6.57763	1.6e-11	-1.36525	2.57621	No BLAST ID
NA	comp23819_c0_seq1	3.87401	5e-13	-1.36512	2.57599	No BLAST ID
NA	comp19935_c0_seq1	3.71034	5.84e-14	-1.36233	2.571	No BLAST ID
NA	comp48008_c0_seq1	3.80979	1.26e-08	-1.35472	2.55748	No BLAST ID
NA	comp87317_c0_seq1	3.49201	1.94e-06	-1.3539	2.55602	No BLAST ID
NA	comp29653_c0_seq12	3.63832	2.82e-10	-1.35079	2.55052	No BLAST ID
NA	comp29659_c0_seq3	3.23634	4.52e-09	-1.35035	2.54973	No BLAST ID
NA	comp29252_c0_seq8	6.22003	3e-08	-1.34687	2.5436	No BLAST ID
NA	comp33656_c0_seq1	5.05619	2.75e-08	-1.34664	2.54319	No BLAST ID
NA	comp27391_c0_seq3	3.59837	3.81e-09	-1.3456	2.54135	No BLAST ID
NA	comp18446_c0_seq2	3.77812	3.19e-12	-1.34431	2.53909	No BLAST ID
NA	comp21295_c0_seq1	4.71673	1.49e-11	-1.34344	2.53756	No BLAST ID
NA	comp22926_c0_seq1	3.29829	0.000215406	-1.34198	2.53498	No BLAST ID
NA	comp21572_c0_seq1	3.42092	3.03e-08	-1.34077	2.53286	No BLAST ID
NA	comp10696_c0_seq1	3.65653	1.88e-09	-1.33798	2.52797	No BLAST ID
NA	comp29659_c0_seq1	5.36042	1.37e-09	-1.33401	2.52102	No BLAST ID
NA	comp27000_c0_seq1	3.41009	1.29e-07	-1.32946	2.51308	No BLAST ID
NA	comp20176_c0_seq1	3.15062	2.82e-09	-1.32683	2.50851	No BLAST ID
NA	comp32981_c0_seq1	3.6716	2.17e-10	-1.32369	2.50305	No BLAST ID
NA	comp27163_c1_seq1	4.88677	6.18e-17	-1.32088	2.49819	No BLAST ID
NA	comp27149_c0_seq1	3.46822	3.98e-09	-1.31107	2.48125	No BLAST ID
NA	comp10575_c0_seq2	3.25582	2.5e-10	-1.30554	2.47176	No BLAST ID
NA	comp32098_c0_seq1	4.82652	3.68e-05	-1.30295	2.46733	No BLAST ID
NA	comp27634_c0_seq1	9.43562	2.19e-18	-1.30293	2.4673	No BLAST ID
NA	comp26860_c0_seq1	4.17358	3.21e-10	-1.29786	2.45864	No BLAST ID
NA	comp27141_c0_seq1	3.27978	7.23e-06	-1.29669	2.45665	No BLAST ID
NA	comp26571_c0_seq2	3.19576	2.85e-10	-1.29628	2.45595	No BLAST ID
NA	comp23159_c0_seq1	3.57419	1.26e-08	-1.29363	2.45145	No BLAST ID
NA	comp20487_c0_seq1	3.02882	5.57e-11	-1.29187	2.44845	No BLAST ID
NA	comp23759_c0_seq1	4.02208	1.52e-12	-1.29148	2.44779	No BLAST ID
NA	comp31809_c0_seq1	6.09385	6.86e-14	-1.28756	2.44115	No BLAST ID
NA	comp29571_c0_seq1	4.47502	1.39e-14	-1.28688	2.44	No BLAST ID
NA	comp23534_c0_seq1	5.08722	6.36e-10	-1.28368	2.4346	No BLAST ID
NA	comp29554_c0_seq2	5.7222	1.04e-12	-1.28344	2.43418	No BLAST ID
NA	comp45439_c0_seq1	3.98795	2.87e-06	-1.28137	2.4307	No BLAST ID
NA	comp27850_c0_seq1	3.44553	6.78e-10	-1.2803	2.4289	No BLAST ID
NA	comp26784_c0_seq1	3.75818	7.23e-10	-1.28014	2.42863	No BLAST ID
NA	comp17321_c0_seq1	7.70245	2.15e-06	-1.2788	2.42637	No BLAST ID
NA	comp47789_c0_seq1	4.52419	2.92e-09	-1.27197	2.41491	No BLAST ID
NA	comp29147_c0_seq1	5.12436	2.72e-11	-1.26184	2.39801	No BLAST ID
NA	comp29966_c0_seq1	7.62152	0.000365236	-1.25666	2.38942	No BLAST ID
NA	comp27042_c0_seq1	3.28216	2.8e-07	-1.25318	2.38366	No BLAST ID
NA	comp117057_c0_seq1	3.17693	1.98e-10	-1.25133	2.38062	No BLAST ID
NA	comp29086_c0_seq6	4.22642	3.41e-07	-1.24959	2.37775	No BLAST ID
NA	comp23125_c0_seq1	3.21692	1.21e-08	-1.24818	2.37541	No BLAST ID
NA	comp19017_c0_seq1	4.30278	1.97e-13	-1.24131	2.36413	No BLAST ID
NA	comp10167_c0_seq1	4.17095	2.45e-11	-1.23989	2.3618	No BLAST ID
NA	comp29554_c0_seq4	5.73952	3.96e-12	-1.23935	2.36091	No BLAST ID
NA	comp10566_c0_seq1	3.23514	3.43e-07	-1.23658	2.35639	No BLAST ID
NA	comp26270_c0_seq1	3.33298	1.79e-06	-1.23406	2.35228	No BLAST ID
NA	comp29571_c0_seq4	4.51376	1.19e-13	-1.22163	2.3321	No BLAST ID
NA	comp43172_c0_seq1	4.36144	1.67e-11	-1.21964	2.32889	No BLAST ID
NA	comp28498_c0_seq19	5.66633	1.35e-08	-1.21905	2.32794	No BLAST ID
NA	comp28704_c0_seq2	5.17288	1.27e-07	-1.21198	2.31656	No BLAST ID
NA	comp44606_c0_seq1	4.28453	8.02e-09	-1.21136	2.31556	No BLAST ID
NA	comp28704_c0_seq1	5.20001	2.66e-08	-1.20693	2.30846	No BLAST ID
NA	comp29252_c0_seq7	5.11732	1.3e-08	-1.20632	2.30749	No BLAST ID
NA	comp27319_c0_seq1	3.22894	7.1e-08	-1.20193	2.30047	No BLAST ID
NA	comp29322_c0_seq1	6.86238	1.31e-15	-1.19743	2.29331	No BLAST ID
NA	comp30595_c0_seq1	6.83634	3.04e-10	-1.18831	2.27885	No BLAST ID
NA	comp28507_c0_seq1	4.14652	8.31e-09	-1.18774	2.27796	No BLAST ID
NA	comp11471_c0_seq1	3.11631	8.94e-09	-1.18343	2.27116	No BLAST ID
NA	comp19897_c0_seq1	4.01026	7.17e-07	-1.17907	2.26431	No BLAST ID
NA	comp12284_c0_seq1	5.79736	1.19e-05	-1.17894	2.26411	No BLAST ID
NA	comp23576_c0_seq1	3.7216	2.68e-08	-1.16836	2.24757	No BLAST ID
NA	comp27110_c0_seq1	3.69859	8.41e-07	-1.15896	2.23297	No BLAST ID
NA	comp27547_c0_seq1	4.36044	5.97e-12	-1.15768	2.23099	No BLAST ID
NA	comp10068_c0_seq1	5.17625	2.65e-12	-1.15736	2.23049	No BLAST ID
NA	comp22078_c0_seq1	4.09222	1.82e-09	-1.15363	2.22473	No BLAST ID
NA	comp11448_c0_seq1	3.4369	1.29e-06	-1.15084	2.22043	No BLAST ID
NA	comp28213_c0_seq1	4.78091	5.77e-13	-1.15039	2.21974	No BLAST ID
NA	comp9378_c0_seq1	3.39618	1.92e-08	-1.14385	2.20969	No BLAST ID
NA	comp42572_c0_seq1	4.54469	3.9e-09	-1.14185	2.20664	No BLAST ID
NA	comp56207_c0_seq1	3.11018	1.05e-08	-1.14184	2.20663	No BLAST ID
NA	comp29786_c0_seq1	8.62165	1.56e-07	-1.13853	2.20157	No BLAST ID
NA	comp24689_c0_seq1	3.87691	4.26e-08	-1.13779	2.20044	No BLAST ID
NA	comp22853_c0_seq2	4.47595	1.2e-06	-1.13695	2.19916	No BLAST ID
NA	comp28713_c0_seq1	4.08717	3.78e-08	-1.1358	2.1974	No BLAST ID
NA	comp12899_c0_seq1	3.09253	1.9e-07	-1.13547	2.1969	No BLAST ID
NA	comp26793_c0_seq1	5.95591	1.1e-09	-1.13483	2.19592	No BLAST ID
NA	comp28050_c0_seq1	4.17741	3.78e-11	-1.13468	2.1957	No BLAST ID
NA	comp24038_c0_seq2	4.23725	1.14e-09	-1.13462	2.1956	No BLAST ID
NA	comp28786_c0_seq1	4.06192	2.34e-08	-1.12596	2.18247	No BLAST ID
NA	comp28570_c0_seq1	6.50117	1.22e-12	-1.12509	2.18116	No BLAST ID
NA	comp24021_c0_seq1	3.83001	0.0023576	-1.11741	2.16958	No BLAST ID
NA	comp26144_c0_seq2	4.67042	6.18e-05	-1.11493	2.16584	No BLAST ID
NA	comp43301_c0_seq1	4.09499	4.76e-10	-1.11475	2.16558	No BLAST ID
NA	comp29358_c0_seq1	6.10575	1.48e-10	-1.11454	2.16526	No BLAST ID
NA	comp19502_c0_seq1	4.326	5.54e-09	-1.11002	2.15848	No BLAST ID
NA	comp27683_c0_seq1	3.72638	2.99e-09	-1.1095	2.15771	No BLAST ID
NA	comp26306_c0_seq1	5.00999	2.11e-07	-1.10611	2.15264	No BLAST ID
NA	comp34864_c0_seq1	3.64443	6.85e-09	-1.10506	2.15108	No BLAST ID
NA	comp22297_c0_seq1	11.3036	0.000263097	-1.10388	2.14933	No BLAST ID
NA	comp16501_c0_seq1	5.79086	1.84e-11	-1.10311	2.14817	No BLAST ID
NA	comp25851_c0_seq1	4.13987	1.22e-10	-1.10267	2.14751	No BLAST ID
NA	comp22297_c0_seq2	11.2169	0.000263526	-1.10106	2.14512	No BLAST ID
NA	comp28553_c0_seq1	6.46617	4.76e-13	-1.09922	2.14239	No BLAST ID
NA	comp26469_c0_seq1	3.77621	1.39e-08	-1.09726	2.13948	No BLAST ID
NA	comp22853_c0_seq1	3.99047	2.42e-06	-1.094	2.13465	No BLAST ID
NA	comp17385_c0_seq1	5.88539	8.06e-07	-1.09341	2.13378	No BLAST ID
NA	comp6603_c0_seq1	3.96923	4.55e-10	-1.08878	2.12695	No BLAST ID
NA	comp18753_c0_seq2	4.13315	7.7e-10	-1.08599	2.12283	No BLAST ID
NA	comp29252_c0_seq11	4.874	4.4e-09	-1.08262	2.11788	No BLAST ID
NA	comp10083_c0_seq1	4.9979	3.07e-09	-1.07851	2.11185	No BLAST ID
NA	comp29580_c0_seq3	4.05754	1.75e-05	-1.07582	2.10792	No BLAST ID
NA	comp27207_c0_seq1	4.73527	5.51e-11	-1.0754	2.10731	No BLAST ID
NA	comp23138_c0_seq1	3.54679	1.98e-08	-1.07326	2.10418	No BLAST ID
NA	comp9247_c0_seq1	5.71423	1.61e-07	-1.06672	2.09467	No BLAST ID
NA	comp28032_c0_seq1	3.3702	1.28e-06	-1.06344	2.08991	No BLAST ID
NA	comp49060_c0_seq1	4.63855	2.09e-10	-1.06032	2.0854	No BLAST ID
NA	comp77123_c0_seq1	3.78191	9.76e-07	-1.06023	2.08527	No BLAST ID
NA	comp24940_c0_seq1	4.62372	1.32e-08	-1.05667	2.08013	No BLAST ID
NA	comp26151_c1_seq1	4.66646	2.53e-07	-1.05342	2.07545	No BLAST ID
NA	comp10916_c0_seq1	3.82302	1.3e-07	-1.05298	2.07481	No BLAST ID
NA	comp23901_c0_seq1	6.28483	1.02e-09	-1.05247	2.07408	No BLAST ID
NA	comp29591_c0_seq2	5.1733	2.41e-08	-1.05188	2.07324	No BLAST ID
NA	comp25740_c0_seq1	3.22563	1.51e-07	-1.04875	2.06874	No BLAST ID
NA	comp43302_c0_seq1	5.6618	1.45e-05	-1.04764	2.06714	No BLAST ID
NA	comp9772_c0_seq3	10.5511	6.35e-06	-1.04725	2.06658	No BLAST ID
NA	comp28457_c0_seq1	3.22239	4.43e-07	-1.04658	2.06563	No BLAST ID
NA	comp11283_c0_seq1	3.40256	1.11e-07	-1.04535	2.06386	No BLAST ID
NA	comp26098_c0_seq1	4.48286	7.43e-10	-1.04349	2.06121	No BLAST ID
NA	comp41559_c0_seq1	3.16575	8.78e-06	-1.04322	2.06083	No BLAST ID
NA	comp19064_c0_seq1	3.71876	2e-05	-1.0412	2.05794	No BLAST ID
NA	comp28417_c0_seq1	3.61347	3.36e-07	-1.04012	2.0564	No BLAST ID
NA	comp28313_c0_seq1	5.20851	2.38e-06	-1.03968	2.05577	No BLAST ID
NA	comp13080_c0_seq1	4.61363	1.7e-08	-1.03922	2.05511	No BLAST ID
NA	comp19784_c0_seq1	3.62792	9.5e-07	-1.03657	2.05135	No BLAST ID
NA	comp31905_c0_seq1	8.12068	1.44e-10	-1.03522	2.04942	No BLAST ID
NA	comp18934_c1_seq1	6.88616	3.18e-10	-1.03368	2.04725	No BLAST ID
NA	comp27872_c0_seq1	4.63735	3.12e-08	-1.02817	2.03944	No BLAST ID
NA	comp27207_c0_seq2	4.86392	1.06e-10	-1.02775	2.03884	No BLAST ID
NA	comp111179_c0_seq1	3.04663	5.99e-07	-1.02747	2.03844	No BLAST ID
NA	comp9348_c0_seq1	4.27919	2.03e-07	-1.02597	2.03633	No BLAST ID
NA	comp27730_c0_seq1	6.43395	0.0012219	-1.02418	2.0338	No BLAST ID
NA	comp10828_c0_seq1	3.98955	1.14e-08	-1.02292	2.03202	No BLAST ID
NA	comp27398_c0_seq1	4.46649	9.7e-06	-1.01666	2.02322	No BLAST ID
NA	comp28925_c0_seq1	5.10026	6.34e-08	-1.01562	2.02178	No BLAST ID
NA	comp20151_c0_seq1	3.84573	1.82e-06	-1.01419	2.01977	No BLAST ID
NA	comp26813_c0_seq1	3.57835	0.000236646	-1.01316	2.01833	No BLAST ID
NA	comp23032_c0_seq1	4.33841	2.31e-08	-1.00914	2.01271	No BLAST ID
NA	comp28256_c0_seq1	6.26553	4.39e-09	-1.00639	2.00888	No BLAST ID
NA	comp8610_c0_seq1	3.5346	1.13e-06	-1.00415	2.00577	No BLAST ID
NA	comp28294_c1_seq1	3.56629	5.78e-08	-1.00225	2.00313	No BLAST ID
NA	comp7063_c0_seq1	3.46556	3.19e-05	-1.00112	2.00155	No BLAST ID

## Sheet: MTs - Downregulated genes
GenBank accession #	Contig	logCPM	PValue	logFC	FC	Contig description	GO ID
EFN67446	comp25408_c0_seq1	4.11406	2.16e-65	-5.40324	-42.3191	hypothetical protein EAG_01776	F:transferase activity, transferring phosphorus-containing groups
XP_966814	comp25722_c0_seq1	4.89982	4.73e-72	-5.40246	-42.2962	PREDICTED: uncharacterized protein LOC655205	F:transferase activity, transferring phosphorus-containing groups
XP_001628824	comp9885_c0_seq1	9.11897	2.6e-77	-4.11773	-17.3604	predicted protein	F:2-aminoethylphosphonate-pyruvate transaminase activity; P:metabolic process; F:catalytic activity; F:pyridoxal phosphate binding; P:organic phosphonate catabolic process
XP_001628824	comp9885_c0_seq1	11.7155	7.24e-102	-3.75586	-13.5091	predicted protein	F:2-aminoethylphosphonate-pyruvate transaminase activity; P:metabolic process; F:catalytic activity; F:pyridoxal phosphate binding; P:organic phosphonate catabolic process
ETN59863	comp28864_c0_seq3	5.95562	2.47e-60	-3.75036	-13.4577	glucose dehydrogenase	F:oxidoreductase activity, acting on CH-OH group of donors; F:flavin adenine dinucleotide binding; P:oxidation-reduction process
KDR08440	comp28792_c0_seq2	6.33187	6.26e-89	-3.57801	-11.9423	ras guanine nucleotide exchange factor f	#N/A
KDR15959	comp28864_c0_seq2	7.64533	3.29e-88	-3.56723	-11.8534	glucose dehydrogenase	P:oxidation-reduction process; F:oxidoreductase activity, acting on CH-OH group of donors; F:flavin adenine dinucleotide binding
KDR08440	comp28792_c0_seq2	6.23921	9.5e-80	-3.53509	-11.5923	ras guanine nucleotide exchange factor f	#N/A
ESO09414	comp28279_c0_seq1	4.89257	7.51e-44	-3.51057	-11.3969	hypothetical protein HELRODRAFT_168397	#N/A
XP_002604885	comp22365_c0_seq2	3.38616	2.62e-44	-3.48715	-11.2134	hypothetical protein BRAFLDRAFT_217110	#N/A
ELU13089	comp24138_c0_seq2	5.79364	3.1e-89	-3.43622	-10.8245	hypothetical protein CAPTEDRAFT_31556, partial	#N/A
XP_001656950	comp27557_c0_seq1	4.25257	3.84e-50	-3.41088	-10.636	juvenile hormone-inducible	F:transferase activity, transferring phosphorus-containing groups
XP_001649771	comp28735_c0_seq1	5.40627	3.7e-69	-3.3716	-10.3503	alanine-glyoxylate aminotransferase	#N/A
AGM32484	comp22384_c0_seq1	6.81433	1.01e-58	-3.34491	-10.1606	juvenile hormone-inducible protein	P:metabolic process; F:transferase activity, transferring phosphorus-containing groups
AGQ20173	comp29589_c0_seq3	4.51696	2.34e-51	-3.27515	-9.68095	AsIV-cont00056-ORF1	#N/A
XP_003492276	comp30276_c0_seq1	9.43509	3.21e-94	-3.22586	-9.35578	alanine--glyoxylate aminotransferase 2-like	#N/A
XP_002424572	comp27557_c0_seq2	4.26155	1.8e-46	-3.20496	-9.22123	conserved hypothetical protein	F:transferase activity, transferring phosphorus-containing groups
EHJ65422	comp29484_c0_seq1	5.6285	2.56e-52	-3.18689	-9.10644	putative otopetrin	#N/A
AGQ20173	comp29589_c0_seq3	3.62377	1.71e-38	-3.18136	-9.07161	AsIV-cont00056-ORF1	#N/A
XP_008193031	comp34330_c0_seq1	4.99708	3.42e-48	-3.10375	-8.59648	carnitine o-acetyltransferase isoform x1	#N/A
XP_004206495	comp28111_c0_seq1	4.83151	3.68e-59	-3.08264	-8.47162	PREDICTED: uncharacterized protein LOC101237801	#N/A
XP_001867422	comp23447_c0_seq1	6.21407	1.66e-31	-3.06763	-8.38395	conserved hypothetical protein	F:transferase activity, transferring phosphorus-containing groups
KDR08943	comp17525_c0_seq1	4.05045	1.5e-33	-3.03334	-8.18702	hypothetical protein L798_00871	F:catalytic activity
KDR07564	comp10940_c0_seq1	8.10125	1.82e-88	-2.9825	-7.90353	sugar transporter erd6-like 7	F:transmembrane transporter activity; P:carbohydrate transport; F:substrate-specific transmembrane transporter activity; C:integral component of membrane; C:membrane; P:transmembrane transport; P:transport; F:transporter activity
XP_001652106	comp27668_c1_seq1	8.61413	8.05e-25	-2.97283	-7.85077	hypothetical protein AaeL_AAEL006620	F:transferase activity, transferring phosphorus-containing groups
EZA55116	comp28470_c0_seq2	2.98997	5.59e-38	-2.93036	-7.62298	hypothetical protein X777_05294	#N/A
XP_008207973	comp11252_c0_seq1	5.92864	8.85e-14	-2.9072	-7.50161	PREDICTED: uncharacterized protein LOC103316375	#N/A
AHJ81320	comp25095_c0_seq1	6.74053	1.51e-68	-2.85184	-7.21922	carboxylesterase	F:hydrolase activity; P:metabolic process
KDR15960	comp9406_c0_seq1	3.42918	1e-24	-2.80121	-6.97027	glucose dehydrogenase	P:oxidation-reduction process; F:oxidoreductase activity, acting on CH-OH group of donors; F:flavin adenine dinucleotide binding
KDR21070	comp10049_c0_seq1	6.05048	1.05e-58	-2.78874	-6.91027	inositol monophosphatase	P:phosphatidylinositol phosphorylation
AHJ81320	comp25095_c0_seq1	7.22715	8.99e-50	-2.78107	-6.87362	carboxylesterase	F:hydrolase activity; P:metabolic process
XP_002027890	comp25838_c0_seq1	5.36726	1.2e-29	-2.74745	-6.7153	GL27083	P:oxidation-reduction process; F:choline dehydrogenase activity; P:alcohol metabolic process; F:oxidoreductase activity, acting on CH-OH group of donors; F:flavin adenine dinucleotide binding
AEX92027	comp25695_c0_seq1	6.35528	4.74e-19	-2.73888	-6.67553	transferrin	#N/A
XP_002428040	comp7626_c0_seq1	4.05678	1.86e-35	-2.72129	-6.5946	cysteine sulfinic acid	#N/A
BAI83425	comp29670_c0_seq1	4.98126	1.12e-37	-2.69939	-6.49527	sugar transporter 11	F:transmembrane transporter activity; P:carbohydrate transport; F:substrate-specific transmembrane transporter activity; C:integral component of membrane; C:membrane; P:transmembrane transport; P:transport; F:transporter activity
XP_967393	comp29113_c0_seq1	5.50676	7.79e-43	-2.6921	-6.46252	facilitated trehalose transporter tret1-like isoform x3	#N/A
XP_002429664	comp19392_c0_seq1	3.26304	2.58e-32	-2.64821	-6.26887	Pyrroline-5-carboxylate reductase, putative	#N/A
KDR09454	comp9723_c0_seq1	9.40179	4.51e-30	-2.6307	-6.19325	udp-glucuronosyltransferase 2b4	F:transferase activity
EFX75656	comp35011_c1_seq1	6.82353	1.37e-30	-2.62109	-6.15215	hypothetical protein DAPPUDRAFT_226211	#N/A
KDR17439	comp25966_c0_seq1	7.49174	1.85e-58	-2.61915	-6.14387	3-hydroxyisobutyryl- mitochondrial	F:catalytic activity
XP_008485269	comp29195_c0_seq1	5.20305	6.05e-21	-2.61475	-6.12517	PREDICTED: uncharacterized protein LOC103521943, partial	#N/A
AAN03488	comp17234_c0_seq1	6.10216	1.52e-15	-2.61328	-6.11892	transferrin	#N/A
AHJ81319	comp18956_c0_seq1	4.2713	1.33e-29	-2.59897	-6.05856	carboxylesterase	F:hydrolase activity; P:metabolic process
BAI83425	comp29670_c0_seq1	4.87027	7.05e-33	-2.59684	-6.04959	sugar transporter 11	F:transmembrane transporter activity; P:carbohydrate transport; F:substrate-specific transmembrane transporter activity; C:integral component of membrane; C:membrane; P:transmembrane transport; P:transport; F:transporter activity
XP_001998935	comp29459_c1_seq3	5.66486	2.41e-30	-2.56856	-5.93216	GI23350	F:metal ion binding; P:oxidation-reduction process; F:oxidoreductase activity, acting on paired donors, with incorporation or reduction of molecular oxygen; F:heme binding; F:oxidoreductase activity; F:electron carrier activity; F:iron ion binding; F:monooxygenase activity
KDR14277	comp11398_c0_seq1	4.33696	8.06e-15	-2.55865	-5.89155	dehydrogenase reductase sdr family member 11	P:oxidation-reduction process; F:oxidoreductase activity; P:metabolic process
KDR11140	comp48428_c0_seq1	4.46719	4.24e-46	-2.55165	-5.86304	chitobiosyldiphosphodolichol beta-mannosyltransferase	F:transferase activity
AHJ81320	comp25095_c0_seq1	5.58243	2.45e-37	-2.51901	-5.73188	carboxylesterase	F:hydrolase activity; P:metabolic process
EZA55116	comp28470_c0_seq2	2.91697	2.61e-23	-2.51268	-5.70679	hypothetical protein X777_05294	#N/A
ADD60438	comp27728_c0_seq1	5.44445	5.59e-14	-2.50812	-5.68878	yellow-d	#N/A
KDR14277	comp11398_c0_seq1	4.84273	1.96e-27	-2.49753	-5.64719	dehydrogenase reductase sdr family member 11	P:metabolic process
KDR12727	comp29350_c0_seq1	6.01116	8.99e-52	-2.49692	-5.64481	Sialin	C:integral component of membrane; P:transmembrane transport
XP_007070002	comp28200_c0_seq1	3.7873	9.2e-33	-2.49215	-5.62614	zinc finger protein 418-like	#N/A
KDR19625	comp14879_c0_seq1	3.07537	1.18e-26	-2.48713	-5.60662	trans-2-enoyl- mitochondrial	P:oxidation-reduction process; F:oxidoreductase activity; F:zinc ion binding
KDR20082	comp26778_c0_seq1	4.63256	8.52e-37	-2.48304	-5.59075	hypothetical protein L798_05477	#N/A
XP_002082451	comp34803_c0_seq1	3.73102	5.5e-21	-2.47353	-5.55401	GD25217	F:transferase activity; P:metabolic process; F:transferase activity, transferring hexosyl groups; F:transferase activity, transferring glycosyl groups
AEB91979	comp17220_c0_seq1	10.1603	6.67e-58	-2.46962	-5.53899	glutathione s-transferase sigma 7	F:transferase activity
KDR08225	comp29275_c1_seq1	6.49189	2.14e-31	-2.46158	-5.50821	homogentisate -dioxygenase	F:homogentisate 1,2-dioxygenase activity; P:L-phenylalanine catabolic process; P:tyrosine metabolic process; P:oxidation-reduction process
XP_008193198	comp23130_c0_seq1	8.48156	5.79e-45	-2.44738	-5.45423	PREDICTED: uncharacterized protein LOC103312982	F:transferase activity, transferring phosphorus-containing groups
XP_008193198	comp23130_c0_seq1	7.11653	3.07e-45	-2.44702	-5.45287	PREDICTED: uncharacterized protein LOC103312982	F:transferase activity, transferring phosphorus-containing groups
KDR11536	comp10036_c0_seq1	4.2218	3.54e-27	-2.43573	-5.41036	udp-glucuronosyltransferase 2c1	F:transferase activity
XP_001866188	comp9645_c0_seq1	8.5659	1.18e-49	-2.42065	-5.35411	juvenile hormone-inducible protein	F:transferase activity, transferring phosphorus-containing groups
KDR19684	comp29577_c0_seq5	6.87269	1.91e-53	-2.41413	-5.32997	mosc domain-containing protein mitochondrial	F:molybdenum ion binding; P:metabolic process; F:catalytic activity; F:pyridoxal phosphate binding
XP_624704	comp33398_c0_seq1	5.70503	2.82e-28	-2.40646	-5.30172	PREDICTED: uncharacterized protein LOC552326	F:transferase activity, transferring phosphorus-containing groups
XP_004082036	comp10494_c0_seq1	7.79729	2.55e-43	-2.40331	-5.29016	methyltransferase ddb_g0268948-like	F:methyltransferase activity; P:metabolic process; P:methylation
KDR15496	comp22844_c0_seq1	4.26661	3.35e-32	-2.40274	-5.28808	rag1-activating protein 1-like protein	#N/A
EGI63349	comp22670_c0_seq1	4.49971	3.79e-16	-2.39631	-5.26456	glucose dehydrogenase	P:oxidation-reduction process; F:choline dehydrogenase activity; P:alcohol metabolic process; F:oxidoreductase activity, acting on CH-OH group of donors; F:flavin adenine dinucleotide binding
KDR24270	comp24957_c0_seq1	3.44811	4.53e-17	-2.39528	-5.26078	protein yellow	#N/A
XP_970726	comp32705_c0_seq1	6.37298	1.39e-53	-2.39326	-5.25344	carnitine o-acetyltransferase isoform x2	#N/A
KDR06404	comp11427_c0_seq1	6.77718	6.21e-53	-2.37428	-5.18477	enoyl- hydratase domain-containing protein mitochondrial	F:catalytic activity; P:metabolic process
AEL33694	comp26024_c0_seq1	3.32286	7.27e-24	-2.37385	-5.18322	carboxylesterase cxe21	#N/A
EFN77401	comp30444_c0_seq1	6.8843	2.19e-46	-2.37268	-5.17903	short-chain specific acyl- mitochondrial	#N/A
XP_004523615	comp26819_c0_seq1	4.62173	1.16e-32	-2.36968	-5.16825	PREDICTED: uncharacterized protein LOC101461318 isoform X1	P:metabolic process; F:transferase activity, transferring phosphorus-containing groups
KDR11481	comp26248_c0_seq1	6.12303	1.39e-24	-2.36124	-5.13811	Fumarylacetoacetase, partial	F:fumarylacetoacetase activity; P:aromatic amino acid family metabolic process
NP_001153824	comp25690_c0_seq1	5.16128	3e-30	-2.35482	-5.1153	uncharacterized protein LOC100164409	P:regulation of transcription, DNA-templated; F:sequence-specific DNA binding; C:nucleus; F:DNA binding
AAT77152	comp9787_c0_seq1	11.2741	2.94e-55	-2.33813	-5.05646	arginine kinase	#N/A
EFN73398	comp27277_c0_seq1	7.67848	2.62e-33	-2.33075	-5.03066	hypothetical protein EAG_07624	F:transferase activity, transferring phosphorus-containing groups
KDR19684	comp29577_c0_seq5	6.86283	1.37e-49	-2.33072	-5.03058	mosc domain-containing protein mitochondrial	F:molybdenum ion binding; P:metabolic process; F:catalytic activity; F:pyridoxal phosphate binding
KDR11990	comp28860_c0_seq2	6.25724	4.5e-50	-2.32194	-5.00006	hypothetical protein L798_13646	P:metabolic process; F:transferase activity, transferring phosphorus-containing groups
XP_001607694	comp10813_c0_seq1	7.63587	5.1e-55	-2.31475	-4.97518	acetyl- mitochondrial	F:transferase activity, transferring acyl groups other than amino-acyl groups; P:metabolic process
KDR15696	comp35668_c0_seq1	4.148	8.47e-23	-2.3038	-4.93756	microtubule-associated proteins 1a 1b light chain 3c	P:autophagy
KDR16076	comp25844_c0_seq1	3.1482	7.71e-19	-2.29369	-4.90308	adenosine kinase	F:kinase activity; F:adenosine kinase activity; P:phosphorylation; F:phosphotransferase activity, alcohol group as acceptor; P:AMP biosynthetic process; P:purine ribonucleoside salvage
XP_008196344	comp10831_c0_seq1	3.61582	1.07e-13	-2.28826	-4.88468	udp-glucuronosyltransferase 2b9-like	#N/A
KDR19684	comp29577_c0_seq5	4.92189	4.7e-30	-2.27583	-4.84277	mosc domain-containing protein mitochondrial	F:molybdenum ion binding; P:metabolic process; F:catalytic activity; F:pyridoxal phosphate binding
KDR10141	comp9170_c0_seq1	3.84067	7.46e-13	-2.26916	-4.82044	glutamyl-trna amidotransferase subunit a-like protein	C:mitochondrion; C:glutamyl-tRNA(Gln) amidotransferase complex; F:ATP binding; F:transferase activity; F:glutaminyl-tRNA synthase (glutamine-hydrolyzing) activity; P:mitochondrial translation; P:glutaminyl-tRNAGln biosynthesis via transamidation
XP_001866188	comp9645_c0_seq1	5.652	3.95e-22	-2.26115	-4.79375	juvenile hormone-inducible protein	F:transferase activity, transferring phosphorus-containing groups
ELT97088	comp26595_c0_seq2	3.18998	5.86e-24	-2.2607	-4.79224	hypothetical protein CAPTEDRAFT_196341	F:metal ion binding; F:nucleic acid binding
AAX18657	comp9773_c0_seq1	9.17326	3.41e-38	-2.2458	-4.74301	peroxiredoxin	#N/A
YP_008357424	comp27350_c0_seq2	3.29181	3.91e-19	-2.2443	-4.73808	hypothetical protein IIV22_126R	#N/A
KDR19684	comp29577_c0_seq5	4.96937	3.26e-31	-2.23827	-4.7183	mosc domain-containing protein mitochondrial	F:molybdenum ion binding; P:metabolic process; F:catalytic activity; F:pyridoxal phosphate binding
KDR15496	comp22844_c0_seq1	4.36485	2.52e-25	-2.23579	-4.7102	rag1-activating protein 1-like protein	#N/A
KDR23148	comp24847_c0_seq1	6.72753	3.26e-13	-2.22391	-4.67158	udp-glucuronosyltransferase 2b31	F:transferase activity; P:metabolic process; F:transferase activity, transferring hexosyl groups
ELT97088	comp26595_c0_seq2	3.25924	4.5e-28	-2.22018	-4.65952	hypothetical protein CAPTEDRAFT_196341	F:metal ion binding; F:nucleic acid binding
AHJ81320	comp25095_c0_seq1	3.20573	1.65e-26	-2.2199	-4.65862	carboxylesterase	F:hydrolase activity; P:metabolic process
XP_004594634	comp40424_c0_seq1	3.97091	2.1e-16	-2.21469	-4.6418	PREDICTED: fumarylacetoacetase	#N/A
KDR20308	comp11638_c0_seq1	7.50207	4.34e-48	-2.19506	-4.57908	mitochondrial enolase superfamily member 1	F:catalytic activity; P:cellular amino acid catabolic process
KDR18080	comp9715_c0_seq1	7.79075	6.37e-47	-2.18984	-4.56256	sarcosine partial	F:oxidoreductase activity; P:oxidation-reduction process
XP_005184245	comp28691_c0_seq1	6.02523	3.38e-32	-2.17309	-4.5099	PREDICTED: uncharacterized protein LOC101894870	#N/A
KDR23351	comp69863_c0_seq1	3.39429	6.46e-22	-2.17013	-4.50064	trimethyllysine mitochondrial	F:oxidoreductase activity
KDR22312	comp29447_c0_seq11	5.20857	6.16e-26	-2.16328	-4.47934	sulfotransferase family cytosolic 1b member 1	F:transferase activity; P:metabolic process; F:sulfotransferase activity
XP_002423838	comp17679_c0_seq1	9.67113	9.31e-46	-2.1549	-4.45339	conserved hypothetical protein	F:sulfotransferase activity
KDR21687	comp31642_c0_seq1	8.28272	2.45e-41	-2.15292	-4.44726	synaptic vesicle glycoprotein 2b	F:transmembrane transporter activity; C:integral component of membrane; P:transmembrane transport
KDR12464	comp17556_c0_seq1	6.35556	3.7e-29	-2.14809	-4.43239	udp-glucuronosyltransferase 2b5	F:transferase activity; P:metabolic process; F:transferase activity, transferring hexosyl groups
KDR22997	comp29447_c0_seq7	6.58016	1.78e-31	-2.147	-4.42906	estrogen sulfotransferase	F:transferase activity; P:metabolic process; F:sulfotransferase activity
KFB46082	comp29499_c0_seq2	5.21201	1.51e-36	-2.14524	-4.42365	agap004309-pa-like protein	F:transmembrane transporter activity; C:integral component of membrane; P:transmembrane transport
XP_001848858	comp18590_c0_seq1	7.60774	1.28e-43	-2.1423	-4.41465	juvenile hormone-inducible protein	F:transferase activity, transferring phosphorus-containing groups
BAN21551	comp11386_c0_seq1	3.66284	1.71e-16	-2.1418	-4.41313	sulfotransferase, partial	F:transferase activity; P:metabolic process; F:sulfotransferase activity
KDR09306	comp17689_c0_seq1	5.21828	2.33e-34	-2.14143	-4.41198	Alpha-N-acetylglucosaminidase	#N/A
KDR24470	comp23341_c0_seq1	5.8806	1.75e-37	-2.12742	-4.36936	serine palmitoyltransferase 1	F:transferase activity; F:pyridoxal phosphate binding; P:biosynthetic process
NP_525081	comp34747_c0_seq1	6.19811	6.52e-44	-2.12091	-4.34967	hexosaminidase 2	#N/A
XP_974615	comp24760_c0_seq1	3.5386	4.46e-23	-2.1068	-4.30736	fggy carbohydrate kinase domain-containing protein	#N/A
CAX83711	comp29235_c0_seq1	3.23926	7.53e-25	-2.1037	-4.29812	endonuclease-reverse transcriptase	F:RNA binding; P:RNA-dependent DNA replication; F:endonuclease activity; F:RNA-directed DNA polymerase activity
KDR17048	comp46648_c0_seq1	4.30763	4.51e-30	-2.07577	-4.21568	coiled-coil domain-containing protein 53	C:WASH complex
XP_971760	comp42379_c0_seq1	3.64913	9e-16	-2.06985	-4.19844	cytidine deaminase isoform x2	#N/A
KDR08568	comp26287_c0_seq1	5.00869	2.13e-33	-2.06939	-4.19709	carbonic anhydrase 9	F:metal ion binding; F:zinc ion binding; P:one-carbon metabolic process; F:carbonate dehydratase activity
KDR20062	comp17696_c0_seq1	4.726	2.33e-33	-2.06763	-4.19198	C-factor	P:metabolic process
XP_002423838	comp17679_c0_seq1	9.14289	1.3e-39	-2.06704	-4.19026	conserved hypothetical protein	F:sulfotransferase activity
XP_002432901	comp10076_c0_seq1	6.76417	3.53e-33	-2.06031	-4.17077	conserved hypothetical protein	F:sulfotransferase activity
XP_321112	comp30747_c0_seq1	5.54649	8.13e-31	-2.06024	-4.17054	AGAP001951-PA	#N/A
KDR22312	comp29447_c0_seq11	5.1843	1.21e-26	-2.05919	-4.16751	sulfotransferase family cytosolic 1b member 1	F:transferase activity; P:metabolic process; F:sulfotransferase activity
KDR24470	comp23341_c0_seq1	5.85036	3.25e-35	-2.05674	-4.16045	serine palmitoyltransferase 1	F:transferase activity; F:pyridoxal phosphate binding; P:biosynthetic process
KDR20553	comp22990_c0_seq1	6.51954	2.56e-41	-2.0567	-4.16034	litaf-like protein	#N/A
KDR15187	comp18696_c0_seq1	4.50195	4.93e-33	-2.05393	-4.15236	alpha-aspartyl dipeptidase	F:serine-type peptidase activity; P:proteolysis
KDR07130	comp10257_c0_seq1	8.96738	4.67e-41	-2.0484	-4.13646	ethanolamine kinase	F:kinase activity; P:phosphorylation
KDR14277	comp11398_c0_seq1	3.9995	7.51e-23	-2.04794	-4.13516	dehydrogenase reductase sdr family member 11	P:oxidation-reduction process; F:oxidoreductase activity; P:metabolic process
AAR84629	comp10242_c0_seq1	7.65555	1.05e-38	-2.0444	-4.12502	alcohol dehydrogenase	P:oxidation-reduction process; F:oxidoreductase activity; P:metabolic process
KDR18047	comp35167_c0_seq1	7.40411	1.13e-44	-2.04191	-4.11791	transcription initiation factor tfiid subunit 2	F:translation initiation factor activity; F:metallopeptidase activity; F:zinc ion binding; P:translational initiation; P:proteolysis
KDR10015	comp18374_c0_seq1	5.98846	1.72e-39	-2.04133	-4.11625	d-2-hydroxyglutarate mitochondrial	F:UDP-N-acetylmuramate dehydrogenase activity; F:flavin adenine dinucleotide binding; P:oxidation-reduction process
XP_008208578	comp39162_c0_seq1	5.06387	1.19e-23	-2.03947	-4.11094	transcription initiation factor tfiid subunit 2 isoform x1	F:metallopeptidase activity; F:zinc ion binding; P:proteolysis
KDR16391	comp27745_c0_seq1	4.59473	2e-33	-2.0356	-4.09992	pyruvate dehydrogenase phosphatase regulatory mitochondrial	F:oxidoreductase activity; P:oxidation-reduction process
XP_001858149	comp29447_c0_seq3	3.907	3.11e-22	-2.02454	-4.06863	cytosolic sulfotransferase 2	F:transferase activity; F:sulfotransferase activity
KDR18133	comp18591_c0_seq2	6.95902	5.56e-38	-2.01026	-4.02855	omega-amidase nit2	F:hydrolase activity, acting on carbon-nitrogen (but not peptide) bonds; P:nitrogen compound metabolic process
CAD24807	comp30548_c0_seq1	4.04566	1.46e-21	1.99594	-3.98875	pacifastin-related peptide precursor	F:peptidase inhibitor activity; P:negative regulation of peptidase activity
XP_008201626	comp10826_c0_seq1	4.10178	3.75e-25	1.98878	-3.96902	low quality protein: ring-box protein 2	#N/A
KDR15187	comp18696_c0_seq2	4.71726	1.71e-33	1.98218	-3.9509	alpha-aspartyl dipeptidase	F:serine-type peptidase activity; P:proteolysis
YP_008357424	comp27350_c0_seq4	3.33942	4.44e-19	1.97585	-3.93361	hypothetical protein IIV22_126R	#N/A
KDR14605	comp29172_c0_seq1	10.105	1.46e-41	1.9676	-3.91117	solute carrier family facilitated glucose transporter member 8	F:transmembrane transporter activity; P:carbohydrate transport; C:integral component of membrane; P:transmembrane transport; F:transporter activity
KDR17582	comp24899_c0_seq1	3.8974	4.42e-25	1.95793	-3.88504	adenosine 3 -phospho 5 -phosphosulfate transporter 2	C:integral component of membrane; P:transmembrane transport
XP_002431072	comp30667_c0_seq1	6.8841	4.18e-28	1.95482	-3.87668	short-chain specific acyl-	#N/A
KDR15455	comp28247_c0_seq1	7.16148	4.1e-25	1.9504	-3.86482	hypothetical protein L798_09160	#N/A
XP_003401049	comp26706_c0_seq1	5.55865	9.97e-24	1.95031	-3.86458	PREDICTED: hypothetical protein LOC100649899	#N/A
XP_003697000	comp24277_c0_seq1	3.6715	1.92e-17	1.94695	-3.85558	low quality protein: multidrug resistance protein homolog 49-like	#N/A
KDR21371	comp28636_c0_seq1	4.07062	4.2e-25	1.9315	-3.81453	non-hepatic 1	F:hydrolase activity, acting on carbon-nitrogen (but not peptide) bonds, in linear amidines; P:cellular metabolic process; P:small molecule metabolic process; P:single-organism cellular process; P:organonitrogen compound metabolic process
XP_008487417	comp27242_c0_seq2	5.30243	2.01e-16	1.93062	-3.81218	solute carrier family 23 member 2 isoform x1	#N/A
KDR15959	comp22832_c0_seq1	4.69776	1.66e-15	1.91481	-3.77064	glucose dehydrogenase	P:oxidation-reduction process; F:oxidoreductase activity, acting on CH-OH group of donors; F:flavin adenine dinucleotide binding
EGI64335	comp21827_c0_seq3	6.77839	4.25e-34	1.91113	-3.76103	monocarboxylate transporter 14	C:integral component of membrane; P:transmembrane transport
EFA09738	comp10781_c0_seq1	4.00461	7.11e-19	1.89339	-3.71506	hypothetical protein TcasGA2_TC011873	P:integrin-mediated signaling pathway; C:integral component of membrane; P:cell adhesion; C:membrane; C:integrin complex
XP_001858149	comp29447_c0_seq9	4.18344	4.34e-18	1.88849	-3.70248	cytosolic sulfotransferase 2	F:transferase activity; F:sulfotransferase activity
KDR11741	comp34936_c0_seq1	8.30177	5.58e-38	1.8856	-3.69506	hypothetical protein L798_13689	C:integral component of membrane; F:neurotransmitter:sodium symporter activity; P:neurotransmitter transport; P:transmembrane transport
XP_563520	comp26211_c0_seq1	9.54335	2.25e-35	1.88034	-3.68161	AGAP002629-PA	F:chitin binding; P:chitin metabolic process; C:extracellular region
EFN84122	comp18724_c1_seq1	5.02396	1.4e-21	1.87841	-3.67669	multidrug resistance protein 49	#N/A
NP_048132	comp25314_c0_seq1	4.17484	1.55e-19	1.87711	-3.67338	orf msv061 line reverse caenorhabditis elegans gb:u00063	F:RNA binding; P:RNA-dependent DNA replication; F:RNA-directed DNA polymerase activity
XP_008191196	comp22934_c0_seq1	5.49738	1.74e-13	1.87643	-3.67165	ump-cmp kinase mitochondrial-like	#N/A
EFN67207	comp21827_c0_seq1	6.6736	2.8e-34	1.87133	-3.65869	monocarboxylate transporter 12	C:integral component of membrane; P:transmembrane transport
XP_006817541	comp17657_c0_seq1	3.85956	1.15e-15	1.87016	-3.65573	sulfotransferase family cytosolic 1b member 1-like	#N/A
ERL88963	comp29447_c0_seq1	7.13657	1.01e-14	1.86266	-3.63677	hypothetical protein D910_06341	P:metabolic process; F:sulfotransferase activity
AHJ81320	comp29619_c0_seq3	3.28337	1.93e-19	1.86244	-3.63623	carboxylesterase	F:hydrolase activity; P:metabolic process
XP_001600451	comp22259_c0_seq2	7.27211	2.94e-35	1.85189	-3.60972	succinate--hydroxymethylglutarate -transferase	F:catalytic activity; P:metabolic process
KDR10226	comp27311_c0_seq1	10.5292	7.25e-29	1.84896	-3.6024	udp-glucuronosyltransferase 2b31	F:transferase activity; P:metabolic process; F:transferase activity, transferring hexosyl groups
XP_003402169	comp17433_c0_seq1	9.43581	3.65e-31	1.84245	-3.58618	vesicular glutamate transporter 2-like	#N/A
AGM32309	comp10285_c0_seq1	5.21171	1.52e-23	1.84198	-3.58503	trypsin-like serine partial	P:proteolysis; F:serine-type endopeptidase activity; F:peptidase activity
KDR15680	comp15558_c0_seq1	5.08279	5.73e-30	1.83938	-3.57857	protein memo1	#N/A
KDR09454	comp24584_c0_seq1	7.0022	1.02e-30	1.83884	-3.57722	udp-glucuronosyltransferase 2b4	F:transferase activity, transferring glycosyl groups
KDR18133	comp18591_c0_seq1	6.91941	4.72e-30	1.83061	-3.55689	omega-amidase nit2	F:hydrolase activity, acting on carbon-nitrogen (but not peptide) bonds; P:nitrogen compound metabolic process
AGM32986	comp18374_c0_seq2	5.69321	1.25e-30	1.82904	-3.553	fad fmn-containing dehydrogenase	F:catalytic activity; F:flavin adenine dinucleotide binding; P:metabolic process
KDR21365	comp22374_c0_seq1	5.86155	1.84e-33	1.82158	-3.53469	Gephyrin	P:molybdopterin cofactor biosynthetic process
KDR21365	comp22374_c0_seq2	5.89004	2.71e-30	1.82149	-3.53445	Gephyrin	P:molybdopterin cofactor biosynthetic process
XP_003706820	comp24255_c0_seq3	2.98333	8.61e-19	1.82039	-3.53176	PREDICTED: acylphosphatase-1-like	#N/A
KDR15442	comp27302_c0_seq1	3.8954	1.49e-20	1.82013	-3.53114	Beta-glucuronidase	F:hydrolase activity, hydrolyzing O-glycosyl compounds; P:carbohydrate metabolic process
KDR19553	comp25427_c0_seq1	9.14858	4.43e-23	1.81724	-3.52406	synaptic vesicle glycoprotein 2b	C:integral component of membrane; F:transmembrane transporter activity; P:transmembrane transport
EFX64950	comp29470_c0_seq6	7.12512	2.45e-27	1.81232	-3.51207	hypothetical protein DAPPUDRAFT_219439	P:metabolic process; F:catalytic activity
KDR22351	comp30503_c0_seq1	8.8428	1.74e-32	1.80734	-3.49997	Vigilin	F:RNA binding
KDR22424	comp39409_c0_seq1	5.19954	1.02e-26	1.80627	-3.49737	endoplasmic reticulum protein erp29	C:endoplasmic reticulum lumen; P:protein secretion
AHJ81320	comp18533_c0_seq1	7.16085	8.4e-26	1.79227	-3.46359	carboxylesterase	F:hydrolase activity; P:metabolic process
EZA53054	comp18990_c0_seq1	6.17724	1.3e-20	1.79224	-3.46351	venom serine protease	P:proteolysis; F:serine-type endopeptidase activity; F:peptidase activity
XP_967659	comp28446_c0_seq1	3.36179	1.4e-19	1.78954	-3.45704	39s ribosomal protein mitochondrial	#N/A
XP_003695620	comp27465_c0_seq1	5.6102	1.93e-18	1.78826	-3.45398	vesicular glutamate transporter -like	#N/A
KDR21506	comp37648_c0_seq1	5.30908	4.05e-17	1.77949	-3.43306	proton-coupled amino acid transporter 4	C:integral component of membrane
KDR10687	comp24230_c0_seq1	4.38543	2.39e-22	1.77336	-3.4185	nucleotide exchange factor sil1	#N/A
XP_798116	comp17812_c0_seq1	6.89179	3.47e-31	1.76747	-3.40455	PREDICTED: galactokinase-like	#N/A
EFN85759	comp25994_c0_seq1	6.34407	1.59e-27	1.76695	-3.40333	hypothetical protein EAI_17503	#N/A
XP_008187909	comp21083_c0_seq1	4.83336	1.34e-24	1.75983	-3.38657	low quality protein: chondroitin sulfate synthase 1-like	#N/A
KDR14164	comp23040_c0_seq1	8.69722	4.2e-23	1.75934	-3.38543	sphingosine-1-phosphate lyase	F:carboxy-lyase activity; F:pyridoxal phosphate binding; P:carboxylic acid metabolic process
XP_969882	comp17545_c0_seq1	6.14586	6.35e-27	1.75558	-3.37661	alpha-aminoadipic semialdehyde dehydrogenase	#N/A
AGM32524	comp29738_c0_seq1	9.58014	6.68e-32	1.75136	-3.36677	cyclohex-1-ene-1-carboxyl-coa partial	F:catalytic activity; P:metabolic process
KDR11482	comp17976_c0_seq1	6.39851	3.22e-31	1.74678	-3.35608	dihydrofolate reductase	P:single-organism metabolic process
XP_006620742	comp17805_c0_seq1	5.9169	8.23e-28	1.73413	-3.32679	proline synthase co-transcribed bacterial homolog	#N/A
AEE63401	comp26425_c0_seq1	8.69094	8.86e-32	1.73334	-3.32496	unknown	F:catalytic activity; P:acetyl-CoA metabolic process
XP_004929868	comp23683_c0_seq2	8.24356	5.5e-32	1.72417	-3.30391	sodium-coupled monocarboxylate transporter 1-like	#N/A
XP_004545168	comp25859_c0_seq1	5.3807	1.97e-22	1.72255	-3.3002	glycosyltransferase 8 domain-containing protein 1-like	#N/A
EZA46297	comp28058_c0_seq1	6.28563	8.39e-24	1.72152	-3.29783	eb module-containing protein-7 isoform b	#N/A
XP_556403	comp24818_c0_seq1	5.80999	1.13e-14	1.71552	-3.28415	AGAP005752-PA	F:transferase activity; P:metabolic process; F:transferase activity, transferring hexosyl groups; F:transferase activity, transferring glycosyl groups
AGM32737	comp17288_c0_seq1	8.48793	3.8e-30	1.71271	-3.27776	uncharacterized conserved protein	#N/A
XP_972331	comp9133_c0_seq2	3.9397	6.39e-20	1.71131	-3.27458	beta-lactamase-like protein 2 homolog	F:hydrolase activity
KDR08920	comp7407_c0_seq1	4.05963	4.27e-14	1.70083	-3.25089	proline-rich nuclear receptor coactivator 2	#N/A
XP_003695620	comp27465_c0_seq2	5.81488	7.75e-17	1.69335	-3.23406	vesicular glutamate transporter -like	#N/A
ENN81933	comp28396_c0_seq1	8.20792	3.01e-25	1.69272	-3.23265	hypothetical protein YQE_01644, partial	#N/A
XP_008305632	comp26881_c1_seq1	5.95136	2.05e-08	1.69251	-3.23218	PREDICTED: uncharacterized protein LOC103376870	#N/A
KDR18471	comp37319_c0_seq1	5.79417	8.09e-27	1.69228	-3.23167	hypothetical protein L798_07475	F:transferase activity, transferring acyl groups; P:metabolic process
KDR14277	comp29634_c0_seq1	8.95303	1.99e-29	1.6918	-3.23059	dehydrogenase reductase sdr family member 11	P:oxidation-reduction process; F:oxidoreductase activity; P:metabolic process
KDR14277	comp28245_c0_seq3	7.08026	6.68e-16	1.68978	-3.22607	dehydrogenase reductase sdr family member 11	P:oxidation-reduction process; F:oxidoreductase activity; P:metabolic process
EFN85759	comp25994_c0_seq2	5.94138	2.11e-28	1.68884	-3.22398	hypothetical protein EAI_17503	#N/A
KDR22619	comp9375_c0_seq1	4.22417	3.2e-22	1.68812	-3.22236	hypothetical protein L798_12749	#N/A
XP_003701514	comp29333_c0_seq10	3.9774	4.94e-20	1.682	-3.20873	multidrug resistance protein homolog 49-like	#N/A
EGI66246	comp9803_c0_seq2	5.11499	2.51e-25	1.68135	-3.20729	inosine-uridine preferring nucleoside hydrolase	F:hydrolase activity
EGI64335	comp21827_c0_seq4	5.09572	1.01e-16	1.68037	-3.2051	monocarboxylate transporter 14	C:integral component of membrane; P:transmembrane transport
KDR10015	comp33053_c0_seq1	6.43676	7.58e-20	1.66902	-3.17999	d-2-hydroxyglutarate mitochondrial	F:UDP-N-acetylmuramate dehydrogenase activity; F:flavin adenine dinucleotide binding; P:oxidation-reduction process
XP_006624140	comp22372_c0_seq1	10.2072	1.6e-31	1.66831	-3.17841	protein gdap2 homolog	#N/A
EZA57859	comp29470_c0_seq2	5.91196	2.94e-19	1.66756	-3.17677	luciferin 4-monooxygenase	P:oxidation-reduction process; P:metabolic process; F:catalytic activity; F:monooxygenase activity
KDR11934	comp30532_c0_seq1	8.06149	6.04e-31	1.66548	-3.17219	lambda-crystallin-like protein	F:3-hydroxyacyl-CoA dehydrogenase activity; P:fatty acid metabolic process; P:oxidation-reduction process
KDR14279	comp28245_c0_seq1	5.74531	6.35e-17	1.66358	-3.16802	hypothetical protein L798_11728, partial	F:oxidoreductase activity; P:oxidation-reduction process
AGJ76541	comp23270_c0_seq1	5.78036	1.84e-23	1.66339	-3.1676	glutathione s-transferase	F:transferase activity; P:metabolic process
ELT92884	comp8940_c0_seq1	3.62046	7.42e-13	1.65707	-3.15375	hypothetical protein CAPTEDRAFT_204931	F:metal ion binding; F:nucleic acid binding
KDR22351	comp30416_c0_seq1	9.79882	1.99e-29	1.65557	-3.15047	Vigilin	F:RNA binding
KDR16897	comp29103_c0_seq1	3.37486	2.6e-13	1.64906	-3.1363	Poly	F:NAD+ ADP-ribosyltransferase activity; P:metabolic process
XP_972331	comp9133_c0_seq1	3.94894	9.12e-17	1.64798	-3.13395	beta-lactamase-like protein 2 homolog	F:hydrolase activity
AEB91980	comp9877_c1_seq2	6.04085	1.85e-28	1.64661	-3.13098	glutathione s-transferase theta 1	F:transferase activity
XP_975112	comp108637_c0_seq1	3.17166	1.86e-14	1.64276	-3.12262	PREDICTED: myosin-VIIa	#N/A
XP_001813711	comp22463_c0_seq1	5.81515	6.06e-27	1.64189	-3.12075	acyl- synthetase family member mitochondrial	P:metabolic process; F:catalytic activity
KDR18660	comp10143_c0_seq1	5.95487	1.15e-20	1.63958	-3.11576	3-oxoacyl-	F:oxidoreductase activity; P:oxidation-reduction process
XP_003693309	comp18379_c0_seq1	3.63023	1.24e-14	1.63636	-3.1088	cysteine and histidine-rich protein 1 homolog	#N/A
ETE69842	comp26152_c0_seq1	3.15736	6.58e-15	1.63623	-3.10853	dna polymerase partial	F:nucleotidyltransferase activity; P:DNA repair; F:DNA-directed DNA polymerase activity; F:DNA polymerase activity; P:DNA biosynthetic process; C:nucleus; F:DNA binding
XP_006564376	comp14648_c0_seq1	3.9778	3.62e-16	1.63367	-3.10302	titin isoform x14	#N/A
XP_008193198	comp28214_c0_seq1	8.10386	2.07e-25	1.63332	-3.10225	PREDICTED: uncharacterized protein LOC103312982	F:transferase activity, transferring phosphorus-containing groups
XP_002432901	comp32456_c0_seq1	6.60991	3.43e-19	1.62907	-3.09313	conserved hypothetical protein	F:sulfotransferase activity
XP_971356	comp32097_c0_seq1	5.14835	6.28e-22	1.62872	-3.09238	platelet-activating factor acetylhydrolase	F:1-alkyl-2-acetylglycerophosphocholine esterase activity; P:lipid catabolic process
KDR23964	comp26360_c0_seq1	4.01641	3.98e-16	1.62788	-3.09058	fk506-binding protein 4	#N/A
KDR24318	comp9257_c0_seq1	3.33866	5.63e-13	1.61959	-3.07288	lipid storage droplets surface-binding protein 1	#N/A
ACM78949	comp9641_c0_seq1	7.2666	4.64e-25	1.61827	-3.07006	phosphoglucomutase	#N/A
Q9U943	comp9790_c0_seq1	5.84337	0.0704738	1.61632	-3.06593	aplp_locmi ame: full=apolipophorins contains: ame: full=apolipophorin-2 ame: full=apolipophorin ii ame: full=apolp-2 contains: ame: full=apolipophorin-1 ame: full=apolipophorin i ame: full=apolp-1 flags: precursor	F:lipid binding; P:lipid transport; F:lipid transporter activity; P:Wnt signaling pathway; C:extracellular region; P:transport
KDR23982	comp10125_c0_seq1	6.28957	5.97e-05	1.61493	-3.06296	elongation factor mitochondrial	P:translational elongation; C:mitochondrion; F:translation elongation factor activity; P:translation; C:intracellular
KDR20627	comp27125_c0_seq1	3.49075	3.1e-15	1.61255	-3.05791	hypothetical protein L798_04393	#N/A
AEB91980	comp9877_c1_seq1	6.0247	5.14e-26	1.61105	-3.05474	glutathione s-transferase theta 1	F:transferase activity
CDW57610	comp27792_c0_seq1	8.64899	3.77e-28	1.61059	-3.05376	phosphatidate phosphatase	P:metabolic process; C:membrane; F:catalytic activity
EGI66246	comp9803_c0_seq1	6.69037	1.57e-23	1.60788	-3.04805	inosine-uridine preferring nucleoside hydrolase	F:hydrolase activity
XP_970624	comp27465_c0_seq3	7.04646	1.49e-17	1.60095	-3.03344	vesicular glutamate transporter	C:integral component of membrane; P:transmembrane transport
XP_003428149	comp27389_c0_seq1	5.24534	4.5e-18	1.60086	-3.03325	pyridoxine-5 -phosphate oxidase-like isoform x2	P:oxidation-reduction process; P:pyridoxal phosphate biosynthetic process; F:oxidoreductase activity; P:pyridoxine biosynthetic process; F:oxidoreductase activity, acting on the CH-NH2 group of donors; F:FMN binding; F:pyridoxamine-phosphate oxidase activity
KDR22270	comp22442_c0_seq2	5.86252	3.91e-23	1.5999	-3.03122	udp-glucose 4-epimerase	F:UDP-glucose 4-epimerase activity; F:coenzyme binding; P:galactose metabolic process
XP_001657477	comp23098_c0_seq1	3.38819	7.31e-12	1.59792	-3.02707	hypothetical protein AaeL_AAEL000940	#N/A
EHB07816	comp29333_c0_seq12	3.81569	7.15e-17	1.59481	-3.02055	multidrug resistance protein 1	C:integral component of membrane; F:ATP binding; F:xenobiotic-transporting ATPase activity; P:drug transmembrane transport; P:metabolic process; P:xenobiotic transport
XP_008200123	comp27489_c0_seq1	12.8108	1.22e-24	1.59041	-3.01134	epidermal growth factor receptor substrate 15-like 1 isoform x1	F:calcium ion binding
KDR23079	comp18530_c0_seq1	7.91943	3.72e-29	1.58911	-3.00864	hypothetical protein L798_10943, partial	F:adenosine kinase activity; F:phosphotransferase activity, alcohol group as acceptor; P:purine ribonucleoside salvage; P:AMP biosynthetic process
XP_975872	comp29885_c0_seq1	9.96128	1.9e-26	1.58631	-3.0028	v-type proton atpase subunit d	#N/A
KDR23212	comp18762_c0_seq1	4.85153	6.77e-22	1.58107	-2.99192	-like protein 2	P:metabolic process; F:catalytic activity
KDR16391	comp24620_c0_seq1	3.82938	2.7e-10	1.57884	-2.98729	pyruvate dehydrogenase phosphatase regulatory mitochondrial	F:oxidoreductase activity; P:oxidation-reduction process
BAJ16356	comp18393_c0_seq1	4.31704	3.3e-13	1.57739	-2.9843	TIMELESS	#N/A
ENN78713	comp29111_c0_seq1	6.14111	2.57e-19	1.57584	-2.9811	hypothetical protein YQE_04885, partial	#N/A
KDR18013	comp29585_c1_seq6	3.6547	8.85e-14	1.57255	-2.9743	sec1 family domain-containing protein 2	P:vesicle docking involved in exocytosis; P:vesicle-mediated transport; C:cell
CDW57610	comp27792_c0_seq2	8.64422	7.35e-28	1.57197	-2.97309	phosphatidate phosphatase	P:metabolic process; C:membrane; F:catalytic activity
KDR22623	comp28801_c0_seq1	7.92593	9.05e-24	1.56778	-2.96449	hypothetical protein L798_12753	P:metabolic process; F:transferase activity, transferring phosphorus-containing groups
KDR20119	comp29541_c0_seq1	5.82069	1.5e-21	1.55965	-2.94783	d-aspartate oxidase	F:oxidoreductase activity
XP_004208101	comp10479_c0_seq1	3.72252	1.61e-14	1.55793	-2.9443	PREDICTED: uncharacterized protein LOC100198129, partial	#N/A
KDR14362	comp48102_c0_seq1	3.17697	2.8e-14	1.55682	-2.94206	gem-associated protein partial	P:spliceosomal complex assembly; C:nucleus
XP_006013872	comp8638_c0_seq1	3.22898	4.53e-14	1.55607	-2.94051	tigger transposable element-derived protein 6-like	#N/A
XP_004921981	comp27477_c0_seq1	8.69591	8.46e-25	1.55385	-2.93599	mesencephalic astrocyte-derived neurotrophic factor homolog	#N/A
WP_012717676	comp31984_c0_seq1	3.86807	1.54e-07	1.55335	-2.93498	ankyrin	#N/A
XP_006559330	comp33288_c0_seq1	6.66476	1.17e-24	1.5447	-2.91743	max-like protein x-like	F:protein dimerization activity
KDR14999	comp27459_c0_seq2	3.97859	6.58e-17	1.544	-2.91601	mannose-6-phosphate isomerase	F:metal ion binding; P:GDP-mannose biosynthetic process; P:carbohydrate metabolic process; F:mannose-6-phosphate isomerase activity; F:zinc ion binding; F:isomerase activity
XP_003704683	comp28248_c0_seq1	8.42228	4.68e-19	1.53997	-2.90789	aromatic-l-amino-acid decarboxylase-like	#N/A
KDR21542	comp19029_c0_seq2	3.78251	1.99e-11	1.53688	-2.90166	hypothetical protein L798_01695	P:proteolysis; F:serine-type endopeptidase activity
KDR15582	comp28317_c0_seq1	4.48035	3.71e-18	1.53548	-2.89885	hypothetical protein L798_10527	P:biosynthetic process; F:transferase activity
ETN64198	comp34579_c0_seq1	3.49817	2.21e-14	1.532	-2.89187	alcohol dehydrogenase	F:zinc ion binding; F:oxidoreductase activity; P:oxidation-reduction process
KDR24318	comp9257_c0_seq2	3.48663	2.24e-10	1.5304	-2.88866	lipid storage droplets surface-binding protein 1	#N/A
AAV73808	comp9628_c0_seq1	5.50919	3.68e-23	1.52979	-2.88745	antioxidant enzyme	#N/A
KDR20503	comp27764_c1_seq1	10.7553	8.75e-21	1.52894	-2.88574	hypothetical protein L798_04891, partial	F:adenylylsulfate kinase activity; F:sulfate adenylyltransferase (ATP) activity; F:ATP binding; P:sulfate assimilation; P:phosphorylation
KDR20531	comp25006_c0_seq2	3.2115	4.19e-13	1.52564	-2.87915	trna-splicing endonuclease subunit sen15	P:RNA metabolic process; P:nucleic acid phosphodiester bond hydrolysis
KDR10210	comp22921_c0_seq1	7.55787	6.36e-23	1.5233	-2.87447	hypothetical protein L798_15708, partial	C:integral component of membrane; P:transport
XP_006609011	comp27522_c0_seq4	3.60662	1.28e-14	1.52183	-2.87155	anoctamin-1- partial	#N/A
KDR24109	comp31278_c0_seq1	8.21971	8.04e-13	1.52143	-2.87075	synaptic vesicle glycoprotein 2b	F:transmembrane transporter activity; C:integral component of membrane; P:transmembrane transport
KDR22997	comp29447_c0_seq8	4.29968	1.06e-13	1.51414	-2.85628	estrogen sulfotransferase	F:transferase activity; P:metabolic process; F:sulfotransferase activity
KDR07202	comp27851_c0_seq1	6.40962	9.02e-21	1.51224	-2.85253	phosphatidylinositol -bisphosphate 5-phosphatase a	P:phosphatidylinositol dephosphorylation
KDR23219	comp18352_c0_seq1	4.70796	3.64e-13	1.51097	-2.85002	vacuolar protein sorting-associated protein 13a	#N/A
EFA07744	comp29630_c0_seq16	5.33294	1.2e-10	1.50961	-2.84733	hypothetical protein TcasGA2_TC002224	#N/A
AFP49818	comp25937_c0_seq1	4.83123	1.36e-11	1.50843	-2.84501	cytochrome p450	F:oxidoreductase activity; F:metal ion binding
KDR12490	comp28854_c0_seq1	4.50177	1.58e-16	1.50799	-2.84413	heat shock protein 67b2	#N/A
XP_001847261	comp9909_c0_seq1	7.1844	2.42e-21	1.50679	-2.84176	synaptic vesicle protein	F:transmembrane transporter activity; C:integral component of membrane; P:transmembrane transport
WP_006456809	comp29392_c0_seq1	3.86533	2.66e-15	1.50399	-2.83626	miro-like protein	F:GTP binding; P:small GTPase mediated signal transduction; C:intracellular
KDR13209	comp33790_c0_seq1	4.17342	1.22e-13	1.50186	-2.83208	hig1 domain family member 2a	C:membrane
KDR10906	comp38806_c0_seq1	4.42569	3.97e-16	1.50164	-2.83164	hypothetical protein L798_14428	#N/A
NP_001136342	comp26179_c0_seq1	9.55423	1.09e-22	1.50018	-2.82878	short-chain acyl- dehydrogenase	#N/A
KDR16897	comp14013_c0_seq1	4.60072	4.57e-13	1.50008	-2.82858	Poly	F:NAD+ ADP-ribosyltransferase activity; P:metabolic process
KDR21372	comp27228_c0_seq1	7.52791	2.4e-23	1.49809	-2.82468	fumarate mitochondrial	C:tricarboxylic acid cycle enzyme complex; F:fumarate hydratase activity; P:tricarboxylic acid cycle; P:fumarate metabolic process
KDR16715	comp25438_c0_seq1	5.44117	1.24e-21	1.49505	-2.81874	dipeptidase 1	C:anchored component of membrane; F:metallopeptidase activity; F:dipeptidase activity; F:metal ion binding; P:proteolysis
KDR09514	comp38328_c0_seq1	5.19381	1.16e-20	1.49364	-2.816	zinc finger ccch domain-containing protein 15-like protein	F:metal ion binding
XP_004519948	comp34731_c0_seq1	5.3194	1.46e-13	1.49332	-2.81536	pickpocket protein 28-like	#N/A
EKC28763	comp29333_c0_seq7	3.82406	2.81e-13	1.4927	-2.81415	multidrug resistance protein 1	C:integral component of membrane; F:ATP binding; F:ATPase activity, coupled to transmembrane movement of substances; P:metabolic process; P:transmembrane transport
AHJ81323	comp29619_c0_seq4	5.67288	1.07e-20	1.4914	-2.81162	carboxylesterase	F:hydrolase activity; P:metabolic process
BAL72155	comp28267_c0_seq2	3.89939	1.61e-14	1.48715	-2.80335	isoform 1	#N/A
KDR07158	comp23375_c0_seq1	8.41637	1.27e-25	1.48327	-2.79583	phospholipid scramblase 2	#N/A
KDR18079	comp48782_c0_seq1	3.38005	5.54e-15	1.48189	-2.79315	peptidyl-prolyl cis-trans isomerase-like partial	F:peptidyl-prolyl cis-trans isomerase activity; P:protein peptidyl-prolyl isomerization; P:protein folding
KDR17044	comp28250_c0_seq2	7.94173	6.25e-15	1.48012	-2.78972	Regucalcin, partial	P:regulation of catalytic activity; F:calcium ion binding; F:enzyme regulator activity
YP_007626997	comp122914_c0_seq1	3.61942	4.6e-13	1.47966	-2.78883	cytochrome c oxidase subunit iii	C:mitochondrion; P:respiratory electron transport chain; F:heme-copper terminal oxidase activity; P:aerobic electron transport chain; F:cytochrome-c oxidase activity; C:membrane
KDR09065	comp18467_c0_seq1	7.57868	1.45e-20	1.47482	-2.7795	hydroxyacylglutathione mitochondrial	F:hydroxyacylglutathione hydrolase activity; F:zinc ion binding; P:glutathione biosynthetic process
KDR22997	comp29447_c0_seq10	4.04364	9.29e-13	1.47324	-2.77645	estrogen sulfotransferase	F:transferase activity; P:metabolic process; F:sulfotransferase activity
KDR16854	comp25970_c0_seq2	4.06951	2.44e-16	1.47149	-2.77307	Sulfiredoxin-1	F:sulfiredoxin activity; P:oxidation-reduction process
KDR23219	comp18352_c0_seq2	4.68779	7.18e-14	1.47078	-2.77172	vacuolar protein sorting-associated protein 13a	#N/A
EGI67089	comp47371_c0_seq1	4.71989	4.46e-19	1.46488	-2.7604	transferase c1orf69-like mitochondrial	P:glycine catabolic process; C:cytoplasm; F:aminomethyltransferase activity; F:transferase activity
XP_003486165	comp29476_c0_seq2	5.93006	1.92e-19	1.4644	-2.75948	inorganic phosphate cotransporter-like	#N/A
XP_002423176	comp34066_c0_seq1	6.7679	2.72e-19	1.46317	-2.75714	diphosphoinositol polyphosphate	#N/A
KDR14999	comp27459_c0_seq1	3.94358	6.35e-15	1.45671	-2.74482	mannose-6-phosphate isomerase	F:metal ion binding; P:GDP-mannose biosynthetic process; P:carbohydrate metabolic process; F:mannose-6-phosphate isomerase activity; F:zinc ion binding; F:isomerase activity
XP_001603755	comp26772_c0_seq1	3.94642	2.88e-12	1.45539	-2.74231	prostaglandin reductase 1-like	P:oxidation-reduction process; F:oxidoreductase activity; F:zinc ion binding
XP_005190721	comp9527_c0_seq1	5.72844	1.93e-20	1.45508	-2.74172	l-2-hydroxyglutarate mitochondrial-like	#N/A
XP_973042	comp29914_c0_seq1	7.18436	2.79e-23	1.45471	-2.74101	hydroxyacyl-coenzyme a mitochondrial	#N/A
XP_006557320	comp27665_c0_seq1	7.43799	4.85e-21	1.45438	-2.74039	low density lipoprotein receptor adapter protein 1-b-like isoform x1	#N/A
AFG23314	comp9819_c0_seq1	10.5321	1.02e-20	1.45191	-2.7357	nadh dehydrogenase subunit 5	#N/A
ENN83301	comp38964_c0_seq1	3.93347	1.56e-15	1.45031	-2.73266	hypothetical protein YQE_00340, partial	#N/A
EGI64335	comp21827_c0_seq2	4.76113	2.92e-13	1.44721	-2.72681	monocarboxylate transporter 14	C:integral component of membrane; P:transmembrane transport
KDR19279	comp26501_c1_seq1	3.79368	5e-09	1.44531	-2.72322	gram domain-containing protein 1b	#N/A
KDR22501	comp28302_c0_seq1	4.46467	8.39e-09	1.44476	-2.72218	aminopeptidase n	P:proteolysis; F:aminopeptidase activity
XP_006029730	comp35380_c0_seq1	5.33372	4.56e-18	1.44412	-2.72097	histone-lysine n-methyltransferase setmar-like	#N/A
KDR16042	comp11602_c0_seq1	4.79017	8.95e-20	1.44188	-2.71675	adult enhancer factor 1	F:metal ion binding; F:nucleic acid binding
KDR11138	comp30000_c0_seq1	7.23108	1.71e-22	1.44119	-2.71544	ribonuclease uk114	F:deaminase activity; P:metabolic process
KDR12227	comp29345_c0_seq1	6.14974	3.21e-22	1.43767	-2.70883	cytochrome p450 4c1	F:monooxygenase activity; F:iron ion binding; F:oxidoreductase activity, acting on paired donors, with incorporation or reduction of molecular oxygen; F:heme binding; P:oxidation-reduction process
XP_004526476	comp38772_c0_seq1	3.34408	5.39e-14	1.43374	-2.70147	PREDICTED: uncharacterized protein LOC101457910	#N/A
3AHZ_A	comp30631_c0_seq1	8.83343	2.19e-18	1.43343	-2.70089	achain crystal structure of beta-glucosidase from termite neotermes koshunensis in complex with tris	#N/A
KDR16854	comp25970_c0_seq3	4.03565	2.61e-14	1.43088	-2.69611	Sulfiredoxin-1	F:sulfiredoxin activity; P:oxidation-reduction process
EFZ21809	comp40993_c0_seq1	3.84492	2.96e-14	1.43061	-2.6956	hypothetical protein SINV_15156	F:translation release factor activity; P:translational termination
KDR17044	comp28250_c0_seq1	7.15941	3.21e-19	1.4291	-2.69278	Regucalcin, partial	P:regulation of catalytic activity; F:calcium ion binding; F:enzyme regulator activity
XP_002427812	comp18155_c0_seq1	6.54984	2.41e-07	1.4281	-2.69091	nesprin, putative	F:actin binding; C:integral component of membrane
BAG12118	comp25547_c1_seq1	5.93434	0.0464304	1.42737	-2.68955	vitellogenin	P:lipid transport; F:lipid transporter activity
BAI83425	comp22795_c0_seq1	4.0834	4.21e-12	1.42674	-2.68838	sugar transporter 11	F:transmembrane transporter activity; P:carbohydrate transport; F:substrate-specific transmembrane transporter activity; C:integral component of membrane; C:membrane; P:transmembrane transport; P:transport; F:transporter activity
XP_970604	comp36132_c0_seq1	3.6389	1.24e-10	1.42472	-2.68463	pterin-4-alpha-carbinolamine dehydratase	#N/A
ACM78948	comp30627_c0_seq1	8.54658	5.44e-23	1.42156	-2.67875	hexokinase	#N/A
XP_008193198	comp18969_c0_seq1	7.82014	9.1e-13	1.42046	-2.67671	PREDICTED: uncharacterized protein LOC103312982	F:transferase activity, transferring phosphorus-containing groups
EFN71148	comp35578_c0_seq1	7.59061	7.2e-15	1.41833	-2.67275	Uncharacterized protein KIAA0564-like protein	#N/A
XP_002432901	comp28892_c0_seq2	10.4341	1.19e-17	1.41739	-2.67102	conserved hypothetical protein	F:sulfotransferase activity
KDR23212	comp17592_c0_seq1	4.46419	6.2e-15	1.4137	-2.6642	-like protein 2	F:catalytic activity; P:metabolic process
XP_002425156	comp24458_c0_seq1	4.49817	8.08e-16	1.41339	-2.66362	conserved hypothetical protein	F:transferase activity, transferring glycosyl groups
KDR17778	comp22031_c0_seq1	3.25065	4.16e-12	1.41019	-2.65773	dna ligase 4	F:DNA ligase activity; F:organic cyclic compound binding; F:heterocyclic compound binding; P:DNA repair
ELU06582	comp29993_c0_seq1	5.67422	3.94e-17	1.40898	-2.65549	hypothetical protein CAPTEDRAFT_163168	F:oxidoreductase activity; P:single-organism metabolic process
KDR21486	comp35540_c0_seq1	5.48312	7.52e-16	1.40756	-2.65288	transcription factor ap-1	F:sequence-specific DNA binding transcription factor activity; F:sequence-specific DNA binding; P:regulation of transcription, DNA-templated
KDR21244	comp28251_c0_seq2	7.93969	2.36e-20	1.40686	-2.6516	hypothetical protein L798_04035	P:metabolic process; F:transferase activity, transferring phosphorus-containing groups
AAR84629	comp32193_c0_seq1	5.94314	7.29e-16	1.40139	-2.64156	alcohol dehydrogenase	P:oxidation-reduction process; F:oxidoreductase activity; P:metabolic process
KDR16854	comp25970_c0_seq4	3.82866	1.28e-11	1.39208	-2.62457	Sulfiredoxin-1	F:sulfiredoxin activity; P:oxidation-reduction process
KDR18169	comp26486_c0_seq1	6.89891	1.61e-21	1.39031	-2.62135	hypothetical protein L798_06919	#N/A
XP_321827	comp25730_c0_seq1	6.61743	2.96e-21	1.39028	-2.62129	AGAP001319-PA	#N/A
KDR22771	comp22460_c0_seq1	4.28416	7.72e-11	1.38949	-2.61986	udp-glucuronosyltransferase partial	F:transferase activity
KDR24156	comp11439_c0_seq1	4.86348	1.6e-16	1.38879	-2.61859	platelet-activating factor acetylhydrolase	F:hydrolase activity; F:1-alkyl-2-acetylglycerophosphocholine esterase activity; P:lipid catabolic process
KDR23325	comp22316_c0_seq1	7.30575	1.53e-11	1.38715	-2.61561	hypothetical protein L798_05286, partial	C:integral component of membrane; P:transmembrane transport
KDR21244	comp28251_c0_seq1	7.86557	8.64e-21	1.385	-2.61171	hypothetical protein L798_04035	P:metabolic process; F:transferase activity, transferring phosphorus-containing groups
EGI64926	comp22169_c0_seq1	4.36077	6.86e-16	1.38455	-2.6109	prostaglandin reductase 1	#N/A
EFA07744	comp29630_c0_seq15	4.42489	5.26e-09	1.38348	-2.60897	hypothetical protein TcasGA2_TC002224	#N/A
KDR18436	comp24887_c0_seq1	4.03059	3.94e-13	1.38277	-2.60769	valacyclovir hydrolase	F:hydrolase activity; P:metabolic process
KDR15450	comp24371_c0_seq1	3.71413	7.42e-14	1.3827	-2.60756	hypothetical protein L798_09155	P:metabolic process; F:catalytic activity
KDR21123	comp35883_c0_seq1	3.72426	2.68e-12	1.38201	-2.60632	39s ribosomal protein mitochondrial	C:ribosome
KDR22771	comp27384_c0_seq1	8.90698	8.23e-14	1.38142	-2.60525	udp-glucuronosyltransferase partial	F:transferase activity
XP_974018	comp18515_c0_seq1	5.68692	1.64e-19	1.38098	-2.60446	nadh dehydrogenase	#N/A
KDR19227	comp27813_c0_seq1	3.95872	1.78e-11	1.37984	-2.6024	hypothetical protein L798_06282	#N/A
XP_006565536	comp24848_c0_seq1	3.64365	2.46e-08	1.37315	-2.59036	PREDICTED: uncharacterized protein LOC409619	P:proteolysis; F:metallopeptidase activity; F:zinc ion binding
KDR13370	comp23670_c0_seq1	5.46065	4.99e-16	1.37301	-2.59011	leukotriene a-4 hydrolase	C:cytoplasm; F:leukotriene-A4 hydrolase activity; F:metallopeptidase activity; F:zinc ion binding; P:proteolysis; P:leukotriene biosynthetic process
KDR24401	comp27251_c0_seq1	4.09753	1.74e-10	1.37028	-2.58521	nucleoside diphosphate kinase 7	P:ribonucleoside triphosphate biosynthetic process; P:ribonucleotide biosynthetic process; P:ribonucleoside biosynthetic process
XP_003486165	comp29476_c0_seq1	5.95174	4.26e-16	1.36881	-2.58257	inorganic phosphate cotransporter-like	#N/A
EFN89736	comp23492_c0_seq1	7.36135	7.91e-20	1.36851	-2.58204	hypothetical protein EAI_01984	#N/A
KDR20625	comp26758_c0_seq1	3.46774	2.11e-12	1.36683	-2.57903	hypothetical protein L798_04391	C:endoplasmic reticulum membrane; P:GPI anchor biosynthetic process; F:transferase activity; C:integral component of membrane; C:membrane; C:endoplasmic reticulum; F:transferase activity, transferring acyl groups
KDR22501	comp27898_c0_seq1	4.69526	1.04e-07	1.36503	-2.57581	aminopeptidase n	P:proteolysis; F:aminopeptidase activity
BAN20708	comp25548_c0_seq1	11.9967	1.23e-21	1.36273	-2.57171	conserved hypothetical protein	#N/A
KDR17149	comp27761_c0_seq1	8.6098	8.86e-22	1.36213	-2.57064	serine incorporator	C:membrane
KDR21951	comp23474_c0_seq1	4.05168	1.01e-11	1.36115	-2.56889	hypothetical protein L798_02839	#N/A
WP_006456809	comp29392_c0_seq4	4.1914	4.38e-13	1.3605	-2.56774	miro-like protein	F:GTP binding; P:small GTPase mediated signal transduction; C:intracellular
XP_001950683	comp31350_c0_seq1	4.13079	2.74e-13	1.35636	-2.56039	protein takeout-like	#N/A
XP_002604991	comp9840_c0_seq2	4.13271	5.13e-14	1.35606	-2.55986	hypothetical protein BRAFLDRAFT_241140	#N/A
KDR21687	comp10115_c0_seq1	8.32589	7.58e-14	1.35441	-2.55693	synaptic vesicle glycoprotein 2b	F:transmembrane transporter activity; C:integral component of membrane; P:transmembrane transport
KEP52390	comp29336_c0_seq1	4.24779	1.71e-12	1.34982	-2.5488	kinesin light chain	P:lipid metabolic process; C:kinesin complex; F:ADP binding; P:metabolic process; F:microtubule motor activity
AGM32308	comp30631_c1_seq1	6.04918	8.76e-11	1.34889	-2.54716	beta- partial	F:hydrolase activity, hydrolyzing O-glycosyl compounds; P:carbohydrate metabolic process
AGM32550	comp31558_c0_seq1	7.14047	2.95e-19	1.34744	-2.54461	hypothetical protein	#N/A
KDR23522	comp20105_c0_seq1	4.37705	2.36e-15	1.34652	-2.54298	hypothetical protein L798_08729	#N/A
XP_001949031	comp28743_c0_seq1	4.57007	7.03e-09	1.34631	-2.5426	succinate-semialdehyde mitochondrial isoform x1	#N/A
KDR21873	comp23275_c0_seq1	4.71249	1.18e-09	1.33967	-2.53093	solute carrier organic anion transporter family member 4c1	C:membrane; P:transport; F:transporter activity
BAF45419	comp16475_c0_seq1	5.33872	4.32e-09	1.33955	-2.53073	arrestin1 precursor	#N/A
KDR13701	comp29888_c0_seq1	9.81996	7.04e-21	1.33941	-2.53048	cytochrome b5	F:heme binding; F:metal ion binding
KDR15371	comp18076_c0_seq1	5.17581	3.44e-16	1.33804	-2.52808	elongation factor mitochondrial	C:mitochondrion; F:translation elongation factor activity; F:GTPase activity; F:GTP binding; P:mitochondrial translational elongation
KDR22106	comp20215_c0_seq1	4.10778	2.84e-13	1.33499	-2.52273	pi-plc x domain-containing protein 3	P:lipid metabolic process; F:phosphoric diester hydrolase activity
KDR20869	comp20259_c0_seq1	8.43525	4.3e-17	1.33301	-2.51928	aminoglycoside phosphotransferase domain-containing protein 1	F:transferase activity; P:metabolic process; F:transferase activity, transferring phosphorus-containing groups
KDR21342	comp11722_c0_seq1	6.47162	2.24e-17	1.33174	-2.51707	protein transport protein sec61 subunit beta	C:Sec61 translocon complex; P:intracellular protein transport
KDR10122	comp29352_c0_seq1	4.39133	1.45e-10	1.33113	-2.51599	angiopoietin-1 receptor	#N/A
XP_001949358	comp29621_c0_seq2	8.00037	2.12e-14	1.32581	-2.50674	dehydrogenase reductase sdr family member 11-like	P:oxidation-reduction process; F:oxidoreductase activity; P:metabolic process
4HB5_A	comp31035_c0_seq1	4.6987	1.09e-05	1.32515	-2.5056	achain crystal structure of engineered northeast structural genomics consortium target	#N/A
XP_974707	comp9279_c0_seq1	5.58072	2.26e-10	1.32388	-2.50338	2-oxoisovalerate dehydrogenase subunit mitochondrial	#N/A
XP_563637	comp37864_c0_seq1	3.8454	1.4e-10	1.32271	-2.50135	AGAP002526-PA	#N/A
BAL72155	comp28267_c0_seq1	3.98438	2.05e-13	1.322	-2.50012	isoform 1	#N/A
XP_002431582	comp30721_c0_seq1	7.26313	8.66e-20	1.32049	-2.49751	cytosolic nonspecific	#N/A
KDR17192	comp28743_c0_seq2	3.66178	5.58e-09	1.31865	-2.49433	succinate-semialdehyde mitochondrial	F:succinate-semialdehyde dehydrogenase [NAD(P)+] activity; P:gamma-aminobutyric acid catabolic process; P:oxidation-reduction process
EGI57488	comp33703_c0_seq1	4.01054	1.6e-11	1.31865	-2.49432	nadh dehydrogenase	P:cellular metabolic process; F:catalytic activity; F:coenzyme binding
KDR13466	comp26228_c0_seq1	10.0783	9.8e-19	1.31735	-2.49209	hydroxyacid-oxoacid mitochondrial	F:oxidoreductase activity; F:metal ion binding; P:oxidation-reduction process
KDR12490	comp28751_c0_seq2	5.27474	8.72e-06	1.31698	-2.49143	heat shock protein 67b2	#N/A
EFZ12265	comp38572_c0_seq1	7.09113	5.56e-19	1.31675	-2.49104	hypothetical protein SINV_07643	F:hydrolase activity; F:zinc ion binding
XP_004930039	comp17566_c0_seq1	10.1361	2.32e-14	1.31452	-2.48719	monocarboxylate transporter 9-like	#N/A
KDR11477	comp9510_c0_seq1	6.07658	4.7e-18	1.31395	-2.48621	Cullin-1	C:cullin-RING ubiquitin ligase complex; F:ubiquitin protein ligase binding; P:ubiquitin-dependent protein catabolic process
XP_001865472	comp29580_c0_seq1	6.58009	4.17e-19	1.31393	-2.48617	nadh-ubiquinone oxidoreductase 39 kda subunit	#N/A
XP_004929868	comp23683_c0_seq1	5.67533	8.28e-16	1.31355	-2.48552	sodium-coupled monocarboxylate transporter 1-like	#N/A
XP_001949031	comp28743_c0_seq3	4.64298	8.68e-09	1.3135	-2.48543	succinate-semialdehyde mitochondrial isoform x1	#N/A
KDR16854	comp25970_c0_seq1	3.74774	9.86e-13	1.30939	-2.47836	Sulfiredoxin-1	F:sulfiredoxin activity; P:oxidation-reduction process
KDR12490	comp28751_c0_seq3	5.16532	2.1e-05	1.30925	-2.47813	heat shock protein 67b2	#N/A
NP_729820	comp34752_c0_seq1	7.05271	1.12e-18	1.30879	-2.47734	isoform b	#N/A
KDR21687	comp31272_c0_seq1	7.15121	1.6e-08	1.30842	-2.4767	synaptic vesicle glycoprotein 2b	F:transmembrane transporter activity; C:integral component of membrane; P:transmembrane transport
BAJ16356	comp14229_c0_seq1	4.75445	9.5e-09	1.30611	-2.47273	TIMELESS	#N/A
XP_003697000	comp29333_c0_seq3	4.43487	1.22e-14	1.30497	-2.47079	low quality protein: multidrug resistance protein homolog 49-like	#N/A
EFZ14919	comp31758_c0_seq1	6.81218	8.48e-14	1.30368	-2.46859	hypothetical protein SINV_11039	#N/A
KDR21732	comp19048_c0_seq1	4.4102	6.41e-15	1.30178	-2.46533	glutamyl-trna amidotransferase subunit mitochondrial	C:intracellular part; F:nucleotide binding; F:carbon-nitrogen ligase activity, with glutamine as amido-N-donor; P:translation; P:single-organism metabolic process; P:single-organism cellular process
KDR08160	comp19465_c0_seq1	3.76879	4.27e-08	1.29873	-2.46012	tubulin--tyrosine ligase-like protein 12	F:ligase activity; P:cellular protein modification process
KDR12147	comp29739_c0_seq1	7.97149	3.77e-19	1.29763	-2.45825	macrophage migration inhibitory factor-like protein	#N/A
EFN77368	comp21106_c0_seq1	3.66871	2.48e-11	1.29738	-2.45782	hypothetical protein EAI_14499	#N/A
KDR22122	comp18103_c0_seq1	4.06352	1.97e-09	1.29673	-2.45671	hypothetical protein L798_02086, partial	F:iron ion binding; F:oxidoreductase activity, acting on paired donors, with incorporation or reduction of molecular oxygen, 2-oxoglutarate as one donor, and incorporation of one atom each of oxygen into both donors; F:L-ascorbic acid binding; P:oxidation-reduction process
ABK57065	comp36727_c0_seq1	4.10175	3.37e-13	1.29554	-2.45469	IP02459p	#N/A
KDR07977	comp31797_c0_seq1	7.54689	5.92e-17	1.2949	-2.4536	cystathionine beta-synthase	C:cytoplasm; F:cystathionine beta-synthase activity; P:cysteine biosynthetic process from serine; P:cysteine biosynthetic process via cystathionine
KDR10910	comp27336_c0_seq1	9.1198	3.23e-13	1.29466	-2.4532	cytochrome p450 6a14	F:binding; F:oxidoreductase activity
XP_003708036	comp9653_c0_seq2	6.30703	8.11e-17	1.2935	-2.45123	protein ndrg3-like	#N/A
KDR07202	comp37460_c0_seq1	4.56482	6.49e-09	1.29094	-2.44688	phosphatidylinositol -bisphosphate 5-phosphatase a	P:phosphatidylinositol dephosphorylation
EFX88098	comp17758_c0_seq1	5.9032	6.76e-13	1.28812	-2.4421	hypothetical protein DAPPUDRAFT_42659	#N/A
KDR18366	comp33082_c0_seq1	5.18752	2.78e-15	1.28644	-2.43926	reactive oxygen species modulator 1	#N/A
KDR06435	comp26041_c0_seq1	5.84353	1.82e-16	1.28602	-2.43855	aminopeptidase n	F:aminopeptidase activity; F:metallopeptidase activity; F:zinc ion binding; P:proteolysis
XP_966714	comp31148_c0_seq1	4.99807	1.01e-13	1.28326	-2.43389	dehydrogenase reductase sdr family member 11-like	#N/A
KDR06435	comp21791_c0_seq1	3.88668	1.3e-09	1.28322	-2.43381	aminopeptidase n	F:peptidase activity, acting on L-amino acid peptides
XP_008207829	comp28721_c0_seq1	4.43431	6.95e-15	1.28264	-2.43283	n-acetylglucosamine-6-phosphate deacetylase	F:N-acetylglucosamine-6-phosphate deacetylase activity; P:N-acetylglucosamine metabolic process
XP_001851492	comp26211_c1_seq1	8.01716	5.04e-17	1.28026	-2.42883	sodium-dependent phosphate transporter	C:integral component of membrane; P:transmembrane transport
KDR10032	comp25248_c0_seq1	4.38116	7.66e-14	1.28015	-2.42865	sorting nexin-13	F:phosphatidylinositol binding; P:termination of G-protein coupled receptor signaling pathway
XP_008544959	comp20277_c0_seq1	3.58764	1.91e-09	1.27955	-2.42764	epidermal growth factor receptor kinase substrate 8-like isoform x1	#N/A
AGM32372	comp18685_c0_seq1	6.57908	8.75e-16	1.27809	-2.42518	dipeptidase 1-like protein	C:membrane; F:peptidase activity, acting on L-amino acid peptides
KDR06559	comp22029_c0_seq1	3.96126	3.93e-13	1.27791	-2.42487	elongation factor mitochondrial	F:translation elongation factor activity; F:GTPase activity; F:GTP binding; P:translational elongation
XP_002429884	comp26168_c0_seq1	8.66784	8.69e-19	1.27696	-2.42328	nicotinate phosphoribosyltransferase, putative	#N/A
KDR07555	comp20090_c0_seq1	3.64725	4.96e-11	1.27255	-2.41589	receptor-type tyrosine-protein phosphatase beta	F:phosphoprotein phosphatase activity; P:protein dephosphorylation
XP_008196217	comp29135_c0_seq1	7.36963	2.03e-15	1.26608	-2.40508	homothorax isoform x1	C:nucleus; F:DNA binding; P:regulation of transcription, DNA-templated
KDR15979	comp27858_c0_seq1	4.4961	2.62e-13	1.26418	-2.40191	Putative glycogen	F:glycogen (starch) synthase activity; P:glycogen biosynthetic process
KDR10211	comp20378_c0_seq1	4.3298	1.28e-12	1.26135	-2.39721	atp-dependent rna helicase suv3-like mitochondrial	F:helicase activity; P:metabolic process
KDR23557	comp10030_c0_seq1	3.88743	1.96e-05	1.26093	-2.39651	fidgetin-like protein 1	F:ATP binding
XP_003708036	comp9653_c0_seq1	6.3209	1.58e-16	1.25919	-2.39362	protein ndrg3-like	#N/A
EFN69281	comp25387_c0_seq1	4.19561	1.6e-12	1.25862	-2.39266	protein fam173b	#N/A
XP_003493690	comp17990_c0_seq1	5.25079	1.29e-15	1.25846	-2.3924	charged multivesicular body protein 2a-like	#N/A
KDR15959	comp25013_c0_seq1	7.17268	3.35e-14	1.25834	-2.3922	glucose dehydrogenase	P:oxidation-reduction process; F:oxidoreductase activity, acting on CH-OH group of donors; F:flavin adenine dinucleotide binding
KDR19037	comp27723_c0_seq1	7.51662	1e-18	1.25833	-2.39218	hypothetical protein L798_06392	#N/A
KDR23275	comp26685_c0_seq1	3.63775	6.56e-11	1.25791	-2.39148	srr1-like protein	#N/A
KDR18436	comp24887_c0_seq2	5.0537	1.67e-15	1.25785	-2.3914	valacyclovir hydrolase	F:hydrolase activity; P:metabolic process
KDR24383	comp29661_c2_seq3	5.41411	7.7e-10	1.25703	-2.39003	esterase e4	F:hydrolase activity; P:metabolic process
NP_001089728	comp55059_c0_seq1	3.69537	9.6e-12	1.25217	-2.38199	ubiquitin-like modifier-activating enzyme 5	#N/A
XP_001944814	comp23672_c0_seq1	4.03875	3.76e-11	1.25201	-2.38173	methyltransferase-like protein 25 isoform x1	#N/A
KDR24386	comp29661_c2_seq2	4.41708	8.69e-09	1.25156	-2.38099	esterase fe4	F:hydrolase activity; P:metabolic process
KDR10573	comp30651_c1_seq1	8.88162	1.68e-19	1.25012	-2.37861	adenylosuccinate synthetase	C:cytoplasm; F:magnesium ion binding; F:adenylosuccinate synthase activity; F:GTP binding; P:'de novo' AMP biosynthetic process
XP_974707	comp18815_c0_seq1	6.08115	4.07e-16	1.2497	-2.37792	2-oxoisovalerate dehydrogenase subunit mitochondrial	#N/A
EZA61904	comp10365_c0_seq1	3.49256	2.26e-08	1.24948	-2.37755	zinc transporter	P:cation transport; P:transmembrane transport
KDR20370	comp28046_c0_seq2	3.77449	3.37e-12	1.2478	-2.37479	Spondin-1	P:negative regulation of endopeptidase activity; F:serine-type endopeptidase inhibitor activity
P02553	comp17673_c0_seq1	4.81855	3.03e-13	1.24695	-2.37339	tba_lytpi ame: full=tubulin alpha chain	#N/A
BAN20618	comp30176_c0_seq1	8.03067	1.33e-17	1.24667	-2.37293	non-specific lipid-transfer	F:transferase activity, transferring acyl groups other than amino-acyl groups; P:metabolic process
XP_001851492	comp26211_c1_seq2	8.04822	1.09e-16	1.245	-2.37019	sodium-dependent phosphate transporter	C:integral component of membrane; P:transmembrane transport
KDR09639	comp25155_c0_seq1	6.27647	6.43e-16	1.23586	-2.35522	and peptidoglycan-binding domain-containing protein 3	#N/A
EZA62096	comp18083_c0_seq1	3.72673	0.00056659	1.23521	-2.35415	fatty acyl- reductase	F:fatty-acyl-CoA reductase (alcohol-forming) activity; P:oxidation-reduction process
KDR22751	comp11324_c0_seq1	3.73237	3.2e-09	1.23351	-2.35138	prostaglandin reductase 1	F:zinc ion binding; F:oxidoreductase activity; P:oxidation-reduction process
KDR15812	comp24340_c0_seq1	5.53241	5.3e-16	1.23281	-2.35024	xylosyltransferase oxt	F:UDP-glycosyltransferase activity
KDR21542	comp19029_c0_seq1	3.81856	5.88e-08	1.23254	-2.3498	hypothetical protein L798_01695	P:proteolysis; F:serine-type endopeptidase activity
ACR56003	comp25279_c0_seq1	8.16286	1.1e-09	1.23243	-2.34962	ly-6 neurotoxin superfamily member 1	#N/A
KDR11535	comp40217_c0_seq1	4.14177	1.71e-11	1.23082	-2.347	udp-glucuronosyltransferase 1-8	F:transferase activity, transferring hexosyl groups; P:metabolic process
NP_001040431	comp30361_c0_seq1	7.97791	1.35e-15	1.22945	-2.34478	cyclic amp-regulated protein	#N/A
KDR11615	comp28557_c0_seq1	5.55153	2.28e-12	1.22907	-2.34416	thiamine transporter 2	C:membrane; P:transport
KDR24383	comp29661_c2_seq6	5.7567	1.79e-08	1.22847	-2.34318	esterase e4	F:hydrolase activity; P:metabolic process
KDR14363	comp44808_c0_seq1	4.70566	0.000145065	1.22553	-2.33841	calcineurin-like phosphoesterase domain-containing protein 1	F:hydrolase activity; P:metabolic process
AAR84629	comp10919_c0_seq1	6.99594	6.95e-11	1.22274	-2.33389	alcohol dehydrogenase	P:oxidation-reduction process; F:oxidoreductase activity; P:metabolic process
XP_002073349	comp28856_c0_seq1	4.12885	6.02e-07	1.22254	-2.33357	GK13202	#N/A
KDR19284	comp29607_c0_seq1	7.20355	2.04e-12	1.22194	-2.33261	nfx1-type zinc finger-containing protein 1	P:regulation of transcription, DNA-templated; F:ATP binding; F:nucleotide binding; F:zinc ion binding; C:nucleus; F:sequence-specific DNA binding transcription factor activity
KDR15674	comp25850_c0_seq1	4.39122	3.61e-11	1.22107	-2.33119	copper chaperone for superoxide dismutase	P:superoxide metabolic process; P:single-organism metabolic process
KDR17044	comp29331_c0_seq1	5.20032	1.45e-06	1.22031	-2.32996	Regucalcin, partial	P:regulation of catalytic activity; F:calcium ion binding; F:enzyme regulator activity
XP_004592243	comp24927_c0_seq1	4.63065	3.23e-13	1.21839	-2.32688	replication protein a 32 kda subunit	#N/A
XP_002432793	comp28975_c0_seq1	5.83998	1.06e-11	1.21797	-2.32619	isovaleryl-CoA dehydrogenase, putative	#N/A
AHZ00252	comp30135_c0_seq1	8.64784	2.43e-16	1.21664	-2.32405	calreticulin, partial	C:endoplasmic reticulum; F:calcium ion binding; F:unfolded protein binding; P:protein folding
XP_001605801	comp17458_c0_seq1	3.69576	2.75e-07	1.21526	-2.32183	PREDICTED: uncharacterized protein LOC100122199	P:metabolic process; F:transferase activity, transferring phosphorus-containing groups
KDR18013	comp29585_c1_seq15	3.70361	9.48e-10	1.21464	-2.32084	sec1 family domain-containing protein 2	P:vesicle docking involved in exocytosis; P:vesicle-mediated transport; C:cell
KDR14613	comp37965_c0_seq1	4.00749	4.23e-07	1.21036	-2.31395	hypothetical protein L798_11193	#N/A
KDR10168	comp27934_c0_seq3	5.69095	4.35e-11	1.20989	-2.3132	l-lactate dehydrogenase	C:cytoplasm; F:L-lactate dehydrogenase activity; P:carbohydrate metabolic process; P:carboxylic acid metabolic process; P:oxidation-reduction process
KDR07481	comp25181_c0_seq1	5.91844	3.58e-14	1.20741	-2.30923	synaptic vesicle membrane protein vat-1-like protein	P:oxidation-reduction process; F:oxidoreductase activity; F:zinc ion binding
KDR24383	comp29661_c2_seq7	5.6984	1.66e-08	1.20603	-2.30702	esterase e4	F:hydrolase activity; P:metabolic process
XP_001866932	comp22730_c0_seq1	6.92797	3.86e-15	1.20578	-2.30663	malate dehydrogenase	#N/A
KDR23557	comp13245_c0_seq1	4.1135	5.22e-05	1.20515	-2.30562	fidgetin-like protein 1	F:ATP binding
KDR17608	comp18892_c0_seq2	6.21876	8.46e-14	1.20497	-2.30533	hypothetical protein L798_07871	#N/A
AGM32654	comp35000_c0_seq1	5.90789	5.14e-15	1.20397	-2.30372	hypothetical protein	#N/A
AFG23313	comp29690_c0_seq1	9.63036	1.04e-12	1.20367	-2.30326	nadh dehydrogenase subunit 3	#N/A
CDO39388	comp17484_c0_seq1	7.8308	3.53e-16	1.20305	-2.30227	ornithine-delta-transaminase	F:transaminase activity; F:pyridoxal phosphate binding; P:metabolic process
KDR08763	comp45307_c0_seq1	4.36864	2.9e-12	1.20247	-2.30134	ubiquinone biosynthesis protein coq4-like mitochondrial	C:mitochondrial inner membrane
KDR09114	comp21226_c0_seq1	3.73274	2.35e-11	1.20209	-2.30073	leucine-rich repeat-containing protein 57	#N/A
KDR11043	comp10120_c0_seq1	6.52891	2.97e-10	1.20008	-2.29753	delta-1-pyrroline-5-carboxylate mitochondrial	F:1-pyrroline-5-carboxylate dehydrogenase activity; F:oxidoreductase activity, acting on the aldehyde or oxo group of donors, NAD or NADP as acceptor; P:glutamate biosynthetic process; P:proline biosynthetic process; P:oxidation-reduction process
AGM32349	comp23175_c0_seq2	4.01355	1.27e-11	1.19737	-2.29322	transcription elongation factor elf1 like protein	F:translation elongation factor activity; P:translational elongation
KDR22798	comp28077_c0_seq1	5.61063	1.81e-14	1.19682	-2.29234	transmembrane 7 superfamily member 3	C:integral component of membrane
KDR20887	comp11299_c0_seq1	7.39709	3.64e-12	1.19494	-2.28935	cytochrome p450 partial	F:binding; F:oxidoreductase activity
XP_970340	comp23407_c0_seq1	8.11109	1.06e-15	1.19002	-2.28156	attractin-like protein 1	#N/A
KDR22400	comp17595_c0_seq1	5.46669	1.07e-14	1.19	-2.28153	hypothetical protein L798_02492, partial	#N/A
KDR24383	comp29661_c2_seq1	5.47343	5.44e-09	1.18951	-2.28075	esterase e4	F:hydrolase activity; P:metabolic process
KDR14271	comp10739_c0_seq1	7.86211	1.71e-16	1.18779	-2.27804	unc93-like protein	#N/A
KDR22332	comp75253_c0_seq1	3.8994	1.08e-09	1.18642	-2.27588	ribosome-releasing factor partial	F:GTP binding; F:GTPase activity; P:metabolic process; F:nucleotide binding
KEP52388	comp29336_c0_seq4	4.03232	2.29e-08	1.18419	-2.27236	kinesin light chain	P:lipid metabolic process; C:kinesin complex; F:ADP binding; P:metabolic process; F:microtubule motor activity
KDR22142	comp36612_c0_seq1	6.74469	6.72e-16	1.18415	-2.27229	methylcrotonoyl- carboxylase subunit mitochondrial	F:catalytic activity; F:binding
KDR22535	comp22643_c0_seq1	3.60934	2.67e-09	1.18257	-2.26981	gpi ethanolamine phosphate transferase 1	C:endoplasmic reticulum membrane; P:GPI anchor biosynthetic process; F:transferase activity; P:metabolic process; F:catalytic activity
KDR10209	comp26833_c0_seq1	6.66851	4.66e-15	1.18071	-2.26689	Sideroflexin-1	C:integral component of membrane; C:mitochondrial membrane; F:ion transmembrane transporter activity; P:ion transmembrane transport
KDR09355	comp23147_c0_seq2	5.30266	2.39e-11	1.17922	-2.26455	kinase d-interacting substrate of 220 partial	F:kinase activity; P:phosphorylation
KDR23501	comp27600_c0_seq1	3.28247	4.84e-08	1.17922	-2.26454	gpi mannosyltransferase 2	F:transferase activity
KDR24070	comp18412_c0_seq1	7.17585	1.65e-15	1.17855	-2.26349	fatty-acid amide hydrolase 2	F:catalytic activity
XP_308397	comp30670_c0_seq1	6.18615	1.03e-15	1.17809	-2.26277	AGAP007475-PA	#N/A
KDR21790	comp11686_c0_seq1	6.54374	9.57e-16	1.17566	-2.25896	gtp:amp phosphotransferase mitochondrial	C:mitochondrion; F:phosphotransferase activity, phosphate group as acceptor; F:nucleobase-containing compound kinase activity; F:purine ribonucleoside binding; F:purine ribonucleotide binding; F:purine ribonucleoside triphosphate binding; P:purine ribonucleotide metabolic process; P:purine ribonucleoside monophosphate metabolic process; P:purine ribonucleoside triphosphate metabolic process; P:ph…
XP_003689589	comp32982_c0_seq1	6.85327	7.83e-11	1.17192	-2.25311	low quality protein: nuclear migration protein nudc-like	#N/A
KDR24263	comp26023_c0_seq1	9.09929	1e-15	1.17177	-2.25289	abhydrolase domain-containing protein partial	F:hydrolase activity; P:metabolic process
KDR09526	comp10950_c0_seq1	6.58092	4.23e-16	1.17111	-2.25185	rab proteins geranylgeranyltransferase component a 1	C:Rab-protein geranylgeranyltransferase complex; F:transferase activity; P:intracellular protein transport; P:protein geranylgeranylation
XP_002073349	comp28856_c0_seq2	4.54883	1.28e-08	1.17078	-2.25133	GK13202	#N/A
KDR20898	comp18253_c0_seq1	8.41199	2.27e-14	1.16865	-2.24801	protein disulfide-isomerase a6	C:cell; F:isomerase activity; P:metabolic process; P:cell redox homeostasis
XP_008198190	comp7248_c0_seq1	3.82695	1.68e-07	1.16828	-2.24743	serine--pyruvate mitochondrial	P:metabolic process; F:catalytic activity; F:pyridoxal phosphate binding
KDR12104	comp31895_c0_seq1	5.7425	7.21e-12	1.16815	-2.24724	lyr motif-containing protein 5	#N/A
KDR22312	comp26859_c0_seq4	4.58757	1.38e-10	1.16797	-2.24695	sulfotransferase family cytosolic 1b member 1	F:transferase activity
KDR20273	comp17269_c0_seq1	5.03242	1.36e-11	1.16779	-2.24667	cytochrome p450 9e2	P:oxidation-reduction process; F:oxidoreductase activity, acting on paired donors, with incorporation or reduction of molecular oxygen; F:heme binding; F:iron ion binding
XP_006273087	comp22989_c0_seq1	4.54497	1.35e-09	1.16753	-2.24627	dipeptidyl peptidase 1	#N/A
KDR23477	comp22324_c0_seq1	9.44909	7.53e-15	1.16635	-2.24443	aldehyde mitochondrial	F:oxidoreductase activity, acting on the aldehyde or oxo group of donors, NAD or NADP as acceptor; P:oxidation-reduction process
XP_008477605	comp18687_c0_seq1	9.04433	1.42e-15	1.16559	-2.24324	myosin heavy skeletal muscle-like	#N/A
KDR16461	comp25344_c0_seq1	4.87385	5.64e-10	1.16146	-2.23684	dna replication licensing factor mcm4	C:MCM complex; F:DNA binding; F:DNA helicase activity; F:ATP binding; P:DNA replication initiation; P:DNA duplex unwinding
KDR14784	comp28497_c0_seq1	4.86135	2.05e-12	1.16028	-2.23501	hypothetical protein L798_11578	P:metabolic process; F:transferase activity, transferring phosphorus-containing groups
EFA13462	comp27852_c0_seq1	5.53712	5.89e-14	1.15536	-2.2274	hypothetical protein TcasGA2_TC005062	F:RNA binding; P:RNA-dependent DNA replication; F:RNA-directed DNA polymerase activity
XP_001608165	comp18842_c0_seq1	6.7273	2.31e-13	1.15472	-2.22641	flavin-containing monooxygenase fmo gs-ox5-like	F:nucleotide binding; F:monooxygenase activity; F:coenzyme binding
XP_002428448	comp34939_c0_seq1	6.46274	3.48e-15	1.15304	-2.22383	glucosidase 2 subunit beta	F:calcium ion binding; P:N-glycan processing
KDR11463	comp9298_c0_seq1	4.67277	4.85e-13	1.15289	-2.22359	39s ribosomal protein mitochondrial	C:ribosome
ABB86762	comp9862_c0_seq1	5.11613	5.18e-09	1.1524	-2.22284	CYP4U3v1	#N/A
XP_002432793	comp28975_c0_seq2	6.78939	1.01e-13	1.15191	-2.22208	isovaleryl-CoA dehydrogenase, putative	#N/A
KDR24485	comp11696_c0_seq1	7.74556	1.02e-15	1.1518	-2.2219	oxidoreductase yajo	P:oxidation-reduction process; F:oxidoreductase activity
ADP69289	comp24877_c0_seq1	6.53265	1.13e-12	1.14919	-2.2179	cytochrome p450	F:metal ion binding; P:oxidation-reduction process; F:oxidoreductase activity, acting on paired donors, with incorporation or reduction of molecular oxygen; F:heme binding; F:oxidoreductase activity; F:electron carrier activity; F:iron ion binding; F:monooxygenase activity
KDR08862	comp39652_c0_seq1	5.08604	4.95e-11	1.14908	-2.21772	5 -nucleotidase domain-containing protein 3	#N/A
XP_008559729	comp25800_c0_seq1	4.47225	0.000479772	1.1452	-2.21176	aminopeptidase n-like	#N/A
AAR97606	comp29073_c0_seq2	7.58902	3.3e-14	1.14372	-2.20951	cytochrome p450 9e1	#N/A
XP_002428185	comp11445_c0_seq1	6.17564	1.85e-14	1.1437	-2.20947	diaphanous, putative	#N/A
XP_974322	comp18702_c0_seq1	6.74253	5.88e-15	1.14309	-2.20854	carbonic anhydrase 1	#N/A
KDR16453	comp23932_c0_seq1	5.09976	3.64e-13	1.14305	-2.20848	er degradation-enhancing alpha-mannosidase-like partial	C:membrane; F:mannosyl-oligosaccharide 1,2-alpha-mannosidase activity; F:calcium ion binding; P:metabolic process
KDR21891	comp19730_c0_seq1	3.42166	4.77e-08	1.14199	-2.20684	methyltransferase c20orf7-like mitochondrial	F:methyltransferase activity; P:methylation
ACD69575	comp29802_c0_seq1	9.32425	7.58e-16	1.14155	-2.20618	peptidyl-prolyl isomerase-1	#N/A
XP_002427544	comp17547_c0_seq1	4.6622	1.61e-10	1.14064	-2.20479	conserved hypothetical protein	P:nitrogen compound metabolic process; F:hydrolase activity, acting on carbon-nitrogen (but not peptide) bonds; F:catalytic activity
XP_002604991	comp9840_c0_seq1	3.92206	5.56e-09	1.14023	-2.20417	hypothetical protein BRAFLDRAFT_241140	#N/A
KDR17626	comp25979_c0_seq1	3.72327	5.98e-08	1.13981	-2.20352	atp-dependent dna helicase 2 subunit 1	F:damaged DNA binding; F:helicase activity; C:Ku70:Ku80 complex; P:telomere maintenance; F:DNA binding; C:nucleus; F:ATP-dependent DNA helicase activity; P:DNA duplex unwinding; P:double-strand break repair via nonhomologous end joining; F:telomeric DNA binding
KDR24333	comp17515_c0_seq1	10.375	1.35e-10	1.13967	-2.2033	glutathione s-transferase	F:transferase activity; P:metabolic process
P29870	comp29674_c1_seq1	13.6809	4.71e-13	1.13922	-2.20263	cox2_achdo ame: full=cytochrome c oxidase subunit 2 ame: full=cytochrome c oxidase polypeptide ii	#N/A
KDR22771	comp9260_c0_seq1	6.05595	6.72e-08	1.13913	-2.20248	udp-glucuronosyltransferase partial	F:transferase activity
KDR09708	comp18309_c0_seq1	7.39351	3.86e-11	1.13799	-2.20074	cytokine receptor	#N/A
KDR16973	comp25832_c0_seq4	3.16353	2.94e-09	1.13772	-2.20033	tho complex subunit 3	#N/A
KDR09148	comp29371_c0_seq1	7.46929	2.61e-15	1.13758	-2.20011	Adrenodoxin, mitochondrial	F:iron-sulfur cluster binding
KDR14173	comp29098_c0_seq1	4.74261	1.5e-11	1.13675	-2.19885	geranylgeranyl transferase type-2 subunit beta	F:Rab geranylgeranyltransferase activity; P:protein geranylgeranylation
EZA61799	comp30278_c0_seq1	7.7264	2.81e-16	1.13437	-2.19523	Thioredoxin, mitochondrial	C:cell; F:protein disulfide oxidoreductase activity; P:glycerol ether metabolic process; P:cell redox homeostasis; P:oxidation-reduction process
KDR10168	comp27934_c0_seq2	5.79193	2.8e-09	1.13437	-2.19523	l-lactate dehydrogenase	C:cytoplasm; F:L-lactate dehydrogenase activity; P:carbohydrate metabolic process; P:carboxylic acid metabolic process; P:oxidation-reduction process
EFN72602	comp30652_c0_seq1	8.10205	9.15e-14	1.13423	-2.19502	cytosolic non-specific dipeptidase	#N/A
EKC37260	comp25044_c0_seq1	4.15557	1.48e-10	1.13391	-2.19453	fad synthetase	P:metabolic process; F:catalytic activity
EFA13484	comp29182_c3_seq15	3.87681	1.5e-05	1.13346	-2.19384	hypothetical protein TcasGA2_TC004223	F:RNA binding; P:RNA-dependent DNA replication; F:RNA-directed DNA polymerase activity
ABI52605	comp9785_c0_seq1	8.46532	1.72e-14	1.13278	-2.19281	isocitrate dehydrogenase	#N/A
KDR10910	comp27799_c0_seq1	9.20386	5.23e-14	1.13056	-2.18944	cytochrome p450 6a14	F:binding; F:oxidoreductase activity
KDR14666	comp9227_c0_seq1	4.45737	6.1e-11	1.12961	-2.188	aldose 1-epimerase	F:catalytic activity
KDR13589	comp22187_c0_seq1	4.28411	4.05e-09	1.12779	-2.18524	transmembrane and coiled-coil domain-containing protein 4	C:integral component of membrane
XP_001604832	comp23346_c0_seq1	6.16279	1.39e-14	1.1262	-2.18284	probable phosphorylase b kinase regulatory subunit alpha isoform x3	F:catalytic activity; F:calmodulin binding; P:glycogen metabolic process
KDQ71587	comp18606_c0_seq1	6.83136	9.43e-15	1.12431	-2.17997	protein yipf6	C:integral component of membrane
KDR10557	comp9905_c0_seq1	5.01365	1.45e-11	1.12339	-2.17858	complex i intermediate-associated protein mitochondrial	#N/A
KDR16964	comp35400_c0_seq1	6.55886	4.95e-14	1.12329	-2.17842	influenza virus ns1a-binding protein a	#N/A
XP_001120016	comp25424_c0_seq3	3.32152	5.57e-08	1.12254	-2.1773	fad-linked sulfhydryl oxidase alr isoformx1	#N/A
KDR23995	comp7463_c0_seq1	3.42798	4.48e-07	1.12167	-2.17598	hypothetical protein L798_07934	#N/A
KDR17626	comp25979_c0_seq2	3.80747	8.1e-10	1.12148	-2.1757	atp-dependent dna helicase 2 subunit 1	F:damaged DNA binding; F:helicase activity; C:Ku70:Ku80 complex; P:telomere maintenance; F:DNA binding; C:nucleus; F:ATP-dependent DNA helicase activity; P:DNA duplex unwinding; P:double-strand break repair via nonhomologous end joining; F:telomeric DNA binding
KDR09485	comp22570_c0_seq1	4.4488	1.1e-11	1.12095	-2.1749	d-aspartate oxidase	F:D-amino-acid oxidase activity; P:oxidation-reduction process
WP_012717676	comp28245_c0_seq2	6.64124	3.85e-08	1.12087	-2.17478	ankyrin	#N/A
KDR22256	comp18501_c0_seq1	4.93917	1.28e-10	1.12072	-2.17455	protein dek	F:DNA binding
KDR23339	comp27985_c0_seq2	5.52169	2.71e-10	1.11987	-2.17327	sugar transporter erd6-like 4	F:transmembrane transporter activity; P:carbohydrate transport; F:substrate-specific transmembrane transporter activity; C:integral component of membrane; C:membrane; P:transmembrane transport; P:transport; F:transporter activity
EFA12819	comp17758_c1_seq1	8.02493	4.55e-14	1.11945	-2.17263	hypothetical protein TcasGA2_TC001886	#N/A
KDR22718	comp11394_c0_seq1	4.35924	2.06e-10	1.11761	-2.16988	aldehyde dehydrogenase family 16 member a1	P:oxidation-reduction process; F:oxidoreductase activity; F:oxidoreductase activity, acting on the aldehyde or oxo group of donors, NAD or NADP as acceptor; P:metabolic process
AGM32271	comp10037_c0_seq1	7.23203	1.12e-12	1.11621	-2.16776	calreticulin-like partial	C:endoplasmic reticulum; F:calcium ion binding; F:unfolded protein binding; P:protein folding
KDR15362	comp23096_c0_seq1	6.75579	2.46e-14	1.11277	-2.16261	repressor of rna polymerase iii transcription maf1-like protein	C:nucleus; P:transcription, DNA-templated; P:negative regulation of transcription from RNA polymerase III promoter
KDR07860	comp18651_c0_seq1	9.04104	3.52e-15	1.10553	-2.15178	argininosuccinate synthase	F:argininosuccinate synthase activity; F:ATP binding; P:arginine biosynthetic process
KDR08862	comp11813_c0_seq1	4.54715	1.06e-09	1.10453	-2.15028	5 -nucleotidase domain-containing protein 3	#N/A
EFN67382	comp29315_c1_seq1	4.19873	7.87e-07	1.10449	-2.15023	transposable element tc3 transposase	#N/A
KDR10164	comp9505_c0_seq1	4.66064	4.32e-05	1.1044	-2.15009	dehydrogenase reductase sdr family member 11	P:oxidation-reduction process; F:oxidoreductase activity; P:metabolic process
XP_001120016	comp25424_c0_seq4	3.24928	8.23e-09	1.10336	-2.14854	fad-linked sulfhydryl oxidase alr isoformx1	F:thiol oxidase activity; P:oxidation-reduction process
KDR17192	comp28743_c0_seq4	3.69135	3.96e-08	1.10323	-2.14834	succinate-semialdehyde mitochondrial	F:succinate-semialdehyde dehydrogenase [NAD(P)+] activity; P:gamma-aminobutyric acid catabolic process; P:oxidation-reduction process
XP_002430610	comp25506_c0_seq1	5.12482	5.28e-12	1.10013	-2.14374	conserved hypothetical protein	#N/A
XP_002094633	comp29187_c0_seq1	6.33	1.22e-08	1.09922	-2.14238	GE20094	F:transmembrane transporter activity; F:substrate-specific transmembrane transporter activity; C:integral component of membrane; C:membrane; P:transmembrane transport; P:transport; F:transporter activity
KDR23557	comp13245_c0_seq2	4.40807	0.000102999	1.09921	-2.14238	fidgetin-like protein 1	F:ATP binding
KDR09907	comp29158_c0_seq1	5.90187	5.71e-12	1.09809	-2.14071	udp-sugar transporter ust74c	C:integral component of membrane; P:carbohydrate transport
KDR09454	comp17463_c0_seq1	4.32128	1e-09	1.09709	-2.13923	udp-glucuronosyltransferase 2b4	F:transferase activity; P:metabolic process; F:transferase activity, transferring hexosyl groups; F:transferase activity, transferring glycosyl groups
KDR14543	comp28674_c0_seq1	6.6589	1.5e-07	1.09663	-2.13854	autophagy-related protein 2-like protein b	P:autophagy
XP_001652661	comp25017_c0_seq1	5.16278	9.99e-09	1.0965	-2.13835	hypothetical protein AaeL_AAEL007296	F:fatty-acyl-CoA reductase (alcohol-forming) activity
XP_002046657	comp28351_c0_seq1	5.36866	2.36e-09	1.09511	-2.1363	GJ12361	#N/A
KDR06508	comp20267_c0_seq1	3.34176	1.58e-07	1.09367	-2.13417	hypothetical protein L798_04186	#N/A
XP_001655924	comp29692_c0_seq1	6.31376	1.25e-12	1.09335	-2.13368	hypothetical protein AaeL_AAEL012161	#N/A
KDR19870	comp39092_c0_seq1	4.08191	3.55e-09	1.09323	-2.13351	Lactadherin	#N/A
XP_001866183	comp10061_c0_seq1	5.03601	2.94e-05	1.09025	-2.12911	conserved hypothetical protein	F:transferase activity, transferring phosphorus-containing groups
XP_311551	comp32678_c0_seq1	6.19237	2.18e-11	1.08742	-2.12494	AGAP010398-PA	#N/A
KDR11091	comp35670_c0_seq1	5.688	1.94e-12	1.08653	-2.12362	peroxisomal targeting signal 1 receptor	#N/A
AFQ00928	comp9726_c0_seq1	8.52524	1.15e-14	1.08561	-2.12227	v-atpase subunit d	C:proton-transporting V-type ATPase, V0 domain; F:hydrogen ion transmembrane transporter activity; P:ATP hydrolysis coupled proton transport
EFA11934	comp27933_c0_seq2	3.99152	5.26e-10	1.08533	-2.12187	hypothetical protein TcasGA2_TC001892	#N/A
KDR12147	comp31561_c0_seq1	5.64417	1.23e-11	1.0853	-2.12182	macrophage migration inhibitory factor-like protein	#N/A
KDR20346	comp27097_c0_seq4	6.80835	2.27e-13	1.08508	-2.1215	udp- partial	F:transferase activity
EGI66246	comp9803_c0_seq2	6.67142	3.51e-12	1.08508	-2.12149	inosine-uridine preferring nucleoside hydrolase	F:hydrolase activity
KDR06741	comp40437_c0_seq1	3.84935	8.42e-05	1.08319	-2.11872	hypothetical protein L798_03735, partial	P:oxidation-reduction process; F:oxidoreductase activity, acting on CH-OH group of donors; F:flavin adenine dinucleotide binding
KDR18238	comp28783_c0_seq1	7.72713	1e-12	1.08065	-2.11499	2-hydroxyacyl- lyase 1	F:magnesium ion binding; F:lyase activity; F:thiamine pyrophosphate binding; P:metabolic process
EFX64950	comp29470_c0_seq1	7.58057	2.6e-14	1.08002	-2.11407	hypothetical protein DAPPUDRAFT_219439	P:metabolic process; F:catalytic activity
EFX88581	comp32143_c0_seq1	6.91148	5.94e-12	1.07989	-2.11388	hypothetical protein DAPPUDRAFT_126867	#N/A
ESO87862	comp40137_c0_seq1	3.81321	6.87e-09	1.07941	-2.11318	hypothetical protein LOTGIDRAFT_234868	F:phosphatase activity; P:dephosphorylation
XP_008545248	comp34375_c0_seq1	6.96326	5.1e-12	1.07922	-2.1129	sugar phosphate exchanger 2 isoform x2	#N/A
KDR16031	comp22430_c0_seq1	3.39313	8.97e-08	1.07892	-2.11246	major facilitator superfamily domain-containing protein 5	F:molybdate ion transmembrane transporter activity; C:integral component of membrane; P:molybdate ion transport
XP_969249	comp17382_c0_seq1	5.39823	7.43e-12	1.07871	-2.11214	venom serine carboxypeptidase	P:proteolysis; F:serine-type carboxypeptidase activity
KDR17130	comp41111_c0_seq1	4.35687	6.74e-11	1.07868	-2.1121	ras-like gtp-binding protein	F:GTP binding; P:small GTPase mediated signal transduction; F:nucleotide binding; C:membrane; C:intracellular
KDR20797	comp40957_c0_seq1	5.01934	4.09e-10	1.07717	-2.1099	zinc transporter 7	C:integral component of membrane; F:cation transmembrane transporter activity; P:cation transmembrane transport
XP_008487685	comp24195_c0_seq2	5.19149	9.46e-10	1.07504	-2.10678	leucine-rich repeat neuronal protein 1-like	#N/A
AAG15513	comp29211_c0_seq1	6.4183	9.63e-12	1.07319	-2.10409	u65476_1phosphoglucose isomerase	#N/A
AGM32636	comp26357_c0_seq2	8.57152	6.57e-08	1.07261	-2.10324	hypothetical protein	#N/A
KDR23582	comp29305_c0_seq2	5.30643	3.5e-11	1.07201	-2.10236	mitochondrial folate transporter carrier	C:integral component of membrane; P:transmembrane transport
BAJ11762	comp17322_c0_seq1	6.86314	2.92e-12	1.07132	-2.10135	ib isoform4	#N/A
EFX64950	comp29470_c0_seq3	7.61254	9.41e-14	1.07011	-2.0996	hypothetical protein DAPPUDRAFT_219439	P:metabolic process; F:catalytic activity
KDR16207	comp28056_c0_seq1	5.36217	1.11e-11	1.06991	-2.09931	sorting nexin-14	F:phosphatidylinositol binding; P:termination of G-protein coupled receptor signaling pathway
KDR11817	comp28269_c0_seq2	6.20566	2.16e-12	1.06979	-2.09913	translocation protein sec63-like protein	C:intracellular; F:protein transporter activity; P:posttranslational protein targeting to membrane, translocation
KDR13264	comp9886_c0_seq1	8.08233	1.75e-13	1.06914	-2.09819	ribosome-binding protein 1	#N/A
KDR22283	comp27810_c0_seq1	6.24301	1.81e-12	1.06732	-2.09554	bsd domain-containing protein 1	#N/A
KDR15605	comp31246_c0_seq1	9.68183	1.38e-12	1.06529	-2.09259	solute carrier family 41 member 2	F:cation transmembrane transporter activity; P:cation transmembrane transport
KDR09704	comp11697_c0_seq1	5.77998	2.8e-12	1.06392	-2.0906	atp synthase mitochondrial f1 complex assembly factor 1	C:mitochondrion; P:protein complex assembly
KDR14275	comp23442_c0_seq1	3.95986	1.84e-06	1.06298	-2.08924	dehydrogenase reductase sdr family member 11	P:oxidation-reduction process; F:oxidoreductase activity; P:metabolic process
KDR23219	comp29500_c0_seq1	5.2941	8.1e-07	1.06075	-2.08601	vacuolar protein sorting-associated protein 13a	#N/A
KDR12958	comp25189_c0_seq1	3.90337	8.79e-08	1.06007	-2.08504	gpi ethanolamine phosphate transferase 2	F:transferase activity; P:metabolic process; F:catalytic activity
KDR10484	comp35272_c0_seq1	5.42496	1.15e-11	1.05958	-2.08433	hypothetical protein L798_15474	#N/A
KDR07716	comp18701_c0_seq3	4.05228	7.84e-08	1.05655	-2.07995	aldo-keto reductase family 1 member b10	F:oxidoreductase activity; P:oxidation-reduction process
XP_002423834	comp28046_c0_seq1	3.86659	1.98e-08	1.05625	-2.07952	f-spondin, putative	F:hydrolase activity; F:serine-type endopeptidase inhibitor activity; F:arylesterase activity
XP_008199524	comp28039_c0_seq1	8.45536	9.01e-14	1.05566	-2.07867	serine threonine-protein phosphatase 2b catalytic subunit 2-like isoform x2	#N/A
KDR19625	comp18039_c0_seq1	5.32792	3.4e-11	1.05545	-2.07836	trans-2-enoyl- mitochondrial	P:oxidation-reduction process; F:oxidoreductase activity; F:zinc ion binding
KDR09847	comp17845_c0_seq2	4.50769	2.5e-10	1.05422	-2.07659	xaa-pro aminopeptidase 3	F:aminopeptidase activity; F:manganese ion binding; P:proteolysis
EFN62270	comp11490_c0_seq1	3.34342	2.81e-08	1.05347	-2.07552	multidrug resistance protein 65	#N/A
KDR09098	comp30107_c0_seq1	8.95878	7.25e-14	1.05343	-2.07545	putative arylformamidase	P:tryptophan catabolic process; F:arylformamidase activity; F:hydrolase activity; P:metabolic process; P:tryptophan catabolic process to kynurenine
EFA08872	comp7453_c0_seq1	4.7759	2.89e-05	1.05277	-2.07451	hypothetical protein TcasGA2_TC006573	F:sodium channel activity; C:integral component of membrane; C:membrane; P:sodium ion transport; P:ion transport; P:sodium ion transmembrane transport; P:transport
KDR19769	comp25874_c0_seq1	3.45425	1e-06	1.05234	-2.07389	leukocyte elastase inhibitor c	C:extracellular space
KDR24484	comp18871_c0_seq1	3.92888	1.75e-09	1.0522	-2.07369	haloacid dehalogenase-like hydrolase domain-containing protein 2	F:hydrolase activity; P:metabolic process
EFA13638	comp29249_c0_seq2	5.42015	1.55e-10	1.05109	-2.0721	hypothetical protein TcasGA2_TC005207	F:nucleic acid binding; F:zinc ion binding
EFX80670	comp26704_c0_seq1	4.18342	6.55e-10	1.05087	-2.07178	hypothetical protein DAPPUDRAFT_318324	P:oxidation-reduction process; F:heme binding; P:response to oxidative stress; F:peroxidase activity
KDR07716	comp25965_c0_seq2	4.98747	2.98e-11	1.05056	-2.07134	aldo-keto reductase family 1 member b10	F:oxidoreductase activity; P:oxidation-reduction process
KDR11091	comp45703_c0_seq1	4.23581	7.8e-09	1.0505	-2.07125	peroxisomal targeting signal 1 receptor	#N/A
EFX83063	comp9759_c0_seq1	8.21526	3.35e-12	1.0504	-2.0711	hypothetical protein DAPPUDRAFT_230730	#N/A
XP_008199793	comp11119_c0_seq1	7.89609	6.93e-12	1.05027	-2.07092	filamin-a isoform x3	#N/A
XP_003398230	comp17338_c0_seq1	12.5422	1.13e-11	1.04793	-2.06757	solute carrier organic anion transporter family member 5a1-like	#N/A
KDR07704	comp38026_c0_seq1	4.17897	1.72e-08	1.04629	-2.06521	39s ribosomal protein mitochondrial	C:ribosome
KDR10990	comp17350_c0_seq1	7.04055	1.09e-13	1.04599	-2.06478	hypothetical protein L798_15069	#N/A
KDR08236	comp23366_c0_seq1	6.15582	1.03e-10	1.0457	-2.06437	f-box only protein 9	#N/A
KDR11763	comp76353_c0_seq1	3.63038	1.67e-06	1.04355	-2.0613	dimethyladenosine transferase mitochondrial	F:transferase activity; P:metabolic process
XP_001651628	comp33060_c0_seq1	6.12974	1.22e-10	1.03873	-2.05442	aael000873- partial	F:sodium channel activity; C:integral component of membrane; C:membrane; P:sodium ion transport; P:ion transport; P:sodium ion transmembrane transport; P:transport
XP_008544959	comp20277_c0_seq2	3.64997	6.11e-07	1.03815	-2.0536	epidermal growth factor receptor kinase substrate 8-like isoform x1	#N/A
EGI57312	comp26060_c0_seq1	5.23404	1.11e-10	1.03729	-2.05237	e3 ubiquitin-protein ligase rnf14	F:metal ion binding; F:ligase activity; F:zinc ion binding
XP_002425259	comp23678_c0_seq1	3.49913	3.78e-07	1.03657	-2.05134	protein n-terminal asparagine	#N/A
NP_001155060	comp31952_c0_seq1	5.36528	0.00224138	1.03591	-2.0504	serine protease homolog 21 precursor	P:proteolysis; F:serine-type endopeptidase activity
XP_973118	comp28730_c0_seq1	4.34617	1.23e-09	1.0345	-2.04841	d-beta-hydroxybutyrate mitochondrial	#N/A
EFZ20719	comp17470_c0_seq1	6.3223	2.39e-12	1.03167	-2.04438	hypothetical protein SINV_11572	#N/A
KDR24045	comp11377_c0_seq1	5.02458	5.2e-11	1.03095	-2.04337	nik- and ikbkb-binding protein	#N/A
XP_309706	comp27774_c0_seq1	9.78016	1.29e-11	1.03033	-2.04249	AGAP010987-PA	F:sulfotransferase activity
WP_007302981	comp28594_c0_seq2	4.25648	0.00080915	1.0302	-2.0423	ankyrin repeat domain protein	#N/A
XP_002430233	comp30022_c0_seq1	4.39192	3.31e-09	1.02931	-2.04105	Muscle-specific protein, putative	#N/A
KDR14153	comp17884_c0_seq1	3.91543	8.34e-08	1.02658	-2.03718	hypothetical protein L798_11791, partial	C:membrane part
KDR23276	comp17256_c0_seq1	5.31533	6.6e-10	1.0245	-2.03426	hypothetical protein L798_15583	#N/A
KDR14796	comp9911_c0_seq1	6.86802	2.46e-12	1.0242	-2.03383	delta( )-delta( )-dienoyl- mitochondrial	F:isomerase activity; P:metabolic process
XP_008543503	comp18669_c0_seq1	6.07978	2.52e-12	1.02396	-2.03349	asparagine--trna cytoplasmic	#N/A
BAN20527	comp11489_c0_seq1	5.74067	1.68e-10	1.02192	-2.03062	nadp-specific isocitrate dehydrogenase	F:magnesium ion binding; F:isocitrate dehydrogenase (NADP+) activity; F:NAD binding; P:tricarboxylic acid cycle; P:isocitrate metabolic process
KDR13865	comp26668_c0_seq1	5.17228	4.21e-09	1.02005	-2.02799	translation initiation factor if- mitochondrial	P:translational initiation; F:translation initiation factor activity
KDR09267	comp22889_c0_seq3	6.45551	5.37e-12	1.0196	-2.02735	f-box only protein 11	C:ubiquitin ligase complex; F:zinc ion binding; P:protein ubiquitination
KDR21527	comp23416_c0_seq1	4.65813	6.4e-10	1.01871	-2.02611	hypothetical protein L798_01679	#N/A
KDR12958	comp25119_c0_seq1	4.37291	2.72e-07	1.01862	-2.02597	gpi ethanolamine phosphate transferase 2	F:transferase activity; P:metabolic process; F:catalytic activity
KDR16532	comp23269_c0_seq2	5.88134	1.02e-11	1.01793	-2.02501	cystathionine gamma- partial	F:lyase activity; F:pyridoxal phosphate binding; P:metabolic process
XP_002430620	comp24830_c0_seq1	5.25355	2.7e-07	1.0173	-2.02412	leucine-rich repeat-containing	#N/A
XP_006572148	comp29375_c0_seq3	4.70957	3.58e-09	1.01663	-2.02319	lactosylceramide 4-alpha-galactosyltransferase-like isoform x2	#N/A
KDR22287	comp31997_c0_seq1	5.87759	2.2e-11	1.01609	-2.02243	hypothetical protein L798_02394	C:membrane
KDR17134	comp7091_c0_seq1	3.93213	4.65e-09	1.01608	-2.02242	gamma-tubulin complex component 3	C:microtubule cytoskeleton; C:cytoskeletal part; P:microtubule cytoskeleton organization
KDR16906	comp26926_c0_seq1	5.27304	1.92e-08	1.01602	-2.02233	integrator complex subunit 7	#N/A
KDR23339	comp27985_c0_seq1	5.55009	6.19e-10	1.01579	-2.02201	sugar transporter erd6-like 4	F:transmembrane transporter activity; P:carbohydrate transport; F:substrate-specific transmembrane transporter activity; C:integral component of membrane; C:membrane; P:transmembrane transport; P:transport; F:transporter activity
XP_002416197	comp30557_c0_seq1	8.38666	1.34e-11	1.01458	-2.02032	purple acid	F:hydrolase activity
KDR16580	comp22234_c0_seq1	5.81029	5.86e-11	1.01152	-2.01603	protein canopy 4	#N/A
KDR18594	comp22812_c0_seq1	6.4399	6.13e-10	1.01106	-2.01539	glutamyl aminopeptidase	P:proteolysis; F:metallopeptidase activity; F:aminopeptidase activity; F:zinc ion binding
Q964T2	comp29073_c0_seq1	6.23051	3.72e-09	1.00934	-2.01299	cp9e2_blage ame: full=cytochrome p450 9e2 ame: full=cypixe2	#N/A
KDR23168	comp17691_c0_seq1	4.7197	4.64e-07	1.00865	-2.01203	Dystroglycan, partial	P:cytoskeletal anchoring at plasma membrane; F:calcium ion binding; C:dystrophin-associated glycoprotein complex; C:membrane
KDR18365	comp11782_c0_seq1	6.69966	1.85e-11	1.00688	-2.00956	endoplasmic reticulum-golgi intermediate compartment protein 3	#N/A
KDR14761	comp32161_c0_seq1	7.64011	1.27e-11	1.00606	-2.00842	glutamate--cysteine ligase catalytic subunit	F:glutamate-cysteine ligase activity; P:glutathione biosynthetic process
KDR15774	comp18794_c0_seq1	7.57566	2.4e-12	1.00524	-2.00728	ester hydrolase c11orf54-like protein	C:nucleus; F:hydrolase activity; P:metabolic process
XP_002427544	comp17547_c0_seq2	4.8161	3.54e-08	1.00465	-2.00645	conserved hypothetical protein	P:nitrogen compound metabolic process; F:hydrolase activity, acting on carbon-nitrogen (but not peptide) bonds; F:catalytic activity
KDR08783	comp9950_c0_seq2	4.40435	3.65e-06	1.00379	-2.00526	tumor suppressor candidate 4	#N/A
KDR14155	comp27034_c0_seq1	5.39147	2.07e-09	1.00317	-2.00439	hypothetical protein L798_11793	#N/A
EFN83349	comp9982_c0_seq1	7.24112	2.02e-11	1.0031	-2.00431	hydroxysteroid dehydrogenase-like protein 2	#N/A
NP_001191889	comp24644_c0_seq2	3.70457	0.00203395	1.00217	-2.00301	juvenile hormone binding precursor	#N/A
KDR16768	comp26236_c0_seq1	4.70615	1.96e-10	1.00187	-2.0026	conserved oligomeric golgi complex subunit 2	C:membrane; P:protein transport; P:Golgi organization
KDR22286	comp32185_c0_seq1	5.09009	3.59e-08	1.00025	-2.00034	glutamate--cysteine ligase regulatory subunit	F:ligase activity; P:metabolic process
NA	comp12608_c0_seq1	3.11963	7.74e-69	-5.24154	-37.832	No BLAST ID
NA	comp28195_c0_seq6	3.24462	1.99e-65	-5.05227	-33.1807	No BLAST ID
NA	comp7045_c0_seq1	3.10671	1.2e-73	-4.99729	-31.9399	No BLAST ID
NA	comp10985_c0_seq1	2.93459	1.45e-66	-4.97541	-31.4592	No BLAST ID
NA	comp27255_c0_seq1	4.69823	6.06e-112	-4.90588	-29.9789	No BLAST ID
NA	comp9908_c0_seq1	7.69037	1.43e-06	-4.89623	-29.7791	No BLAST ID
NA	comp26716_c0_seq1	4.38671	8.47e-40	-4.83092	-28.4611	No BLAST ID
NA	comp17905_c0_seq1	5.90493	3.75e-99	-4.30763	-19.8028	No BLAST ID
NA	comp60958_c0_seq1	3.13458	2.69e-64	-4.30712	-19.7958	No BLAST ID
NA	comp29176_c0_seq1	5.70851	1.56e-83	-4.24941	-19.0195	No BLAST ID
NA	comp8851_c0_seq1	3.43061	3.78e-45	-4.05567	-16.6294	No BLAST ID
NA	comp28864_c0_seq1	4.56392	4.66e-61	-3.97761	-15.7536	No BLAST ID
NA	comp14905_c0_seq1	4.2713	7.56e-61	-3.93269	-15.2707	No BLAST ID
NA	comp9273_c0_seq1	5.34627	1.03e-57	-3.75109	-13.4645	No BLAST ID
NA	comp26553_c0_seq1	5.08302	2.15e-77	-3.67527	-12.7752	No BLAST ID
NA	comp18588_c0_seq1	2.87369	1.51e-47	-3.52431	-11.506	No BLAST ID
NA	comp28346_c0_seq4	3.00783	2.52e-46	-3.49772	-11.2958	No BLAST ID
NA	comp10501_c0_seq1	3.00607	3.12e-47	-3.49428	-11.2689	No BLAST ID
NA	comp29577_c0_seq1	4.86055	6.11e-75	-3.48333	-11.1837	No BLAST ID
NA	comp29492_c0_seq2	6.10668	1.51e-53	-3.45487	-10.9653	No BLAST ID
NA	comp17450_c0_seq1	4.23367	5.96e-44	-3.37521	-10.3762	No BLAST ID
NA	comp17391_c0_seq1	3.2748	4.23e-42	-3.33361	-10.0813	No BLAST ID
NA	comp28803_c0_seq1	4.03802	3.09e-21	-3.31443	-9.94815	No BLAST ID
NA	comp8848_c0_seq1	3.02547	3.93e-38	-3.30491	-9.88274	No BLAST ID
NA	comp26771_c0_seq2	2.87681	1.75e-40	-3.28832	-9.76972	No BLAST ID
NA	comp87048_c0_seq1	3.88184	9.83e-13	-3.28095	-9.71997	No BLAST ID
NA	comp69538_c0_seq1	3.11911	3.87e-25	-3.09745	-8.55906	No BLAST ID
NA	comp29238_c1_seq2	5.98408	1.76e-63	-3.08711	-8.49792	No BLAST ID
NA	comp40823_c0_seq1	4.36828	3.44e-30	-3.08614	-8.49221	No BLAST ID
NA	comp58588_c0_seq1	3.23874	2.42e-06	-3.0739	-8.42046	No BLAST ID
NA	comp38592_c0_seq1	4.14611	1.88e-47	-3.05231	-8.2954	No BLAST ID
NA	comp37790_c0_seq1	3.2188	4.64e-38	-3.04579	-8.25799	No BLAST ID
NA	comp7344_c0_seq1	3.98492	6.67e-39	-3.04148	-8.23334	No BLAST ID
NA	comp9644_c0_seq1	3.07923	3.21e-40	-2.99385	-7.96598	No BLAST ID
NA	comp10273_c0_seq1	3.43123	6.85e-30	-2.84276	-7.17392	No BLAST ID
NA	comp49404_c0_seq2	3.82214	3.35e-05	-2.82309	-7.07676	No BLAST ID
NA	comp20769_c0_seq1	3.78609	1.85e-33	-2.81692	-7.04657	No BLAST ID
NA	comp25088_c0_seq1	6.1882	1.12e-22	-2.79147	-6.92333	No BLAST ID
NA	comp25853_c0_seq1	4.29867	4.43e-36	-2.78774	-6.90547	No BLAST ID
NA	comp22192_c0_seq1	3.18656	3.97e-33	-2.7692	-6.81731	No BLAST ID
NA	comp20414_c0_seq1	4.5508	2.91e-09	-2.74376	-6.69815	No BLAST ID
NA	comp8966_c0_seq1	3.46357	2.01e-27	-2.73385	-6.6523	No BLAST ID
NA	comp28825_c0_seq2	5.63678	3.04e-42	-2.73346	-6.65047	No BLAST ID
NA	comp24862_c0_seq1	6.74223	3.02e-54	-2.69656	-6.48254	No BLAST ID
NA	comp25404_c0_seq1	3.66929	2.52e-22	-2.67464	-6.38479	No BLAST ID
NA	comp9705_c0_seq1	5.83246	1.54e-47	-2.64416	-6.25131	No BLAST ID
NA	comp28825_c0_seq1	5.62942	2.68e-35	-2.64102	-6.23772	No BLAST ID
NA	comp25890_c0_seq1	3.24075	6.78e-20	-2.64078	-6.2367	No BLAST ID
NA	comp28667_c0_seq1	3.35159	2.29e-24	-2.62067	-6.15037	No BLAST ID
NA	comp22902_c0_seq1	3.79779	3.01e-23	-2.58162	-5.98613	No BLAST ID
NA	comp9476_c0_seq1	5.08387	2.44e-49	-2.53937	-5.81334	No BLAST ID
NA	comp17231_c0_seq1	7.44571	4.22e-66	-2.53877	-5.81094	No BLAST ID
NA	comp22213_c0_seq1	3.9363	6.05e-26	-2.53037	-5.77722	No BLAST ID
NA	comp29577_c0_seq6	6.04493	6.28e-54	-2.52071	-5.73864	No BLAST ID
NA	comp48347_c0_seq1	3.18317	1.1e-24	-2.50242	-5.66635	No BLAST ID
NA	comp28667_c0_seq2	3.43924	1.77e-25	-2.4766	-5.56583	No BLAST ID
NA	comp27526_c0_seq1	4.69009	1.26e-22	-2.46322	-5.51446	No BLAST ID
NA	comp29510_c1_seq1	3.69203	1.07e-16	-2.45401	-5.47938	No BLAST ID
NA	comp36981_c0_seq1	5.16799	2.01e-23	-2.42523	-5.37113	No BLAST ID
NA	comp28667_c0_seq3	6.00473	6.69e-31	-2.42118	-5.35609	No BLAST ID
NA	comp28667_c0_seq4	5.82917	1.36e-30	-2.4144	-5.33098	No BLAST ID
NA	comp27360_c0_seq1	5.37352	1.89e-42	-2.37086	-5.17251	No BLAST ID
NA	comp21812_c0_seq1	3.20139	1.11e-25	-2.36912	-5.16627	No BLAST ID
NA	comp27350_c0_seq3	5.58942	7.44e-23	-2.36176	-5.13999	No BLAST ID
NA	comp28660_c0_seq1	4.73057	2.56e-27	-2.3566	-5.1216	No BLAST ID
NA	comp18661_c0_seq1	6.5441	1.38e-20	-2.32336	-5.00497	No BLAST ID
NA	comp26590_c0_seq1	3.50669	8.79e-22	-2.31897	-4.98977	No BLAST ID
NA	comp33228_c0_seq1	3.37842	3.69e-20	-2.31776	-4.98558	No BLAST ID
NA	comp26819_c0_seq2	4.52447	1.78e-32	-2.31431	-4.97366	No BLAST ID
NA	comp27450_c0_seq1	4.78205	1.16e-37	-2.3093	-4.95641	No BLAST ID
NA	comp21807_c0_seq1	4.48034	1.38e-17	-2.29766	-4.91661	No BLAST ID
NA	comp27450_c0_seq2	4.86823	1.02e-41	-2.29656	-4.91285	No BLAST ID
NA	comp13747_c0_seq1	4.09091	5.98e-20	-2.28216	-4.86407	No BLAST ID
NA	comp28708_c0_seq2	3.25135	1.12e-25	-2.26144	-4.79471	No BLAST ID
NA	comp36445_c0_seq1	3.50517	3.02e-13	-2.24154	-4.729	No BLAST ID
NA	comp10990_c0_seq1	3.44696	3.44e-17	-2.2334	-4.70241	No BLAST ID
NA	comp18290_c0_seq1	4.77118	6.68e-14	-2.22133	-4.66323	No BLAST ID
[truncated: 260 more rows]
