# Supplementary material for: Effects of cold-acclimation on gene expression in Fall field cricket (Gryllus pennsylvanicus) ionoregulatory tissues
Source: BMC Genomics. 2017 May 8;18:357. doi: 10.1186/s12864-017-3711-9 (PMC5422886; doi:10.1186/s12864-017-3711-9)
Supplement: Supplementary file 3 — Spreadsheet S2. List of GO terms that were differentially represented in the hindgut and Malpighian tubules (MTs) following cold acclimation. Read counts of contigs associated with each GO term were summed for cold- and warm-acclimated crickets. Positive Δread counts (cold-acclimated cricket read counts minus warm-acclimated cricket read counts) indicate upregulation of a GO term in cold-acclimated crickets, while negative Δread counts indicate downregulation in cold-acclimated crickets. (XLSX 82 kb) [file 12864_2017_3711_MOESM3_ESM.xlsx]

## Sheet: Information
These tables include read counts from contigs that were differentially-expressed (fold-change > 2, p-value with FDR-correction < 0.05) following cold acclimation
Read counts of contigs belonging to the same GO term were summed
For a given GO term, the Δ read count is the difference in reads between cold-acclimated crickets (all replicates summed) and warm-acclimated crickets (control, all replicates summed)
Total Δread counts by domain, tissue, and direction of differential expression:
	HINDGUT					MALPIGHIAN TUBULES
	Upregulated	% of total upregulated counts	Downregulated	% of total downregulated counts		Upregulated	% of total upregulated counts	Downregulated	% of total downregulated counts
Biological Process	767943	0.350595	1757277	0.408708		604166	0.332911	3051966	0.349305
Cellular Component	225994	0.103175	307282	0.0714677		267792	0.14756	660666	0.0756149
Molecular function	1196465	0.546231	2235033	0.519824		942841	0.519529	5024614	0.57508
SUM	2190402		4299592			1814799		8737246

## Sheet: Hindgut - Molecular Function
Category	Upregulated				Downregulated
Molecular Function	GO ID	Δ Read count (cold-acclimated minus control)	Fraction of total upregulated counts across all GO domains		GO ID	Δ Read count (cold-acclimated minus control)	Fraction of total downregulated counts across all GO domains
	ATP Binding	266248	0.222529		Lipid Transporter Activity	-264481	0.118334
	Unfolded Protein Binding	103505	0.086509		Oxidoreductase Activity	-212279	0.094978
	Nucleic Acid Binding	78734	0.0658055		Catalytic Activity	-133891	0.0599056
	Transferase Activity	52436	0.0438258		Metal Ion Binding	-97915	0.0438092
	DNA Binding	50077	0.0418541		Transferase Activity	-80260	0.03591
	Metal Ion Binding	45182	0.0377629		Lipid Binding	-66787	0.0298819
	Zinc Ion Binding	26260	0.021948		Binding	-66462	0.0297365
	RNA-Directed DNA Polymerase Activity	26247	0.0219371		ATP Binding	-60186	0.0269285
	Oxidoreductase Activity	25781	0.0215476		Selenium Binding	-48820	0.0218431
	RNA Binding	25629	0.0214206		Hydrolase Activity	-47971	0.0214632
	Transporter Activity	24519	0.0204929		Zinc Ion Binding	-47375	0.0211966
	Nucleotide Binding	24329	0.0203341		Transferase Activity, Transferring Acyl Groups Other Than Amino-Acyl Groups	-46861	0.0209666
	Signal Transducer Activity	22219	0.0185705		3-Hydroxyacyl-CoA Dehydrogenase Activity	-46269	0.0207017
	Kinase Activity	21507	0.0179755		NAD+ Binding	-46269	0.0207017
	Electron Carrier Activity	17024	0.0142286		Transporter Activity	-40427	0.0180879
	Heme Binding	17024	0.0142286		Heme Binding	-39963	0.0178803
	Iron Ion Binding	17024	0.0142286		Oxidoreductase Activity, Acting On The Aldehyde Or Oxo Group Of Donors, NAD Or NADP As Acceptor	-39343	0.0176029
	Monooxygenase Activity	17024	0.0142286		Oxidoreductase Activity, Acting On The Ch-Ch Group Of Donors	-38150	0.0170691
	Oxidoreductase Activity, Acting On Paired Donors, With Incorporation Or Reduction Of Molecular Oxygen	17024	0.0142286		Transferase Activity, Transferring Acyl Groups	-30368	0.0135873
	Transmembrane Transporter Activity	15658	0.0130869		Sterol Binding	-26438	0.0118289
	Protein Tyrosine Phosphatase Activity	15639	0.013071		Flavin Adenine Dinucleotide Binding	-26399	0.0118115
	Chitin Binding	15255	0.0127501		RNA Binding	-23206	0.0103828
	Substrate-Specific Transmembrane Transporter Activity	14926	0.0124751		Oxidoreductase Activity, Acting On Ch-Oh Group Of Donors	-21632	0.0096786
	Hydrolase Activity, Acting On Carbon-Nitrogen (But Not Peptide) Bonds	13911	0.0116268		Glutamate-Ammonia Ligase Activity	-21229	0.00949829
	Aspartic-Type Endopeptidase Activity	13218	0.0110475		Pyridoxal Phosphate Binding	-20980	0.00938689
	Calcium Ion Binding	10177	0.00850589		Glutathione Transferase Activity	-19665	0.00879853
	Chaperone Binding	8973	0.00749959		GTPase Activator Activity	-19655	0.00879405
	Structural Constituent Of Ribosome	8934	0.007467		Substrate-Specific Transmembrane Transporter Activity	-19412	0.00868533
	Oxidoreductase Activity, Acting On The Ch-Ch Group Of Donors	7840	0.00655264		Lyase Activity	-19369	0.00866609
	Methyltransferase Activity	7148	0.00597427		Chloride Symporter Activity	-18787	0.00840569
	Catalytic Activity	5943	0.00496713		Magnesium Ion Binding	-18716	0.00837393
	Uridine Phosphorylase Activity	5728	0.00478744		Thiamine Pyrophosphate Binding	-18716	0.00837393
	Endonuclease Activity	5586	0.00466875		Transferase Activity, Transferring Hexosyl Groups	-17049	0.00762808
	Cysteine-Type Endopeptidase Activity	5418	0.00452834		Calcium Ion Binding	-14938	0.00668357
	Cysteine-Type Peptidase Activity	5418	0.00452834		Deaminase Activity	-14730	0.00659051
	Histone Methyltransferase Activity (H4-K20 Specific)	5262	0.00439796		Transmembrane Transporter Activity	-14530	0.00650102
	Chromatin Binding	5166	0.00431772		Isomerase Activity	-14295	0.00639588
	Sequence-Specific DNA Binding Transcription Factor Activity	5042	0.00421408		Triose-Phosphate Isomerase Activity	-14189	0.00634845
	Fumarylacetoacetase Activity	4944	0.00413217		Formate-Tetrahydrofolate Ligase Activity	-13328	0.00596322
	Cation Transmembrane Transporter Activity	4837	0.00404274		Methylenetetrahydrofolate Dehydrogenase (NADP+) Activity	-12137	0.00543034
	Actin Binding	4654	0.00388979		Transferase Activity, Transferring Glycosyl Groups	-11616	0.00519724
	RNA Ligase (ATP) Activity	4536	0.00379117		ATPase Activity, Coupled To Transmembrane Movement Of Substances	-11292	0.00505227
	Translation Initiation Factor Activity	4290	0.00358556		Protein Disulfide Oxidoreductase Activity	-10182	0.00455564
	Sulfotransferase Activity	4158	0.00347524		Glutaminase Activity	-10087	0.00451313
	Hydrolase Activity	4142	0.00346186		2-Aminoethylphosphonate-Pyruvate Transaminase Activity	-9727	0.00435206
	Transferase Activity, Transferring Phosphorus-Containing Groups	4120	0.00344348		GTP Binding	-9427	0.00421783
	Fatty-Acyl-CoA Reductase (Alcohol-Forming) Activity	4053	0.00338748		Iron Ion Binding	-9096	0.00406974
	G-Protein Coupled Receptor Activity	3953	0.0033039		Metallopeptidase Activity	-8964	0.00401068
	Transmembrane Signaling Receptor Activity	3953	0.0033039		Methylmalonate-Semialdehyde Dehydrogenase (Acylating) Activity	-8810	0.00394178
	Hydrolase Activity, Acting On Ester Bonds	3890	0.00325124		Transferase Activity, Transferring Phosphorus-Containing Groups	-8711	0.00389748
	Serine-Type Endopeptidase Activity	3890	0.00325124		Cation Transmembrane Transporter Activity	-8430	0.00377176
	Serine-Type Endopeptidase Inhibitor Activity	3636	0.00303895		D-Glyceraldehyde-3-Phosphate Glyceronetransferase Activity	-8427	0.00377041
	Helicase Activity	3504	0.00292863		Malate Dehydrogenase (Decarboxylating) (NAD+) Activity	-7886	0.00352836
	Ligase Activity	3464	0.0028952		NAD Binding	-7886	0.00352836
	Binding	3295	0.00275395		Citrate (Si)-Synthase Activity	-7881	0.00352612
	Transferase Activity, Transferring Acyl Groups	2775	0.00231933		S-(Hydroxymethyl)Glutathione Dehydrogenase Activity	-7664	0.00342903
	Ubiquitin-Protein Transferase Activity	2691	0.00224913		Fmn Binding	-7080	0.00316774
	NA Photolyase Activity	2683	0.00224244		Ligase Activity	-7031	0.00314581
	GTPase Activator Activity	2564	0.00214298		Aminopeptidase Activity	-7024	0.00314268
	ATPase Activity	2480	0.00207277		Hydrolase Activity, Hydrolyzing O-Glycosyl Compounds	-6762	0.00302546
	Peptidase Inhibitor Activity	2347	0.00196161		Nucleotide Binding	-6656	0.00297803
	Transferase Activity, Transferring Glycosyl Groups	2343	0.00195827		Aldehyde Dehydrogenase [NAD(P)+] Activity	-6565	0.00293732
	Rho Guanyl-Nucleotide Exchange Factor Activity	2186	0.00182705		Monooxygenase Activity	-6409	0.00286752
	Sodium Symporter Activity	2154	0.0018003		Hydroxyacylglutathione Hydrolase Activity	-6315	0.00282546
	Osmosensor Activity	2154	0.0018003		Carbohydrate Binding	-6204	0.0027758
	Photoreceptor Activity	2154	0.0018003		Oxidoreductase Activity, Acting On Paired Donors, With Incorporation Or Reduction Of Molecular Oxygen	-6097	0.00272792
	Protein Tyrosine/Serine/Threonine Phosphatase Activity	2072	0.00173177		Iron-Sulfur Cluster Binding	-5894	0.0026371
	3',5'-Cyclic-Nucleotide Phosphodiesterase Activity	2042	0.00170669		Electron Carrier Activity	-5758	0.00257625
	Ionotropic Glutamate Receptor Activity	1969	0.00164568		Cystathionine Beta-Synthase Activity	-5735	0.00256596
	Adenylate Cyclase Activity	1909	0.00159553		Glucose-6-Phosphate Isomerase Activity	-5152	0.00230511
	GTP Binding	1878	0.00156962		Protein Tyrosine Phosphatase Activity	-4890	0.00218789
	Peptide-Methionine (S)-S-Oxide Reductase Activity	1847	0.00154371		Sulfotransferase Activity	-4799	0.00214717
	ATPase Activity, Coupled To Transmembrane Movement Of Substances	1826	0.00152616		Carbonate Dehydratase Activity	-4218	0.00188722
	Protein Dimerization Activity	1812	0.00151446		Adenylylsulfate Kinase Activity	-4138	0.00185143
	Phospholipid Binding	1758	0.00146933		Sulfate Adenylyltransferase (ATP) Activity	-4138	0.00185143
	1-Phosphatidylinositol-3-Kinase Activity	1586	0.00132557		UDP-N-Acetylmuramate Dehydrogenase Activity	-4081	0.00182592
	Guanyl-Nucleotide Exchange Factor Activity	1516	0.00126707		Methyltransferase Activity	-3873	0.00173286
	Phosphatidylinositol Phospholipase C Activity	1516	0.00126707		Adenosine Kinase Activity	-3689	0.00165053
	Eukaryotic Translation Initiation Factor 2Alpha Kinase Activity	1316	0.00109991		Phosphotransferase Activity, Alcohol Group As Acceptor	-3689	0.00165053
	Phosphatase Activity	1314	0.00109824		Glycogen (Starch) Synthase Activity	-3542	0.00158476
	Protein Heterodimerization Activity	1192	0.000996268		Transaminase Activity	-3469	0.0015521
	Heterocyclic Compound Binding	1162	0.000971194		DNA Binding	-3317	0.00148409
	Organic Cyclic Compound Binding	1162	0.000971194		Ubiquitin Protein Ligase Binding	-3091	0.00138298
	Peptidase Activity	1154	0.000964508		Serine-Type Endopeptidase Inhibitor Activity	-2905	0.00129976
	Sequence-Specific DNA Binding	1153	0.000963672		Phosphoglycerate Mutase Activity	-2853	0.00127649
	RNA Polymerase Ii Transcription Cofactor Activity	1147	0.000958657		Betaine-Homocysteine S-Methyltransferase Activity	-2724	0.00121877
	Histone-Lysine N-Methyltransferase Activity	1143	0.000955314		Homocysteine S-Methyltransferase Activity	-2724	0.00121877
	DNA Helicase Activity	984	0.000822423		Phosphoribosylaminoimidazolesuccinocarboxamide Synthase Activity	-2722	0.00121788
	Structural Constituent Of Cuticle	983	0.000821587		Nucleic Acid Binding	-2720	0.00121698
	Glycerone Kinase Activity	906	0.000757231		Peptidase Inhibitor Activity	-2659	0.00118969
	Lyase Activity	906	0.000757231		Fatty-Acyl-CoA Reductase (Alcohol-Forming) Activity	-2277	0.00101878
	Carbohydrate Binding	832	0.000695382		Hydrolase Activity, Acting On Acid Anhydrides	-2186	0.000978062
	Protein Kinase Activity	763	0.000637712		Kinase Activity	-2131	0.000953453
	Mismatched DNA Binding	761	0.00063604		Signal Transducer Activity	-2131	0.000953453
	Enzyme Inhibitor Activity	684	0.000571684		RNA-Directed DNA Polymerase Activity	-1970	0.000881419
	Protein Kinase C Activity	675	0.000564162		Phosphatidylinositol Binding	-1911	0.000855021
	Dolichyl-Phosphate-Glucose-Glycolipid Alpha-Glucosyltransferase Activity	672	0.000561655		L-Ascorbic Acid Binding	-1904	0.000851889
	Nucleoside-Triphosphatase Activity	654	0.00054661		Oxidoreductase Activity, Acting On Paired Donors, With Incorporation Or Reduction Of Molecular Oxygen, 2-Oxoglutarate As One Donor, And Incorporation Of One Atom Each Of Oxygen Into Both Donors	-1904	0.000851889
	Growth Factor Activity	589	0.000492284		Nucleobase-Containing Compound Kinase Activity	-1864	0.000833992
	Galactosyltransferase Activity	548	0.000458016		Phosphotransferase Activity, Phosphate Group As Acceptor	-1864	0.000833992
	TRNA (Guanine-N7-)-Methyltransferase Activity	534	0.000446315		Purine Ribonucleoside Binding	-1864	0.000833992
	TRNA Binding	534	0.000446315		Purine Ribonucleoside Triphosphate Binding	-1864	0.000833992
	Actin Filament Binding	525	0.000438793		Purine Ribonucleotide Binding	-1864	0.000833992
	Cadherin Binding	525	0.000438793		Molybdenum Ion Binding	-1834	0.00082057
	Ecdysteroid Hormone Receptor Activity	524	0.000437957		Chitin Binding	-1797	0.000804015
	Steroid Binding	524	0.000437957		Serine-Type Peptidase Activity	-1731	0.000774485
	Phosphoric Diester Hydrolase Activity	453	0.000378615		ADP Binding	-1702	0.00076151
	GTPase Activity	437	0.000365243		Microtubule Motor Activity	-1702	0.00076151
	Damaged DNA Binding	374	0.000312587		Enzyme Regulator Activity	-1683	0.000753009
	DNA-Directed DNA Polymerase Activity	374	0.000312587		Nucleotidyltransferase Activity	-1666	0.000745403
	Histone Methyltransferase Activity (H3-K79 Specific)	345	0.000288349		Serine-Type Carboxypeptidase Activity	-1538	0.000688133
					Peptidase Activity	-1534	0.000686343
					Ubiquitin-Protein Transferase Activity	-1450	0.00064876
					Aminoacyl-TRNA Ligase Activity	-1416	0.000633548
					Carboxypeptidase Activity	-1396	0.000624599
					Peptidyl-Dipeptidase Activity	-1396	0.000624599
					Manganese Ion Binding	-1323	0.000591938
					Coenzyme Binding	-1277	0.000571356
					Hydrolase Activity, Acting On Carbon-Nitrogen (But Not Peptide) Bonds, In Linear Amidines	-1230	0.000550327
					NADHx Epimerase Activity	-1228	0.000549433
					Serine-Type Endopeptidase Activity	-1177	0.000526614
					N-Acetyltransferase Activity	-1081	0.000483662
					NAD+ Diphosphatase Activity	-1069	0.000478293
					Leukotriene-A4 Hydrolase Activity	-1067	0.000477398
					UDP-Glycosyltransferase Activity	-1054	0.000471581
					Arylformamidase Activity	-1029	0.000460396
					Cysteine-TRNA Ligase Activity	-995	0.000445184
					Hydrolase Activity, Acting On Carbon-Nitrogen (But Not Peptide) Bonds	-852	0.000381202
					4 Iron, 4 Sulfur Cluster Binding	-836	0.000374044
					NADH Dehydrogenase (Ubiquinone) Activity	-836	0.000374044
					Quinone Binding	-836	0.000374044
					Cytochrome-C Oxidase Activity	-829	0.000370912
					Heme-Copper Terminal Oxidase Activity	-829	0.000370912
					Endonuclease Activity	-812	0.000363306
					Metalloendopeptidase Activity	-800	0.000357937
					Heterocyclic Compound Binding	-787	0.00035212
					Organic Cyclic Compound Binding	-787	0.00035212
					Aromatase Activity	-783	0.00035033
					Uridylyltransferase Activity	-779	0.000348541
					Sequence-Specific DNA Binding	-775	0.000346751
					Carbon-Nitrogen Ligase Activity, With Glutamine As Amido-N-Donor	-763	0.000341382
					Sulfiredoxin Activity	-728	0.000325722
					Phosphatase Activity	-723	0.000323485
					Glycerol Kinase Activity	-718	0.000321248
					N-Acetylglucosamine-6-Phosphate Deacetylase Activity	-710	0.000317669
					Acyl-CoA Dehydrogenase Activity	-686	0.000306931
					Anion Binding	-678	0.000303351
					Oxidoreductase Activity, Acting On NAD(P)H	-678	0.000303351
					DNA-Directed DNA Polymerase Activity	-627	0.000280533
					DNA Polymerase Activity	-627	0.000280533
					Translation Elongation Factor Activity	-601	0.0002689
					Enzyme Activator Activity	-589	0.000263531
					Peptidase Activity, Acting On L-Amino Acid Peptides	-589	0.000263531
					Translation Release Factor Activity	-582	0.000260399
					Hydrolase Activity, Acting On Ester Bonds	-531	0.00023758
					Choline Dehydrogenase Activity	-527	0.000235791
					ATP-Dependent DNA Helicase Activity	-513	0.000229527
					Damaged DNA Binding	-513	0.000229527
					Helicase Activity	-513	0.000229527
					Telomeric DNA Binding	-513	0.000229527
					Carboxylic Ester Hydrolase Activity	-499	0.000223263
					Triglyceride Lipase Activity	-499	0.000223263
					Heme Oxygenase (Decyclizing) Activity	-489	0.000218789
					Protein Kinase Activity	-457	0.000204471
					NAD+ Kinase Activity	-451	0.000201787
					Vascular Endothelial Growth Factor-Activated Receptor Activity	-444	0.000198655
					G-Protein Coupled Receptor Activity	-443	0.000198207
					Ion Binding	-421	0.000188364
					Dipeptidase Activity	-410	0.000183442
					Small Molecule Binding	-375	0.000167783

## Sheet: Hindgut - Cellular Component
Category	Upregulated				Downregulated
Cellular component	GO ID	Δ Read count (cold-acclimated minus control)	Fraction of total upregulated counts across all GO domains		GO ID	Δ Read count (cold-acclimated minus control)	Fraction of total downregulated counts across all GO domains
	Integral Component Of Membrane	55728	0.246591		Integral Component Of Membrane	-96692	0.314669
	Nucleus	50362	0.222847		Extracellular Region	-57362	0.186675
	Membrane	31246	0.13826		Intracellular	-43597	0.141879
	Extracellular Region	18207	0.0805641		Membrane	-40878	0.133031
	Cytoplasm	14682	0.0649663		Cytoplasm	-27096	0.0881796
	Intracellular	10124	0.0447976		Cell	-10182	0.0331357
	Plasma Membrane	9597	0.0424657		Mitochondrion	-3679	0.0119727
	Ribosome	8934	0.039532		Sec61 Translocon Complex	-3310	0.0107719
	Cytoskeleton	4654	0.0205935		Ribosome	-3160	0.0102837
	TRNA-Splicing Ligase Complex	4536	0.0200713		Cullin-Ring Ubiquitin Ligase Complex	-3091	0.0100592
	Cytoplasmic Membrane-Bounded Vesicle	3101	0.0137216		Nucleus	-3073	0.0100006
	Ribonucleoprotein Complex	2457	0.010872		Extracellular Space	-2652	0.00863051
	Golgi Apparatus	2301	0.0101817		Kinesin Complex	-1702	0.00553889
	Extracellular Space	1322	0.00584971		Endoplasmic Reticulum Membrane	-1586	0.00516138
	Exocyst	1223	0.00541165		Neuron Projection	-1122	0.00365137
	Mediator Complex	1147	0.00507536		Endoplasmic Reticulum Lumen	-1056	0.00343658
	Viral Nucleocapsid	1127	0.00498686		Wash Complex	-876	0.0028508
	Transcription Factor Complex	1114	0.00492933		Extracellular Matrix	-800	0.00260347
	Mcm Complex	984	0.0043541		Proteinaceous Extracellular Matrix	-800	0.00260347
	Endoplasmic Reticulum Membrane	672	0.00297353		Mitochondrial Ribosome	-770	0.00250584
	Microtubule Organizing Center	639	0.00282751		Intracellular Part	-763	0.00248306
	Spindle Pole	639	0.00282751		Dystrophin-Associated Glycoprotein Complex	-605	0.00196888
	Transcriptional Repressor Complex	516	0.00228325		Sarcoglycan Complex	-515	0.00167598
	Cell	354	0.00156641		Ku80 Complex	-513	0.00166948
	Transcription Elongation Factor Complex	328	0.00145137		Integrin Complex	-499	0.00162392
					Endoplasmic Reticulum	-459	0.00149374
					Integral Component Of Plasma Membrane	-444	0.00144493

## Sheet: Hindgut - Biological Process
Category	Upregulated				Downregulated
Biological process	GO ID	Δ Read count (cold-acclimated minus control)	Fraction of total upregulated counts across all GO domains		GO ID	Δ Read count (cold-acclimated minus control)	Fraction of total downregulated counts across all GO domains
	Response To Stress	107458	0.13993		Metabolic Process	-375368	0.213608
	Protein Folding	103505	0.134782		Oxidation-Reduction Process	-311936	0.177511
	Metabolic Process	63615	0.0828382		Lipid Transport	-264481	0.150506
	Oxidation-Reduction Process	37369	0.0486612		Transport	-92207	0.0524715
	Signal Transduction	26726	0.0348021		Fatty Acid Metabolic Process	-86268	0.0490919
	RNA-Dependent DNA Replication	26247	0.0341783		Wnt Signaling Pathway	-53647	0.0305285
	Transport	24519	0.0319282		Transmembrane Transport	-50949	0.0289932
	Regulation Of Transcription, DNA-Templated	24290	0.03163		Single-Organism Metabolic Process	-34257	0.0194944
	Proteolysis	22526	0.0293329		Acetyl-CoA Metabolic Process	-27899	0.0158763
	Transmembrane Transport	22448	0.0292313		Glycolytic Process	-22194	0.0126298
	Phosphorylation	21507	0.028006		Carbohydrate Transport	-21279	0.0121091
	DNA Integration	17154	0.0223376		Glutamine Biosynthetic Process	-21229	0.0120806
	Peptidyl-Tyrosine Dephosphorylation	15639	0.0203648		Small GTPase Mediated Signal Transduction	-20139	0.0114603
	Chitin Metabolic Process	15255	0.0198648		Positive Regulation Of GTPase Activity	-19655	0.0111849
	Carbohydrate Metabolic Process	13911	0.0181146		Gluconeogenesis	-19341	0.0110062
	Lipid Metabolic Process	11730	0.0152746		Chloride Transmembrane Transport	-18787	0.010691
	Translation	8934	0.0116337		Carbohydrate Metabolic Process	-15907	0.00905207
	Cilium Morphogenesis	8297	0.0108042		Proteolysis	-15143	0.00861731
	Regulation Of Cell Migration	8297	0.0108042		Folic Acid-Containing Compound Biosynthetic Process	-13328	0.00758446
	Ubiquitin-Dependent Protein Catabolic Process Via The Multivesicular Body Sorting Pathway	8297	0.0108042		Negative Regulation Of Apoptotic Process	-12350	0.00702792
	Carbohydrate Transport	7825	0.0101896		Cell Redox Homeostasis	-10182	0.00579419
	Homophilic Cell Adhesion Via Plasma Membrane Adhesion Molecules	6574	0.00856053		Glycerol Ether Metabolic Process	-10182	0.00579419
	Nucleotide Catabolic Process	6054	0.0078834		Glutamine Metabolic Process	-10087	0.00574013
	Nucleoside Metabolic Process	5728	0.00745889		Organic Phosphonate Catabolic Process	-9727	0.00553527
	Regulation Of Transcription From RNA Polymerase Ii Promoter	5650	0.00735732		Phosphorylation	-9302	0.00529342
	Apoptotic Process	5418	0.00705521		Lipid Metabolic Process	-9174	0.00522058
	Histone H4-K20 Trimethylation	5262	0.00685207		N-Glycan Processing	-8933	0.00508343
	Aromatic Amino Acid Family Metabolic Process	4944	0.00643798		Cation Transmembrane Transport	-8430	0.00479719
	Cation Transmembrane Transport	4837	0.00629864		Pentose-Phosphate Shunt	-8427	0.00479549
	Actin Cytoskeleton Organization	4654	0.00606035		Malate Metabolic Process	-7886	0.00448762
	TRNA Splicing, Via Endonucleolytic Cleavage And Ligation	4536	0.00590669		Cellular Carbohydrate Metabolic Process	-7881	0.00448478
	Positive Regulation Of GTPase Activity	4508	0.00587023		Tricarboxylic Acid Cycle	-7881	0.00448478
	Methylation	4340	0.00565146		Ethanol Oxidation	-7664	0.00436129
	Translational Initiation	4290	0.00558635		Biosynthetic Process	-7071	0.00402384
	Negative Regulation Of Peptidase Activity	4211	0.00548348		Cellular Aldehyde Metabolic Process	-6565	0.00373589
	Lipid Catabolic Process	4170	0.00543009		Glutathione Biosynthetic Process	-6315	0.00359363
	Carbohydrate Biosynthetic Process	4158	0.00541446		Cysteine Biosynthetic Process From Serine	-5735	0.00326357
	Cell Surface Receptor Signaling Pathway	3953	0.00514752		Cysteine Biosynthetic Process Via Cystathionine	-5735	0.00326357
	G-Protein Coupled Receptor Signaling Pathway	3953	0.00514752		Peptidyl-Tyrosine Dephosphorylation	-4890	0.00278271
	Small GTPase Mediated Signal Transduction	3394	0.0044196		One-Carbon Metabolic Process	-4218	0.0024003
	DNA Repair	3057	0.00398076		Sulfate Assimilation	-4138	0.00235478
	Histone Acetylation	2902	0.00377893		Methylation	-3873	0.00220398
	Regulation Of Cellular Process	2805	0.00365261		Amp Biosynthetic Process	-3689	0.00209927
	Regulation Of Localization	2805	0.00365261		Purine Ribonucleoside Salvage	-3689	0.00209927
	Single-Organism Cellular Process	2805	0.00365261		Glycogen Biosynthetic Process	-3542	0.00201562
	Transcription, DNA-Templated	2783	0.00362397		Intracellular Protein Transport	-3310	0.0018836
	Protein Ubiquitination	2691	0.00350417		Ubiquitin-Dependent Protein Catabolic Process	-3091	0.00175897
	Intracellular Signal Transduction	2584	0.00336483		Regulation Of Transcription, DNA-Templated	-2906	0.00165369
	Intracellular Protein Transport	2472	0.00321899		Negative Regulation Of Endopeptidase Activity	-2905	0.00165313
	Neurotransmitter Transport	2154	0.0028049		Amino-Acid Betaine Catabolic Process	-2724	0.00155013
	Perineurial Glial Growth	2154	0.0028049		Methionine Biosynthetic Process	-2724	0.00155013
	Transmission Of Nerve Impulse	2154	0.0028049		De Novo Imp Biosynthetic Process	-2722	0.00154899
	Ionotropic Glutamate Receptor Signaling Pathway	1969	0.00256399		Negative Regulation Of Signal Transduction	-2615	0.0014881
	Camp Biosynthetic Process	1909	0.00248586		Molybdopterin Cofactor Biosynthetic Process	-2380	0.00135437
	Protein Repair	1847	0.00240513		Signal Transduction	-2131	0.00121267
	Response To Oxidative Stress	1847	0.00240513		Single-Organism Cellular Process	-1993	0.00113414
	Regulation Of Rho Protein Signal Transduction	1758	0.00228923		RNA-Dependent DNA Replication	-1970	0.00112105
	Response To Metal Ion	1601	0.00208479		Termination Of G-Protein Coupled Receptor Signaling Pathway	-1911	0.00108748
	Transition Metal Ion Homeostasis	1601	0.00208479		Purine Ribonucleoside Metabolic Process	-1864	0.00106073
	Phosphatidylinositol Phosphorylation	1586	0.00206526		Purine Ribonucleoside Monophosphate Metabolic Process	-1864	0.00106073
	Phosphatidylinositol-3-Phosphate Biosynthetic Process	1586	0.00206526		Purine Ribonucleoside Triphosphate Metabolic Process	-1864	0.00106073
	Phosphatidylinositol-Mediated Signaling	1586	0.00206526		Purine Ribonucleotide Metabolic Process	-1864	0.00106073
	Autophagy	1568	0.00204182		Negative Regulation Of Peptidase Activity	-1859	0.00105789
	DNA Recombination	1539	0.00200405		Cellular Metabolic Process	-1829	0.00104081
	Protein Transport	1441	0.00187644		Regulation Of Catalytic Activity	-1683	0.000957732
	Protein Phosphorylation	1438	0.00187253		Protein Ubiquitination	-1450	0.00082514
	Cellular Process	1409	0.00183477		TRNA Aminoacylation For Protein Translation	-1416	0.000805792
	Dephosphorylation	1314	0.00171106		Organonitrogen Compound Metabolic Process	-1230	0.000699947
	Golgi To Plasma Membrane Transport	1223	0.00159257		Small Molecule Metabolic Process	-1230	0.000699947
	DNA-Templated Transcription, Initiation	1192	0.0015522		Lipid Catabolic Process	-1120	0.00063735
	Regulation Of Sequence-Specific DNA Binding Transcription Factor Activity	1192	0.0015522		Single-Organism Transport	-1071	0.000609466
	Transcription From RNA Polymerase Ii Promoter	1147	0.0014936		Leukotriene Biosynthetic Process	-1067	0.000607189
	Histone Lysine Methylation	1143	0.00148839		Protein Secretion	-1056	0.00060093
	Sensory Perception Of Taste	1114	0.00145063		Tryptophan Catabolic Process	-1029	0.000585565
	Cell Adhesion	1077	0.00140245		Tryptophan Catabolic Process To Kynurenine	-1029	0.000585565
	DNA Duplex Unwinding	984	0.00128135		Chitin Metabolic Process	-997	0.000567355
	DNA Replication Initiation	984	0.00128135		Cysteinyl-TRNA Aminoacylation	-995	0.000566217
	Glycerol Metabolic Process	906	0.00117978		Superoxide Metabolic Process	-934	0.000531504
	Single-Organism Process	767	0.000998772		Protein Phosphorylation	-901	0.000512725
	Mismatch Repair	761	0.000990959		Nitrogen Compound Metabolic Process	-852	0.000484841
	Negative Regulation Of Catalytic Activity	684	0.000890691		Aerobic Electron Transport Chain	-829	0.000471753
	Negative Regulation Of Endopeptidase Activity	684	0.000890691		Respiratory Electron Transport Chain	-829	0.000471753
	Glycerophospholipid Biosynthetic Process	675	0.000878971		Gpi Anchor Biosynthetic Process	-803	0.000456957
	Dolichol-Linked Oligosaccharide Biosynthetic Process	672	0.000875065		Translation	-763	0.000434194
	Obsolete ATP Catabolic Process	654	0.000851626		Dephosphorylation	-723	0.000411432
	Microtubule Cytoskeleton Organization	639	0.000832093		Glycerol-3-Phosphate Metabolic Process	-718	0.000408587
	Positive Regulation Of Cell Division	589	0.000766984		Golgi Organization	-712	0.000405172
	Protein Glycosylation	548	0.000713595		Protein Transport	-712	0.000405172
	Glycosylation	540	0.000703177		N-Acetylglucosamine Metabolic Process	-710	0.000404034
	RNA (Guanine-N7)-Methylation	534	0.000695364		Carbohydrate Biosynthetic Process	-667	0.000379565
	TRNA Methylation	534	0.000695364		DNA Biosynthetic Process	-627	0.000356802
	Rho Protein Signal Transduction	525	0.000683644		DNA Repair	-627	0.000356802
	Ecdysone Receptor-Mediated Signaling Pathway	524	0.000682342		Autophagy	-610	0.000347128
	Steroid Hormone Mediated Signaling Pathway	524	0.000682342		Cytoskeletal Anchoring At Plasma Membrane	-605	0.000344283
	Cell Cycle	516	0.000671925		Translational Elongation	-601	0.000342006
	TRNA Processing	482	0.000627651		Digestion	-589	0.000335178
	Obsolete GTP Catabolic Process	437	0.000569053		Positive Regulation Of Catalytic Activity	-589	0.000335178
	Gpi Anchor Biosynthetic Process	398	0.000518268		Translational Termination	-582	0.000331194
	DNA Biosynthetic Process	374	0.000487015		Phosphatidylinositol Dephosphorylation	-561	0.000319244
	Cell Redox Homeostasis	354	0.000460972		Alcohol Metabolic Process	-527	0.000299896
	Histone H3-K79 Methylation	345	0.000449252		Muscle Organ Development	-515	0.000293067
	Regulation Of Cell Cycle	345	0.000449252		DNA Duplex Unwinding	-513	0.000291929
	Transcription Elongation From RNA Polymerase Ii Promoter	328	0.000427115		Double-Strand Break Repair Via Nonhomologous End Joining	-513	0.000291929
					Telomere Maintenance	-513	0.000291929
					Cell Adhesion	-499	0.000283962
					Integrin-Mediated Signaling Pathway	-499	0.000283962
					Heme Oxidation	-489	0.000278271
					NAD Metabolic Process	-451	0.000256647
					NADP Biosynthetic Process	-451	0.000256647
					Cation Transport	-447	0.000254371
					Vascular Endothelial Growth Factor Receptor Signaling Pathway	-444	0.000252664
					Vascular Endothelial Growth Factor Signaling Pathway	-444	0.000252664
					G-Protein Coupled Receptor Signaling Pathway	-443	0.000252095
					Gene Expression	-412	0.000234454
					Spliceosomal Complex Assembly	-412	0.000234454
					TRNA Aminoacylation	-412	0.000234454
					RNA Modification	-389	0.000221365
					Autophagosome Assembly	-381	0.000216813
					Cellular Aromatic Compound Metabolic Process	-375	0.000213398
					Phosphate-Containing Compound Metabolic Process	-375	0.000213398
					Pyrimidine-Containing Compound Metabolic Process	-375	0.000213398
					Sulfur Compound Metabolic Process	-375	0.000213398

## Sheet: MTs - Molecular Function
Category	Upregulated				Downregulated
Molecular Function	GO ID	Δ Read count (cold-acclimated minus control)	Fraction of total upregulated counts across all GO domains		GO ID	Δ Read count (cold-acclimated minus control)	Fraction of total downregulated counts across all GO domains
	Nucleic Acid Binding	72803	0.0772166		Catalytic Activity	-579273	0.115287
	Metal Ion Binding	68892	0.0730685		Pyridoxal Phosphate Binding	-419012	0.0833919
	Kinase Activity	51831	0.0549732		Calcium Ion Binding	-408579	0.0813155
	Nucleotide Binding	42185	0.0447424		Transferase Activity	-379176	0.0754637
	ATP Binding	41728	0.0442577		2-Aminoethylphosphonate-Pyruvate Transaminase Activity	-355836	0.0708186
	RNA Binding	40791	0.0432639		Transferase Activity, Transferring Phosphorus-Containing Groups	-251975	0.0501481
	Zinc Ion Binding	35630	0.03779		Oxidoreductase Activity	-225948	0.0449682
	Oxidoreductase Activity	32355	0.0343165		Sulfotransferase Activity	-219470	0.043679
	RNA-Directed DNA Polymerase Activity	29376	0.0311569		Transmembrane Transporter Activity	-198912	0.0395875
	Sequence-Specific DNA Binding Transcription Factor Activity	23685	0.0251209		Hydrolase Activity	-123500	0.024579
	DNA Binding	20830	0.0220928		ATP Binding	-116626	0.0232109
	GTP Binding	20780	0.0220398		Metal Ion Binding	-106352	0.0211662
	Iron Ion Binding	18475	0.019595		Transferase Activity, Transferring Hexosyl Groups	-104477	0.020793
	Heme Binding	16618	0.0176255		Transporter Activity	-102346	0.0203689
	Monooxygenase Activity	16618	0.0176255		Adenylylsulfate Kinase Activity	-86098	0.0171352
	Oxidoreductase Activity, Acting On Paired Donors, With Incorporation Or Reduction Of Molecular Oxygen	16618	0.0176255		Sulfate Adenylyltransferase (ATP) Activity	-86098	0.0171352
	Transporter Activity	16575	0.0175798		RNA Binding	-77252	0.0153747
	Chromatin Binding	14689	0.0155795		Binding	-57036	0.0113513
	Binding	14568	0.0154512		Zinc Ion Binding	-56978	0.0113398
	Protein Tyrosine Phosphatase Activity	14019	0.0148689		Heme Binding	-51720	0.0102933
	Uridine Phosphorylase Activity	13478	0.0142951		Flavin Adenine Dinucleotide Binding	-48594	0.00967119
	Heat Shock Protein Binding	12684	0.013453		Chitin Binding	-43634	0.00868405
	Unfolded Protein Binding	12684	0.013453		Oxidoreductase Activity, Acting On Ch-Oh Group Of Donors	-36943	0.00735241
	Inositol-1,4,5-Trisphosphate 3-Kinase Activity	12374	0.0131242		Substrate-Specific Transmembrane Transporter Activity	-33837	0.00673425
	Hydrolase Activity	11890	0.0126108		Kinase Activity	-33810	0.00672888
	Protein Kinase Activity	11500	0.0121972		Oxidoreductase Activity, Acting On The Aldehyde Or Oxo Group Of Donors, Nad Or Nadp As Acceptor	-31430	0.00625521
	Protein Dimerization Activity	10153	0.0107685		Cation Transmembrane Transporter Activity	-29430	0.00585717
	ATPase Activity	9536	0.0101141		Magnesium Ion Binding	-28642	0.00570034
	3',5'-Cyclic-Nucleotide Phosphodiesterase Activity	9474	0.0100484		GTP Binding	-24324	0.00484097
	Transferase Activity	8081	0.0085709		Carboxy-Lyase Activity	-23476	0.0046722
	Signal Transducer Activity	8073	0.00856242		Metallopeptidase Activity	-22692	0.00451617
	Catalytic Activity	7994	0.00847863		Unfolded Protein Binding	-21568	0.00429247
	ATPase Activity, Coupled To Transmembrane Movement Of Substances	7646	0.00810953		Molybdenum Ion Binding	-20658	0.00411136
	Phosphoenolpyruvate Carboxykinase (GTP) Activity	7065	0.00749331		Enzyme Regulator Activity	-19662	0.00391314
	NADP Binding	6959	0.00738088		Adenylosuccinate Synthase Activity	-19283	0.00383771
	Phosphogluconate Dehydrogenase (Decarboxylating) Activity	6959	0.00738088		Argininosuccinate Synthase Activity	-19142	0.00380965
	Transferase Activity, Transferring Phosphorus-Containing Groups	6650	0.00705315		Isomerase Activity	-18704	0.00372248
	G-Protein Beta/Gamma-Subunit Complex Binding	6364	0.00674981		Sodium Symporter Activity	-18605	0.00370277
	GTPase Activity	6364	0.00674981		Monooxygenase Activity	-17833	0.00354913
	Actin Binding	5552	0.00588859		Arylformamidase Activity	-17104	0.00340404
	Hydrolase Activity, Acting On Carbon-Nitrogen (But Not Peptide) Bonds, In Linear Amides	5195	0.00550994		Hydrolase Activity, Acting On Carbon-Nitrogen (But Not Peptide) Bonds	-16488	0.00328145
	DNA Photolyase Activity	4922	0.00522039		Methyltransferase Activity	-16153	0.00321477
	Methyltransferase Activity	4910	0.00520766		3-Hydroxyacyl-CoA Dehydrogenase Activity	-14205	0.00282708
	Electron Carrier Activity	4828	0.00512069		Transferase Activity, Transferring Glycosyl Groups	-13297	0.00264637
	Endonuclease Activity	4703	0.00498812		Hydrogen Ion Transmembrane Transporter Activity	-13210	0.00262906
	Oxidoreductase Activity, Acting On Paired Donors, With Incorporation Or Reduction Of Molecular Oxygen, Reduced Flavin Or Flavoprotein As One Donor, And Incorporation Of One Atom Of Oxygen	4703	0.00498812		DNA Binding	-13029	0.00259304
	Rho Guanyl-Nucleotide Exchange Factor Activity	4594	0.00487251		Adenosine Kinase Activity	-12994	0.00258607
	Transaminase Activity	4263	0.00452144		Phosphotransferase Activity, Alcohol Group As Acceptor	-12994	0.00258607
	Translation Initiation Factor Activity	4260	0.00451826		Iron Ion Binding	-12535	0.00249472
	Urea Transmembrane Transporter Activity	4016	0.00425947		Nucleotide Binding	-12247	0.0024374
	G-Protein Coupled Receptor Activity	3942	0.00418098		Oxidoreductase Activity, Acting On Paired Donors, With Incorporation Or Reduction Of Molecular Oxygen	-11823	0.00235302
	Peptide-Methionine (S)-S-Oxide Reductase Activity	3788	0.00401764		Translation Initiation Factor Activity	-11787	0.00234585
	Sequence-Specific DNA Binding	3766	0.00399431		Transferase Activity, Transferring Acyl Groups Other Than Amino-Acyl Groups	-10591	0.00210782
	GTPase Activator Activity	3645	0.00386598		Lyase Activity	-9494	0.0018895
	Hedgehog Receptor Activity	3438	0.00364643		Hydroxyacylglutathione Hydrolase Activity	-9138	0.00181865
	Protein Tyrosine/Serine/Threonine Phosphatase Activity	3277	0.00347567		Transaminase Activity	-9064	0.00180392
	Actin Filament Binding	3270	0.00346824		Fumarate Hydratase Activity	-9024	0.00179596
	Oxidoreductase Activity, Acting On The Ch-Ch Group Of Donors	3166	0.00335794		Serine-Type Endopeptidase Activity	-8847	0.00176073
	Sulfotransferase Activity	3163	0.00335475		UDP-N-Acetylmuramate Dehydrogenase Activity	-8684	0.00172829
	Phosphatase Activity	3051	0.00323596		Aminopeptidase Activity	-8359	0.00166361
	Proton Symporter Activity	2979	0.0031596		Sequence-Specific DNA Binding Transcription Factor Activity	-8050	0.00160211
	1-Phosphatidylinositol-3-Kinase Activity	2941	0.0031193		Cystathionine Beta-Synthase Activity	-7885	0.00156927
	Ionotropic Glutamate Receptor Activity	2866	0.00303975		Protein Disulfide Oxidoreductase Activity	-7856	0.0015635
	Phosphatidylinositol Binding	2859	0.00303232		Coenzyme Binding	-7718	0.00153604
	RNA Polymerase Ii Transcription Cofactor Activity	2588	0.0027449		Thiamine Pyrophosphate Binding	-7552	0.001503
	Phospholipid Binding	2550	0.00270459		Electron Carrier Activity	-7237	0.00144031
	Helicase Activity	2415	0.00256141		Translation Elongation Factor Activity	-7020	0.00139712
	Peptidyl-Prolyl Cis-Trans Isomerase Activity	2207	0.0023408		Deaminase Activity	-6983	0.00138976
	Flavin Adenine Dinucleotide Binding	1857	0.00196958		Iron-Sulfur Cluster Binding	-6676	0.00132866
	Fmn Binding	1857	0.00196958		Glutamate-Cysteine Ligase Activity	-6562	0.00130597
	Glutamate Synthase (NADH) Activity	1857	0.00196958		Homogentisate 1,2-Dioxygenase Activity	-6505	0.00129463
	Iron-Sulfur Cluster Binding	1857	0.00196958		Peptidase Activity	-6239	0.00124169
	Protein Heterodimerization Activity	1799	0.00190806		Lipid Transporter Activity	-5085	0.00101202
	Transferase Activity, Transferring Glycosyl Groups	1791	0.00189958		Protein Dimerization Activity	-5015	0.000998087
	Heterocyclic Compound Binding	1767	0.00187412		Fumarylacetoacetase Activity	-4934	0.000981966
	Organic Cyclic Compound Binding	1767	0.00187412		Choline Dehydrogenase Activity	-4870	0.000969229
	Pyridoxal Phosphate Binding	1743	0.00184867		Nucleic Acid Binding	-4607	0.000916886
	Substrate-Specific Transmembrane Transporter Activity	1690	0.00179245		Sequence-Specific DNA Binding	-4586	0.000912707
	Serine-Type Endopeptidase Inhibitor Activity	1422	0.00150821		Peptidase Activity, Acting On L-Amino Acid Peptides	-4579	0.000911314
	Galactosyltransferase Activity	1412	0.0014976		Actin Binding	-4504	0.000896387
	Eukaryotic Translation Initiation Factor 2Alpha Kinase Activity	1287	0.00136502		L-Lactate Dehydrogenase Activity	-4217	0.000839268
	Ubiquitin-Protein Transferase Activity	1270	0.00134699		Ion Transmembrane Transporter Activity	-3962	0.000788518
	Hydrolase Activity, Acting On Ester Bonds	1227	0.00130139		RNA-Directed DNA Polymerase Activity	-3959	0.000787921
	Steroid Hormone Receptor Activity	1152	0.00122184		Hydrolase Activity, Hydrolyzing O-Glycosyl Compounds	-3822	0.000760655
	Transcription Regulatory Region Dna Binding	1122	0.00119002		1-Pyrroline-5-Carboxylate Dehydrogenase Activity	-3687	0.000733788
	MRNA Binding	1120	0.0011879		Nucleobase-Containing Compound Kinase Activity	-3579	0.000712294
	Aspartic-Type Endopeptidase Activity	1058	0.00112214		Phosphotransferase Activity, Phosphate Group As Acceptor	-3579	0.000712294
	Histone Methyltransferase Activity (H4-K20 Specific)	1032	0.00109456		Purine Ribonucleoside Binding	-3579	0.000712294
	Nucleoside-Triphosphatase Activity	1003	0.00106381		Purine Ribonucleoside Triphosphate Binding	-3579	0.000712294
	Phosphoric Diester Hydrolase Activity	989	0.00104896		Purine Ribonucleotide Binding	-3579	0.000712294
	Peroxiredoxin Activity	942	0.000999108		Transferase Activity, Transferring Acyl Groups	-3445	0.000685625
	Histone-Lysine N-Methyltransferase Activity	904	0.000958804		Sodium Channel Activity	-3309	0.000658558
	Calcium Ion Binding	850	0.000901531		1-Alkyl-2-Acetylglycerophosphocholine Esterase Activity	-3141	0.000625123
	Mismatched DNA Binding	849	0.00090047		Serine-Type Peptidase Activity	-3035	0.000604026
	Dolichyl-Phosphate-Glucose-Glycolipid Alpha-Glucosyltransferase Activity	835	0.000885621		Ligase Activity	-2990	0.000595071
	Enzyme Inhibitor Activity	835	0.000885621		UDP-Glucose 4-Epimerase Activity	-2957	0.000588503
	TRNA (Guanine-N7-)-Methyltransferase Activity	694	0.000736073		Ubiquitin Protein Ligase Binding	-2884	0.000573974
	TRNA Binding	694	0.000736073		GTPase Activity	-2811	0.000559446
	Acid Phosphatase Activity	671	0.000711679		Calmodulin Binding	-2628	0.000523025
	G-Protein Coupled Gaba Receptor Activity	652	0.000691527		Lipid Binding	-2595	0.000516458
	Calcium-Transporting ATPase Activity	651	0.000690466		Protein Transporter Activity	-2589	0.000515263
	Cadherin Binding	647	0.000686224		Phosphatidylinositol Binding	-2321	0.000461926
	Lipase Activity	634	0.000672436		Dipeptidase Activity	-2098	0.000417545
	Metalloendopeptidase Activity	618	0.000655466		Carbonate Dehydratase Activity	-2044	0.000406797
	Metallopeptidase Activity	618	0.000655466		Leukotriene-A4 Hydrolase Activity	-1980	0.00039406
	Peptidase Activity	618	0.000655466		Fmn Binding	-1935	0.000385104
	Hydrolase Activity, Acting On Glycosyl Bonds	595	0.000631071		Oxidoreductase Activity, Acting On The Ch-Nh2 Group Of Donors	-1935	0.000385104
	Glycoprotein 6-Alpha-L-Fucosyltransferase Activity	578	0.000613041		Pyridoxamine-Phosphate Oxidase Activity	-1935	0.000385104
	Protein Domain Specific Binding	576	0.00061092		UDP-Glycosyltransferase Activity	-1859	0.000369979
	Hydroxymethylglutaryl-CoA Synthase Activity	563	0.000597131		Helicase Activity	-1843	0.000366794
	Carbohydrate Binding	526	0.000557888		Fatty-Acyl-CoA Reductase (Alcohol-Forming) Activity	-1839	0.000365998
	Microtubule Binding	512	0.00054304		Isocitrate Dehydrogenase (NADP+) Activity	-1807	0.00035963
	Microtubule Motor Activity	512	0.00054304		NAD Binding	-1807	0.00035963
	RNA Methyltransferase Activity	510	0.000540918		NAD+ ADP-Ribosyltransferase Activity	-1734	0.000345101
	Peptidase Inhibitor Activity	477	0.000505918		Serine-Type Carboxypeptidase Activity	-1498	0.000298132
	Cysteine-Type Endopeptidase Activity	473	0.000501675		Mannose-6-Phosphate Isomerase Activity	-1497	0.000297933
	Cysteine-Type Peptidase Activity	473	0.000501675		ADP Binding	-1458	0.000290172
	Serine-Type Peptidase Activity	404	0.000428492		Microtubule Motor Activity	-1458	0.000290172
					Mannosyl-Oligosaccharide 1,2-Alpha-Mannosidase Activity	-1294	0.000257532
					Aminomethyltransferase Activity	-1245	0.00024778
					DNA Helicase Activity	-1103	0.000219519
					Serine-Type Endopeptidase Inhibitor Activity	-1050	0.000208971
					Peptidase Inhibitor Activity	-1026	0.000204195
					Hydrolase Activity, Acting On Carbon-Nitrogen (But Not Peptide) Bonds, In Linear Amidines	-1012	0.000201409
					ATP-Dependent DNA Helicase Activity	-1007	0.000200413
					Damaged DNA Binding	-1007	0.000200413
					Telomeric DNA Binding	-1007	0.000200413
					Succinate-Semialdehyde Dehydrogenase [NAD(P)+] Activity	-1004	0.000199816
					Rab Geranylgeranyltransferase Activity	-1000	0.00019902
					Glycogen (Starch) Synthase Activity	-940	0.000187079
					Glutaminyl-TRNA Synthase (Glutamine-Hydrolyzing) Activity	-934	0.000185885
					Carbon-Nitrogen Ligase Activity, With Glutamine As Amido-N-Donor	-899	0.000178919
					N-Acetylglucosamine-6-Phosphate Deacetylase Activity	-899	0.000178919
					D-Amino-Acid Oxidase Activity	-799	0.000159017
					Manganese Ion Binding	-782	0.000155634
					Phosphoric Diester Hydrolase Activity	-745	0.00014827
					Xenobiotic-Transporting ATPase Activity	-718	0.000142897
					L-Ascorbic Acid Binding	-712	0.000141702
					Oxidoreductase Activity, Acting On Paired Donors, With Incorporation Or Reduction Of Molecular Oxygen, 2-Oxoglutarate As One Donor, And Incorporation Of One Atom Each Of Oxygen Into Both Donors	-712	0.000141702
					ATPase Activity, Coupled To Transmembrane Movement Of Substances	-691	0.000137523
					Translation Release Factor Activity	-664	0.000132149
					Peroxidase Activity	-621	0.000123592
					Endonuclease Activity	-602	0.00011981
					Cytochrome-C Oxidase Activity	-581	0.000115631
					Heme-Copper Terminal Oxidase Activity	-581	0.000115631
					Phosphoprotein Phosphatase Activity	-521	0.00010369
					Arylesterase Activity	-495	9.8515e-05
					Peptidyl-Prolyl Cis-Trans Isomerase Activity	-495	9.8515e-05
					Phosphatase Activity	-489	9.73209e-05
					DNA-Directed DNA Polymerase Activity	-466	9.27434e-05
					DNA Polymerase Activity	-466	9.27434e-05
					Nucleotidyltransferase Activity	-466	9.27434e-05
					DNA Ligase Activity	-434	8.63748e-05
					Heterocyclic Compound Binding	-434	8.63748e-05
					Organic Cyclic Compound Binding	-434	8.63748e-05
					Molybdate Ion Transmembrane Transporter Activity	-374	7.44336e-05
					Thiol Oxidase Activity	-343	6.8264e-05
					Sulfiredoxin Activity	-127	2.52756e-05

## Sheet: MTs - Cellular Component
Category	Upregulated				Downregulated
Cellular Component	GO ID	Δ Read count (cold-acclimated minus control)	Fraction of total upregulated counts across all GO domains		GO ID	Δ Read count (cold-acclimated minus control)	Fraction of total downregulated counts across all GO domains
	Integral Component Of Membrane	52971	0.197807		Integral Component Of Membrane	-312459	0.472945
	Nucleus	44260	0.165278		Membrane	-111020	0.168043
	Nuclear Envelope	34833	0.130075		Extracellular Region	-46229	0.0699733
	Membrane	33536	0.125232		Cytoplasm	-34610	0.0523865
	Intracellular	22174	0.0828031		Nucleus	-27487	0.041605
	Cytoplasm	18394	0.0686876		Cell	-22262	0.0336963
	Synaptic Vesicle	8380	0.0312929		Endoplasmic Reticulum	-22054	0.0333815
	Cytoplasmic Membrane-Bounded Vesicle	5696	0.0212702		Intracellular	-13804	0.0208941
	Cytoskeletal Part	4428	0.0165352		Proton-Transporting V-Type ATPase, V0 Domain	-13210	0.019995
	Microtubule Cytoskeleton	4428	0.0165352		Mitochondrion	-12734	0.0192745
	Protein Complex	4428	0.0165352		Tricarboxylic Acid Cycle Enzyme Complex	-9024	0.0136589
	Golgi Membrane	2979	0.0111243		Mitochondrial Membrane	-3962	0.00599698
	Golgi Apparatus	2976	0.0111131		Sec61 Translocon Complex	-3851	0.00582897
	Spliceosomal Complex	2822	0.010538		Rab-Protein Geranylgeranyltransferase Complex	-3649	0.00552321
	Adherens Junction	2623	0.00979492		Ubiquitin Ligase Complex	-2912	0.00440767
	Mediator Complex	2588	0.00966422		Cullin-Ring Ubiquitin Ligase Complex	-2884	0.00436529
	Exocyst	1346	0.00502629		Ribosome	-2169	0.00328305
	Ubiquitin Ligase Complex	1270	0.00474249		Anchored Component Of Membrane	-2098	0.00317558
	Ribonucleoprotein Complex	1225	0.00457445		Endoplasmic Reticulum Lumen	-2087	0.00315893
	Viral Nucleocapsid	1225	0.00457445		Kinesin Complex	-1458	0.00220686
	Transcription Factor Complex	1151	0.00429811		Wash Complex	-1254	0.00189808
	U1 Snrnp	1120	0.00418235		Mcm Complex	-1103	0.00166953
	Proteasome Complex	887	0.00331227		Ku80 Complex	-1007	0.00152422
	Bbsome	849	0.00317037		Endoplasmic Reticulum Membrane	-960	0.00145308
	Cilium	849	0.00317037		Integrin Complex	-957	0.00144854
	Pericentriolar Material	849	0.00317037		Glutamyl-Trna(Gln) Amidotransferase Complex	-934	0.00141372
	Endoplasmic Reticulum Membrane	835	0.00311809		Intracellular Part	-899	0.00136075
	Small-Subunit Processome	821	0.00306581		Dystrophin-Associated Glycoprotein Complex	-884	0.00133804
	Cytoskeleton	758	0.00283056		Mitochondrial Inner Membrane	-809	0.00122452
	Microtubule Organizing Center	710	0.00265131		Cytoskeletal Part	-504	0.000762867
	Spindle Pole	710	0.00265131		Microtubule Cytoskeleton	-504	0.000762867
	Transcriptional Repressor Complex	669	0.00249821		Membrane Part	-502	0.000759839
	Nuclear Pore	633	0.00236377		Extracellular Space	-386	0.000584259
	Extracellular Matrix	618	0.00230776
	Core Tfiih Complex	601	0.00224428
	Nuclear Origin Of Replication Recognition Complex	593	0.00221441
	Golgi Cisterna Membrane	578	0.00215839
	Mitochondrial Membrane	568	0.00212105
	Kinesin Complex	512	0.00191193
	Microtubule	512	0.00191193
	Intracellular Part	387	0.00144515

## Sheet: MTs - Biological Process
Category	Upregulated				Downregulated
Biological Process	GO ID	Δ Read count (cold-acclimated minus control)	Fraction of total upregulated counts across all GO domains		GO ID	Δ Read count (cold-acclimated minus control)	Fraction of total downregulated counts across all GO domains
	Phosphorylation	58135	0.0962236		Metabolic Process	-1024977	0.335842
	Metabolic Process	47194	0.0781143		Organic Phosphonate Catabolic Process	-355836	0.116592
	Oxidation-Reduction Process	44064	0.0729336		Oxidation-Reduction Process	-286809	0.0939752
	RNA-Dependent DNA Replication	29376	0.0486224		Transmembrane Transport	-276934	0.0907395
	Transport	28874	0.0477915		Phosphorylation	-123487	0.0404615
	Regulation Of Transcription, DNA-Templated	28770	0.0476194		Carbohydrate Transport	-100429	0.0329063
	Transmembrane Transport	18992	0.0314351		Sulfate Assimilation	-86098	0.0282107
	Signal Transduction	17602	0.0291344		Transport	-52055	0.0170562
	Hippo Signaling	15275	0.0252828		Chitin Metabolic Process	-43634	0.014297
	Protein Folding	14891	0.0246472		Proteolysis	-39086	0.0128068
	Peptidyl-Tyrosine Dephosphorylation	14019	0.0232039		Cation Transmembrane Transport	-29430	0.00964296
	Nucleoside Metabolic Process	13478	0.0223084		Carboxylic Acid Metabolic Process	-27693	0.00907382
	Nucleotide Catabolic Process	13478	0.0223084		Acetyl-CoA Metabolic Process	-22777	0.00746306
	Response To Heat	12684	0.0209942		Protein Folding	-22063	0.00722911
	Cilium Morphogenesis	10742	0.0177799		Cell Redox Homeostasis	-21131	0.00692373
	Regulation Of Cell Migration	10742	0.0177799		Regulation Of Catalytic Activity	-19662	0.0064424
	Ubiquitin-Dependent Protein Catabolic Process Via The Multivesicular Body Sorting Pathway	10742	0.0177799		De Novo AMP Biosynthetic Process	-19283	0.00631822
	Protein Phosphorylation	9717	0.0160833		Arginine Biosynthetic Process	-19142	0.00627202
	RNA Processing	8732	0.014453		Neurotransmitter Transport	-18605	0.00609607
	Small GTPase Mediated Signal Transduction	7351	0.0121672		Regulation Of Transcription, DNA-Templated	-17386	0.00569666
	Gluconeogenesis	7065	0.0116938		Tryptophan Catabolic Process	-17104	0.00560426
	Regulation Of Transcription From RNA Polymerase Ii Promoter	7039	0.0116508		Tryptophan Catabolic Process To Kynurenine	-17104	0.00560426
	Transcription, DNA-Templated	6973	0.0115415		Nitrogen Compound Metabolic Process	-16488	0.00540242
	Pentose-Phosphate Shunt	6959	0.0115184		Methylation	-16153	0.00529265
	Adenylate Cyclase-Modulating G-Protein Coupled Receptor Signaling Pathway	6364	0.0105335		Glutathione Biosynthetic Process	-15700	0.00514423
	DNA Repair	5892	0.00975229		Fatty Acid Metabolic Process	-14205	0.00465438
	Positive Regulation Of GTPase Activity	5689	0.00941629		ATP Hydrolysis Coupled Proton Transport	-13210	0.00432836
	Ceramide Metabolic Process	5195	0.00859863		AMP Biosynthetic Process	-12994	0.00425758
	Carbohydrate Transport	4669	0.00772801		Purine Ribonucleoside Salvage	-12994	0.00425758
	Translational Initiation	4260	0.00705104		Cellular Amino Acid Catabolic Process	-12130	0.00397449
	Urea Transmembrane Transport	4016	0.00664718		Translational Initiation	-11787	0.0038621
	Cell Surface Receptor Signaling Pathway	3942	0.0065247		Tricarboxylic Acid Cycle	-10831	0.00354886
	Protein Repair	3788	0.0062698		Carbohydrate Metabolic Process	-9536	0.00312454
	Response To Oxidative Stress	3788	0.0062698		Fumarate Metabolic Process	-9024	0.00295678
	DNA Integration	3639	0.00602318		Single-Organism Metabolic Process	-8748	0.00286635
	Regulation Of Cellular Process	3383	0.00559945		Biosynthetic Process	-8581	0.00281163
	Lipid Metabolic Process	3166	0.00524028		Cysteine Biosynthetic Process From Serine	-7885	0.00258358
	Dephosphorylation	3051	0.00504994		Cysteine Biosynthetic Process Via Cystathionine	-7885	0.00258358
	Phosphatidylinositol-3-Phosphate Biosynthetic Process	2941	0.00486787		Glycerol Ether Metabolic Process	-7856	0.00257408
	Phosphatidylinositol-Mediated Signaling	2941	0.00486787		Protein Ubiquitination	-7743	0.00253705
	Phosphatidylinositol Phosphorylation	2941	0.00486787		Intracellular Protein Transport	-7500	0.00245743
	Ionotropic Glutamate Receptor Signaling Pathway	2866	0.00474373		Molybdopterin Cofactor Biosynthetic Process	-6749	0.00221136
	Regulation Of Localization	2863	0.00473876		L-Phenylalanine Catabolic Process	-6505	0.00213141
	Single-Organism Cellular Process	2863	0.00473876		Tyrosine Metabolic Process	-6505	0.00213141
	MRNA Splicing, Via Spliceosome	2822	0.0046709		Translational Elongation	-5434	0.00178049
	Establishment Of Planar Polarity Of Embryonic Epithelium	2623	0.00434152		Phosphatidylinositol Phosphorylation	-5217	0.00170939
	Establishment Or Maintenance Of Actin Cytoskeleton Polarity	2623	0.00434152		Phosphatidylinositol Dephosphorylation	-5108	0.00167368
	Protein Localization Involved In Establishment Of Planar Polarity	2623	0.00434152		Lipid Transport	-5085	0.00166614
	Methylation	2603	0.00430842		Translation	-5053	0.00165565
	Transcription From RNA Polymerase Ii Promoter	2588	0.00428359		Aromatic Amino Acid Family Metabolic Process	-4934	0.00161666
	Histone Acetylation	2559	0.00423559		Alcohol Metabolic Process	-4870	0.00159569
	Proteolysis	2553	0.00422566		Intracellular Signal Transduction	-4831	0.00158291
	Regulation Of Rho Protein Signal Transduction	2550	0.00422069		Autophagy	-4799	0.00157243
	DNA Recombination	2532	0.0041909		Protein Geranylgeranylation	-4649	0.00152328
	Cellular Process	2312	0.00382676		Ion Transmembrane Transport	-3962	0.00129818
	Protein Peptidyl-Prolyl Isomerization	2207	0.00365297		RNA-Dependent DNA Replication	-3959	0.0012972
	Intracellular Signal Transduction	2112	0.00349573		Negative Regulation Of Transcription From Rna Polymerase Iii Promoter	-3906	0.00127983
	Actin Nucleation	1981	0.0032789		Transcription, DNA-Templated	-3906	0.00127983
	Vesicle-Mediated Transport	1981	0.0032789		Glutamate Biosynthetic Process	-3687	0.00120807
	Response To Metal Ion	1892	0.00313159		Proline Biosynthetic Process	-3687	0.00120807
	Transition Metal Ion Homeostasis	1892	0.00313159		Purine Ribonucleoside Metabolic Process	-3579	0.00117269
	Glutamate Biosynthetic Process	1857	0.00307366		Purine Ribonucleoside Monophosphate Metabolic Process	-3579	0.00117269
	TRNA Processing	1756	0.00290649		Purine Ribonucleoside Triphosphate Metabolic Process	-3579	0.00117269
	Protein Transport	1628	0.00269462		Purine Ribonucleotide Metabolic Process	-3579	0.00117269
	Apoptotic Process	1595	0.00264		N-Glycan Processing	-3325	0.00108946
	DNA Replication	1435	0.00237518		Ion Transport	-3309	0.00108422
	Protein Glycosylation	1412	0.00233711		Sodium Ion Transmembrane Transport	-3309	0.00108422
	Golgi To Plasma Membrane Transport	1346	0.00222786		Sodium Ion Transport	-3309	0.00108422
	Protein Ubiquitination	1270	0.00210207		Lipid Catabolic Process	-3141	0.00102917
	Steroid Hormone Mediated Signaling Pathway	1152	0.00190676		Galactose Metabolic Process	-2957	0.000968884
	Mrna Splice Site Selection	1120	0.0018538		Ubiquitin-Dependent Protein Catabolic Process	-2884	0.000944965
	Spliceosomal Complex Assembly	1066	0.00176442		Glycogen Metabolic Process	-2628	0.000861084
	Spliceosomal Snrnp Assembly	1066	0.00176442		Wnt Signaling Pathway	-2595	0.000850272
	Histone H4-K20 Trimethylation	1032	0.00170814		Posttranslational Protein Targeting To Membrane, Translocation	-2589	0.000848306
	Obsolete Atp Catabolic Process	1003	0.00166014		Termination Of G-Protein Coupled Receptor Signaling Pathway	-2321	0.000760493
	Organic Substance Metabolic Process	989	0.00163697		Small GTPase Mediated Signal Transduction	-2230	0.000730677
	Primary Metabolic Process	989	0.00163697		Lipid Metabolic Process	-2203	0.00072183
	Single-Organism Metabolic Process	989	0.00163697		DNA Duplex Unwinding	-2110	0.000691358
	Histone Lysine Methylation	904	0.00149628		Protein Secretion	-2087	0.000683822
	Cilium Assembly	849	0.00140524		One-Carbon Metabolic Process	-2044	0.000669732
	Fat Cell Differentiation	849	0.00140524		Leukotriene Biosynthetic Process	-1980	0.000648762
	Mismatch Repair	849	0.00140524		Pyridoxal Phosphate Biosynthetic Process	-1935	0.000634018
	Multicellular Organismal Development	842	0.00139366		Pyridoxine Biosynthetic Process	-1935	0.000634018
	Dolichol-Linked Oligosaccharide Biosynthetic Process	835	0.00138207		Single-Organism Cellular Process	-1911	0.000626154
	Negative Regulation Of Catalytic Activity	835	0.00138207		Protein Complex Assembly	-1900	0.00062255
	Negative Regulation Of Endopeptidase Activity	835	0.00138207		Isocitrate Metabolic Process	-1807	0.000592077
	Establishment Of Planar Polarity	712	0.00117848		Cellular Metabolic Process	-1712	0.00056095
	Microtubule Cytoskeleton Organization	710	0.00117517		Mitochondrial Translational Elongation	-1586	0.000519665
	RNA (Guanine-N7)-Methylation	694	0.00114869		GDP-Mannose Biosynthetic Process	-1497	0.000490503
	TRNA Methylation	694	0.00114869		Glycine Catabolic Process	-1245	0.000407934
	Cell Cycle	669	0.00110731		Vesicle-Mediated Transport	-1131	0.000370581
	G-Protein Coupled Receptor Signaling Pathway	652	0.00107917		Vesicle Docking Involved In Exocytosis	-1131	0.000370581
	Calcium Ion Transmembrane Transport	651	0.00107752		DNA Replication Initiation	-1103	0.000361406
	Cell Adhesion	647	0.0010709		Negative Regulation Of Peptidase Activity	-1026	0.000336177
	Rho Protein Signal Transduction	647	0.0010709		Organonitrogen Compound Metabolic Process	-1012	0.00033159
	Cholesterol Metabolic Process	634	0.00104938		Small Molecule Metabolic Process	-1012	0.00033159
	Lipid Catabolic Process	634	0.00104938		Double-Strand Break Repair Via Nonhomologous End Joining	-1007	0.000329951
	Nucleotide-Excision Repair	601	0.00099476		Telomere Maintenance	-1007	0.000329951
	N-Glycan Fucosylation	578	0.000956691		Gamma-Aminobutyric Acid Catabolic Process	-1004	0.000328968
	Protein Glycosylation In Golgi	578	0.000956691		Gpi Anchor Biosynthetic Process	-960	0.000314551
	Nucleic Acid Phosphodiester Bond Hydrolysis	577	0.000955036		Cell Adhesion	-957	0.000313568
	Phosphatidylinositol Dephosphorylation	569	0.000941794		Integrin-Mediated Signaling Pathway	-957	0.000313568
	Mitochondrial Transport	568	0.000940139		Glycogen Biosynthetic Process	-940	0.000307998
	Isoprenoid Biosynthetic Process	563	0.000931863		Glutaminyl-TRNAgln Biosynthesis Via Transamidation	-934	0.000306032
	Microtubule-Based Movement	512	0.000847449		Mitochondrial Translation	-934	0.000306032
	RNA Methylation	510	0.000844139		DNA Repair	-900	0.000294892
	Negative Regulation Of Peptidase Activity	477	0.000789518		N-Acetylglucosamine Metabolic Process	-899	0.000294564
	Double-Strand Break Repair	468	0.000774622		Cytoskeletal Anchoring At Plasma Membrane	-884	0.000289649
	DNA-Templated Transcription, Initiation	357	0.000590897		Golgi Organization	-850	0.000278509
	Histone Modification	357	0.000590897		Protein Transport	-850	0.000278509
					Superoxide Metabolic Process	-820	0.000268679
					Ribonucleoside Biosynthetic Process	-764	0.00025033
					Ribonucleoside Triphosphate Biosynthetic Process	-764	0.00025033
					Ribonucleotide Biosynthetic Process	-764	0.00025033
					Drug Transmembrane Transport	-718	0.000235258
					Xenobiotic Transport	-718	0.000235258
					Translational Termination	-664	0.000217565
					Response To Oxidative Stress	-621	0.000203475
					Aerobic Electron Transport Chain	-581	0.000190369
					Cellular Protein Modification Process	-581	0.000190369
					Respiratory Electron Transport Chain	-581	0.000190369
					Negative Regulation Of Endopeptidase Activity	-555	0.00018185
					Protein Dephosphorylation	-521	0.00017071
					Microtubule Cytoskeleton Organization	-504	0.000165139
					Protein Peptidyl-Prolyl Isomerization	-495	0.000162191
					Dephosphorylation	-489	0.000160225
					DNA Biosynthetic Process	-466	0.000152688
					Cation Transport	-462	0.000151378
					Nucleic Acid Phosphodiester Bond Hydrolysis	-448	0.000146791
					RNA Metabolic Process	-448	0.000146791
					Spliceosomal Complex Assembly	-444	0.00014548
					Molybdate Ion Transport	-374	0.000122544
